# Supplementary material for: Development and evaluation of the utility of GenoBaits Peanut 40K for a peanut MAGIC population
Source: Mol Breed. 2023 Sep 30;43(10):72. doi: 10.1007/s11032-023-01417-w (PMC10542084; doi:10.1007/s11032-023-01417-w)
Supplement: Supplementary file 1 — (XLSX 9234 kb) [file 11032_2023_1417_MOESM1_ESM.xlsx]

## Sheet: Table S1
Table S1 Positions of 40,000 SNPs
ID	SNP	Chromosome	Position
1	1_101501	Arahy.01	101501
2	1_102614	Arahy.01	102614
3	1_130119	Arahy.01	130119
4	1_180879	Arahy.01	180879
5	1_192108	Arahy.01	192108
6	1_284762	Arahy.01	284762
7	1_287980	Arahy.01	287980
8	1_568144	Arahy.01	568144
9	1_636681	Arahy.01	636681
10	1_674516	Arahy.01	674516
11	1_711528	Arahy.01	711528
12	1_716407	Arahy.01	716407
13	1_742346	Arahy.01	742346
14	1_780867	Arahy.01	780867
15	1_810437	Arahy.01	810437
16	1_879921	Arahy.01	879921
17	1_884256	Arahy.01	884256
18	1_982246	Arahy.01	982246
19	1_1014586	Arahy.01	1014586
20	1_1075855	Arahy.01	1075855
21	1_1136659	Arahy.01	1136659
22	1_1157819	Arahy.01	1157819
23	1_1158352	Arahy.01	1158352
24	1_1196693	Arahy.01	1196693
25	1_1250302	Arahy.01	1250302
26	1_1297042	Arahy.01	1297042
27	1_1360932	Arahy.01	1360932
28	1_1366741	Arahy.01	1366741
29	1_1441446	Arahy.01	1441446
30	1_1492270	Arahy.01	1492270
31	1_1572439	Arahy.01	1572439
32	1_1585131	Arahy.01	1585131
33	1_1626069	Arahy.01	1626069
34	1_1652341	Arahy.01	1652341
35	1_1663065	Arahy.01	1663065
36	1_1690903	Arahy.01	1690903
37	1_1789661	Arahy.01	1789661
38	1_1811151	Arahy.01	1811151
39	1_1847552	Arahy.01	1847552
40	1_1947937	Arahy.01	1947937
41	1_2017888	Arahy.01	2017888
42	1_2022721	Arahy.01	2022721
43	1_2073777	Arahy.01	2073777
44	1_2150902	Arahy.01	2150902
45	1_2255963	Arahy.01	2255963
46	1_2275260	Arahy.01	2275260
47	1_2278303	Arahy.01	2278303
48	1_2328267	Arahy.01	2328267
49	1_2361035	Arahy.01	2361035
50	1_2426482	Arahy.01	2426482
51	1_2427683	Arahy.01	2427683
52	1_2446941	Arahy.01	2446941
53	1_2505270	Arahy.01	2505270
54	1_2505896	Arahy.01	2505896
55	1_2801353	Arahy.01	2801353
56	1_2812467	Arahy.01	2812467
57	1_2838131	Arahy.01	2838131
58	1_2923396	Arahy.01	2923396
59	1_2928997	Arahy.01	2928997
60	1_2965427	Arahy.01	2965427
61	1_2994888	Arahy.01	2994888
62	1_3084736	Arahy.01	3084736
63	1_3116465	Arahy.01	3116465
64	1_3210650	Arahy.01	3210650
65	1_3211977	Arahy.01	3211977
66	1_3212647	Arahy.01	3212647
67	1_3260540	Arahy.01	3260540
68	1_3330147	Arahy.01	3330147
69	1_3334319	Arahy.01	3334319
70	1_3372402	Arahy.01	3372402
71	1_3386795	Arahy.01	3386795
72	1_3445455	Arahy.01	3445455
73	1_3570868	Arahy.01	3570868
74	1_3579723	Arahy.01	3579723
75	1_3605701	Arahy.01	3605701
76	1_3617105	Arahy.01	3617105
77	1_3711054	Arahy.01	3711054
78	1_3748949	Arahy.01	3748949
79	1_3758076	Arahy.01	3758076
80	1_3782863	Arahy.01	3782863
81	1_3817432	Arahy.01	3817432
82	1_3928958	Arahy.01	3928958
83	1_3991222	Arahy.01	3991222
84	1_4039443	Arahy.01	4039443
85	1_4102952	Arahy.01	4102952
86	1_4169937	Arahy.01	4169937
87	1_4187916	Arahy.01	4187916
88	1_4278369	Arahy.01	4278369
89	1_4290462	Arahy.01	4290462
90	1_4308918	Arahy.01	4308918
91	1_4453168	Arahy.01	4453168
92	1_4482240	Arahy.01	4482240
93	1_4516724	Arahy.01	4516724
94	1_4557104	Arahy.01	4557104
95	1_4647425	Arahy.01	4647425
96	1_4730507	Arahy.01	4730507
97	1_4783011	Arahy.01	4783011
98	1_4857466	Arahy.01	4857466
99	1_4906339	Arahy.01	4906339
100	1_4958469	Arahy.01	4958469
101	1_4995028	Arahy.01	4995028
102	1_5069862	Arahy.01	5069862
103	1_5178528	Arahy.01	5178528
104	1_5209556	Arahy.01	5209556
105	1_5282632	Arahy.01	5282632
106	1_5314491	Arahy.01	5314491
107	1_5340410	Arahy.01	5340410
108	1_5382099	Arahy.01	5382099
109	1_5386184	Arahy.01	5386184
110	1_5405302	Arahy.01	5405302
111	1_5406881	Arahy.01	5406881
112	1_5427647	Arahy.01	5427647
113	1_5514932	Arahy.01	5514932
114	1_5519330	Arahy.01	5519330
115	1_5523277	Arahy.01	5523277
116	1_5550936	Arahy.01	5550936
117	1_5676862	Arahy.01	5676862
118	1_5706395	Arahy.01	5706395
119	1_5723191	Arahy.01	5723191
120	1_5830394	Arahy.01	5830394
121	1_5856055	Arahy.01	5856055
122	1_5872351	Arahy.01	5872351
123	1_5918026	Arahy.01	5918026
124	1_5951486	Arahy.01	5951486
125	1_5955188	Arahy.01	5955188
126	1_6072573	Arahy.01	6072573
127	1_6167110	Arahy.01	6167110
128	1_6173840	Arahy.01	6173840
129	1_6234417	Arahy.01	6234417
130	1_6375195	Arahy.01	6375195
131	1_6393215	Arahy.01	6393215
132	1_6397857	Arahy.01	6397857
133	1_6463231	Arahy.01	6463231
134	1_6480879	Arahy.01	6480879
135	1_6520214	Arahy.01	6520214
136	1_6708604	Arahy.01	6708604
137	1_6760713	Arahy.01	6760713
138	1_6860707	Arahy.01	6860707
139	1_6951585	Arahy.01	6951585
140	1_7008958	Arahy.01	7008958
141	1_7222844	Arahy.01	7222844
142	1_7264349	Arahy.01	7264349
143	1_7284905	Arahy.01	7284905
144	1_7306507	Arahy.01	7306507
145	1_7345329	Arahy.01	7345329
146	1_7351534	Arahy.01	7351534
147	1_7498945	Arahy.01	7498945
148	1_7598892	Arahy.01	7598892
149	1_7624989	Arahy.01	7624989
150	1_7636672	Arahy.01	7636672
151	1_7639948	Arahy.01	7639948
152	1_7670702	Arahy.01	7670702
153	1_7690724	Arahy.01	7690724
154	1_7705379	Arahy.01	7705379
155	1_7713989	Arahy.01	7713989
156	1_7808550	Arahy.01	7808550
157	1_7840610	Arahy.01	7840610
158	1_7913439	Arahy.01	7913439
159	1_8042683	Arahy.01	8042683
160	1_8045528	Arahy.01	8045528
161	1_8046206	Arahy.01	8046206
162	1_8103298	Arahy.01	8103298
163	1_8110179	Arahy.01	8110179
164	1_8116989	Arahy.01	8116989
165	1_8120245	Arahy.01	8120245
166	1_8221692	Arahy.01	8221692
167	1_8247196	Arahy.01	8247196
168	1_8260642	Arahy.01	8260642
169	1_8284764	Arahy.01	8284764
170	1_8288310	Arahy.01	8288310
171	1_8313192	Arahy.01	8313192
172	1_8332783	Arahy.01	8332783
173	1_8426410	Arahy.01	8426410
174	1_8535749	Arahy.01	8535749
175	1_8567288	Arahy.01	8567288
176	1_8577084	Arahy.01	8577084
177	1_8583036	Arahy.01	8583036
178	1_8630000	Arahy.01	8630000
179	1_8635779	Arahy.01	8635779
180	1_8729821	Arahy.01	8729821
181	1_8747671	Arahy.01	8747671
182	1_8856127	Arahy.01	8856127
183	1_8874528	Arahy.01	8874528
184	1_8940897	Arahy.01	8940897
185	1_8941639	Arahy.01	8941639
186	1_9025777	Arahy.01	9025777
187	1_9068611	Arahy.01	9068611
188	1_9073175	Arahy.01	9073175
189	1_9138751	Arahy.01	9138751
190	1_9166610	Arahy.01	9166610
191	1_9241600	Arahy.01	9241600
192	1_9282940	Arahy.01	9282940
193	1_9311057	Arahy.01	9311057
194	1_9339501	Arahy.01	9339501
195	1_9362312	Arahy.01	9362312
196	1_9363798	Arahy.01	9363798
197	1_9419985	Arahy.01	9419985
198	1_9483010	Arahy.01	9483010
199	1_9490846	Arahy.01	9490846
200	1_9640070	Arahy.01	9640070
201	1_9680675	Arahy.01	9680675
202	1_9702009	Arahy.01	9702009
203	1_9705936	Arahy.01	9705936
204	1_9729069	Arahy.01	9729069
205	1_9744087	Arahy.01	9744087
206	1_9824990	Arahy.01	9824990
207	1_9846896	Arahy.01	9846896
208	1_9924330	Arahy.01	9924330
209	1_9963736	Arahy.01	9963736
210	1_9977785	Arahy.01	9977785
211	1_9985018	Arahy.01	9985018
212	1_10011731	Arahy.01	10011731
213	1_10032167	Arahy.01	10032167
214	1_10090366	Arahy.01	10090366
215	1_10133777	Arahy.01	10133777
216	1_10235887	Arahy.01	10235887
217	1_10299023	Arahy.01	10299023
218	1_10395706	Arahy.01	10395706
219	1_10486462	Arahy.01	10486462
220	1_10502648	Arahy.01	10502648
221	1_10622935	Arahy.01	10622935
222	1_10640371	Arahy.01	10640371
223	1_10680486	Arahy.01	10680486
224	1_10682883	Arahy.01	10682883
225	1_10722500	Arahy.01	10722500
226	1_10784579	Arahy.01	10784579
227	1_10886017	Arahy.01	10886017
228	1_11014163	Arahy.01	11014163
229	1_11033488	Arahy.01	11033488
230	1_11052754	Arahy.01	11052754
231	1_11148872	Arahy.01	11148872
232	1_11170433	Arahy.01	11170433
233	1_11213647	Arahy.01	11213647
234	1_11236185	Arahy.01	11236185
235	1_11294140	Arahy.01	11294140
236	1_11319506	Arahy.01	11319506
237	1_11320186	Arahy.01	11320186
238	1_11357344	Arahy.01	11357344
239	1_11431334	Arahy.01	11431334
240	1_11453175	Arahy.01	11453175
241	1_11469825	Arahy.01	11469825
242	1_11517644	Arahy.01	11517644
243	1_11539790	Arahy.01	11539790
244	1_11595251	Arahy.01	11595251
245	1_11601593	Arahy.01	11601593
246	1_11622003	Arahy.01	11622003
247	1_11725224	Arahy.01	11725224
248	1_11859707	Arahy.01	11859707
249	1_11886820	Arahy.01	11886820
250	1_11901566	Arahy.01	11901566
251	1_11930748	Arahy.01	11930748
252	1_12020915	Arahy.01	12020915
253	1_12064414	Arahy.01	12064414
254	1_12175811	Arahy.01	12175811
255	1_12188632	Arahy.01	12188632
256	1_12212148	Arahy.01	12212148
257	1_12215561	Arahy.01	12215561
258	1_12303500	Arahy.01	12303500
259	1_12344172	Arahy.01	12344172
260	1_12356953	Arahy.01	12356953
261	1_12430759	Arahy.01	12430759
262	1_12435655	Arahy.01	12435655
263	1_12464918	Arahy.01	12464918
264	1_12526545	Arahy.01	12526545
265	1_12555061	Arahy.01	12555061
266	1_12556438	Arahy.01	12556438
267	1_12573547	Arahy.01	12573547
268	1_12654407	Arahy.01	12654407
269	1_12810680	Arahy.01	12810680
270	1_12812225	Arahy.01	12812225
271	1_12818869	Arahy.01	12818869
272	1_12905720	Arahy.01	12905720
273	1_12921313	Arahy.01	12921313
274	1_13034211	Arahy.01	13034211
275	1_13036927	Arahy.01	13036927
276	1_13101977	Arahy.01	13101977
277	1_13104648	Arahy.01	13104648
278	1_13135958	Arahy.01	13135958
279	1_13140967	Arahy.01	13140967
280	1_13166102	Arahy.01	13166102
281	1_13167415	Arahy.01	13167415
282	1_13215514	Arahy.01	13215514
283	1_13259238	Arahy.01	13259238
284	1_13259484	Arahy.01	13259484
285	1_13265527	Arahy.01	13265527
286	1_13305139	Arahy.01	13305139
287	1_13322259	Arahy.01	13322259
288	1_13367620	Arahy.01	13367620
289	1_13382678	Arahy.01	13382678
290	1_13405115	Arahy.01	13405115
291	1_13421387	Arahy.01	13421387
292	1_13441277	Arahy.01	13441277
293	1_13523456	Arahy.01	13523456
294	1_13553432	Arahy.01	13553432
295	1_13658886	Arahy.01	13658886
296	1_13698253	Arahy.01	13698253
297	1_13757716	Arahy.01	13757716
298	1_13760809	Arahy.01	13760809
299	1_13764432	Arahy.01	13764432
300	1_13792559	Arahy.01	13792559
301	1_13867347	Arahy.01	13867347
302	1_13870542	Arahy.01	13870542
303	1_13895385	Arahy.01	13895385
304	1_14014157	Arahy.01	14014157
305	1_14025436	Arahy.01	14025436
306	1_14093362	Arahy.01	14093362
307	1_14095160	Arahy.01	14095160
308	1_14123221	Arahy.01	14123221
309	1_14123952	Arahy.01	14123952
310	1_14142717	Arahy.01	14142717
311	1_14221250	Arahy.01	14221250
312	1_14223590	Arahy.01	14223590
313	1_14281395	Arahy.01	14281395
314	1_14282839	Arahy.01	14282839
315	1_14291968	Arahy.01	14291968
316	1_14314285	Arahy.01	14314285
317	1_14395274	Arahy.01	14395274
318	1_14416501	Arahy.01	14416501
319	1_14417895	Arahy.01	14417895
320	1_14482028	Arahy.01	14482028
321	1_14576171	Arahy.01	14576171
322	1_14604230	Arahy.01	14604230
323	1_14638190	Arahy.01	14638190
324	1_14692197	Arahy.01	14692197
325	1_14706894	Arahy.01	14706894
326	1_14726550	Arahy.01	14726550
327	1_14728449	Arahy.01	14728449
328	1_14828029	Arahy.01	14828029
329	1_14829700	Arahy.01	14829700
330	1_14877788	Arahy.01	14877788
331	1_14902286	Arahy.01	14902286
332	1_14926728	Arahy.01	14926728
333	1_15108568	Arahy.01	15108568
334	1_15156083	Arahy.01	15156083
335	1_15180456	Arahy.01	15180456
336	1_15188929	Arahy.01	15188929
337	1_15315047	Arahy.01	15315047
338	1_15339776	Arahy.01	15339776
339	1_15509430	Arahy.01	15509430
340	1_15623728	Arahy.01	15623728
341	1_15629085	Arahy.01	15629085
342	1_15650533	Arahy.01	15650533
343	1_15734686	Arahy.01	15734686
344	1_15793618	Arahy.01	15793618
345	1_15836907	Arahy.01	15836907
346	1_15843378	Arahy.01	15843378
347	1_15952850	Arahy.01	15952850
348	1_16001846	Arahy.01	16001846
349	1_16010737	Arahy.01	16010737
350	1_16024705	Arahy.01	16024705
351	1_16036178	Arahy.01	16036178
352	1_16344116	Arahy.01	16344116
353	1_16364402	Arahy.01	16364402
354	1_16380202	Arahy.01	16380202
355	1_16382885	Arahy.01	16382885
356	1_16580786	Arahy.01	16580786
357	1_16659956	Arahy.01	16659956
358	1_16668396	Arahy.01	16668396
359	1_16702199	Arahy.01	16702199
360	1_16839308	Arahy.01	16839308
361	1_16875016	Arahy.01	16875016
362	1_17054456	Arahy.01	17054456
363	1_17056233	Arahy.01	17056233
364	1_17167199	Arahy.01	17167199
365	1_17325189	Arahy.01	17325189
366	1_17339416	Arahy.01	17339416
367	1_17419348	Arahy.01	17419348
368	1_17458805	Arahy.01	17458805
369	1_17501741	Arahy.01	17501741
370	1_17635256	Arahy.01	17635256
371	1_17745538	Arahy.01	17745538
372	1_17938114	Arahy.01	17938114
373	1_17943727	Arahy.01	17943727
374	1_18063383	Arahy.01	18063383
375	1_18064770	Arahy.01	18064770
376	1_18217789	Arahy.01	18217789
377	1_18343950	Arahy.01	18343950
378	1_18416550	Arahy.01	18416550
379	1_18587395	Arahy.01	18587395
380	1_18597660	Arahy.01	18597660
381	1_18621998	Arahy.01	18621998
382	1_18658301	Arahy.01	18658301
383	1_18695486	Arahy.01	18695486
384	1_18787036	Arahy.01	18787036
385	1_18818855	Arahy.01	18818855
386	1_18835857	Arahy.01	18835857
387	1_18841686	Arahy.01	18841686
388	1_18898155	Arahy.01	18898155
389	1_18932564	Arahy.01	18932564
390	1_18936440	Arahy.01	18936440
391	1_19075399	Arahy.01	19075399
392	1_19076314	Arahy.01	19076314
393	1_19081035	Arahy.01	19081035
394	1_19094051	Arahy.01	19094051
395	1_19142125	Arahy.01	19142125
396	1_19152516	Arahy.01	19152516
397	1_19288686	Arahy.01	19288686
398	1_19290358	Arahy.01	19290358
399	1_19381288	Arahy.01	19381288
400	1_19390136	Arahy.01	19390136
401	1_19398406	Arahy.01	19398406
402	1_19419285	Arahy.01	19419285
403	1_19461459	Arahy.01	19461459
404	1_19463527	Arahy.01	19463527
405	1_19476486	Arahy.01	19476486
406	1_19515862	Arahy.01	19515862
407	1_19663732	Arahy.01	19663732
408	1_19756845	Arahy.01	19756845
409	1_19760283	Arahy.01	19760283
410	1_19856950	Arahy.01	19856950
411	1_19874342	Arahy.01	19874342
412	1_19875023	Arahy.01	19875023
413	1_19916730	Arahy.01	19916730
414	1_19919563	Arahy.01	19919563
415	1_19925416	Arahy.01	19925416
416	1_19970391	Arahy.01	19970391
417	1_20023907	Arahy.01	20023907
418	1_20030631	Arahy.01	20030631
419	1_20034078	Arahy.01	20034078
420	1_20080787	Arahy.01	20080787
421	1_20127925	Arahy.01	20127925
422	1_20161607	Arahy.01	20161607
423	1_20201967	Arahy.01	20201967
424	1_20236254	Arahy.01	20236254
425	1_20249184	Arahy.01	20249184
426	1_20266664	Arahy.01	20266664
427	1_20291710	Arahy.01	20291710
428	1_20355825	Arahy.01	20355825
429	1_20436888	Arahy.01	20436888
430	1_20442469	Arahy.01	20442469
431	1_20454802	Arahy.01	20454802
432	1_20490555	Arahy.01	20490555
433	1_20578392	Arahy.01	20578392
434	1_20626599	Arahy.01	20626599
435	1_20651620	Arahy.01	20651620
436	1_20722216	Arahy.01	20722216
437	1_20795049	Arahy.01	20795049
438	1_20798794	Arahy.01	20798794
439	1_20929889	Arahy.01	20929889
440	1_21012342	Arahy.01	21012342
441	1_21092224	Arahy.01	21092224
442	1_21103558	Arahy.01	21103558
443	1_21130897	Arahy.01	21130897
444	1_21146961	Arahy.01	21146961
445	1_21158257	Arahy.01	21158257
446	1_21175523	Arahy.01	21175523
447	1_21185874	Arahy.01	21185874
448	1_21218473	Arahy.01	21218473
449	1_21241290	Arahy.01	21241290
450	1_21265702	Arahy.01	21265702
451	1_21352308	Arahy.01	21352308
452	1_21355067	Arahy.01	21355067
453	1_21430276	Arahy.01	21430276
454	1_21437407	Arahy.01	21437407
455	1_21457006	Arahy.01	21457006
456	1_21493285	Arahy.01	21493285
457	1_21525307	Arahy.01	21525307
458	1_21540410	Arahy.01	21540410
459	1_21550836	Arahy.01	21550836
460	1_21592833	Arahy.01	21592833
461	1_21598750	Arahy.01	21598750
462	1_21702001	Arahy.01	21702001
463	1_21840133	Arahy.01	21840133
464	1_21840860	Arahy.01	21840860
465	1_22021632	Arahy.01	22021632
466	1_22055173	Arahy.01	22055173
467	1_22098061	Arahy.01	22098061
468	1_22125165	Arahy.01	22125165
469	1_22128244	Arahy.01	22128244
470	1_22130787	Arahy.01	22130787
471	1_22148092	Arahy.01	22148092
472	1_22211405	Arahy.01	22211405
473	1_22222823	Arahy.01	22222823
474	1_22237699	Arahy.01	22237699
475	1_22265422	Arahy.01	22265422
476	1_22311081	Arahy.01	22311081
477	1_22342031	Arahy.01	22342031
478	1_22391057	Arahy.01	22391057
479	1_22401186	Arahy.01	22401186
480	1_22489299	Arahy.01	22489299
481	1_22498747	Arahy.01	22498747
482	1_22505036	Arahy.01	22505036
483	1_22520855	Arahy.01	22520855
484	1_22576181	Arahy.01	22576181
485	1_22615176	Arahy.01	22615176
486	1_22690013	Arahy.01	22690013
487	1_22709176	Arahy.01	22709176
488	1_22735280	Arahy.01	22735280
489	1_22737832	Arahy.01	22737832
490	1_22738330	Arahy.01	22738330
491	1_22750845	Arahy.01	22750845
492	1_22752944	Arahy.01	22752944
493	1_22766670	Arahy.01	22766670
494	1_22838637	Arahy.01	22838637
495	1_22912383	Arahy.01	22912383
496	1_22927228	Arahy.01	22927228
497	1_23009691	Arahy.01	23009691
498	1_23013020	Arahy.01	23013020
499	1_23034303	Arahy.01	23034303
500	1_23056082	Arahy.01	23056082
501	1_23243924	Arahy.01	23243924
502	1_23291213	Arahy.01	23291213
503	1_23342912	Arahy.01	23342912
504	1_23490321	Arahy.01	23490321
505	1_23494315	Arahy.01	23494315
506	1_23499389	Arahy.01	23499389
507	1_23529561	Arahy.01	23529561
508	1_23540758	Arahy.01	23540758
509	1_23625624	Arahy.01	23625624
510	1_23735131	Arahy.01	23735131
511	1_23758482	Arahy.01	23758482
512	1_23763846	Arahy.01	23763846
513	1_23765718	Arahy.01	23765718
514	1_23771645	Arahy.01	23771645
515	1_23868150	Arahy.01	23868150
516	1_23884833	Arahy.01	23884833
517	1_23907648	Arahy.01	23907648
518	1_23964096	Arahy.01	23964096
519	1_24014481	Arahy.01	24014481
520	1_24058238	Arahy.01	24058238
521	1_24081100	Arahy.01	24081100
522	1_24093731	Arahy.01	24093731
523	1_24096620	Arahy.01	24096620
524	1_24114279	Arahy.01	24114279
525	1_24132068	Arahy.01	24132068
526	1_24207236	Arahy.01	24207236
527	1_24250607	Arahy.01	24250607
528	1_24472728	Arahy.01	24472728
529	1_24500262	Arahy.01	24500262
530	1_24556328	Arahy.01	24556328
531	1_24615754	Arahy.01	24615754
532	1_24628469	Arahy.01	24628469
533	1_24644214	Arahy.01	24644214
534	1_24875358	Arahy.01	24875358
535	1_24971543	Arahy.01	24971543
536	1_25017520	Arahy.01	25017520
537	1_25027659	Arahy.01	25027659
538	1_25029136	Arahy.01	25029136
539	1_25042071	Arahy.01	25042071
540	1_25086607	Arahy.01	25086607
541	1_25104252	Arahy.01	25104252
542	1_25104515	Arahy.01	25104515
543	1_25204084	Arahy.01	25204084
544	1_25467503	Arahy.01	25467503
545	1_25495967	Arahy.01	25495967
546	1_25502679	Arahy.01	25502679
547	1_25578498	Arahy.01	25578498
548	1_25609713	Arahy.01	25609713
549	1_25635046	Arahy.01	25635046
550	1_25802883	Arahy.01	25802883
551	1_25872859	Arahy.01	25872859
552	1_25920693	Arahy.01	25920693
553	1_26205483	Arahy.01	26205483
554	1_26256529	Arahy.01	26256529
555	1_26539794	Arahy.01	26539794
556	1_26558599	Arahy.01	26558599
557	1_26614897	Arahy.01	26614897
558	1_26616024	Arahy.01	26616024
559	1_26676346	Arahy.01	26676346
560	1_26732804	Arahy.01	26732804
561	1_26779082	Arahy.01	26779082
562	1_26872229	Arahy.01	26872229
563	1_27101354	Arahy.01	27101354
564	1_27241850	Arahy.01	27241850
565	1_27377873	Arahy.01	27377873
566	1_27505438	Arahy.01	27505438
567	1_27642186	Arahy.01	27642186
568	1_27643748	Arahy.01	27643748
569	1_27777285	Arahy.01	27777285
570	1_27905242	Arahy.01	27905242
571	1_27944967	Arahy.01	27944967
572	1_28214327	Arahy.01	28214327
573	1_28215016	Arahy.01	28215016
574	1_28362948	Arahy.01	28362948
575	1_28391082	Arahy.01	28391082
576	1_28406846	Arahy.01	28406846
577	1_28529041	Arahy.01	28529041
578	1_28529799	Arahy.01	28529799
579	1_28606694	Arahy.01	28606694
580	1_28667313	Arahy.01	28667313
581	1_28717453	Arahy.01	28717453
582	1_28744555	Arahy.01	28744555
583	1_28950472	Arahy.01	28950472
584	1_29162378	Arahy.01	29162378
585	1_29200832	Arahy.01	29200832
586	1_29245219	Arahy.01	29245219
587	1_29349734	Arahy.01	29349734
588	1_29418231	Arahy.01	29418231
589	1_29424764	Arahy.01	29424764
590	1_29428646	Arahy.01	29428646
591	1_29509356	Arahy.01	29509356
592	1_29512376	Arahy.01	29512376
593	1_29512993	Arahy.01	29512993
594	1_29603577	Arahy.01	29603577
595	1_29607508	Arahy.01	29607508
596	1_29610558	Arahy.01	29610558
597	1_29790817	Arahy.01	29790817
598	1_29793076	Arahy.01	29793076
599	1_29797991	Arahy.01	29797991
600	1_29901754	Arahy.01	29901754
601	1_29929512	Arahy.01	29929512
602	1_30121746	Arahy.01	30121746
603	1_30123748	Arahy.01	30123748
604	1_30135326	Arahy.01	30135326
605	1_30167748	Arahy.01	30167748
606	1_30205648	Arahy.01	30205648
607	1_30237936	Arahy.01	30237936
608	1_30251384	Arahy.01	30251384
609	1_30333146	Arahy.01	30333146
610	1_30345317	Arahy.01	30345317
611	1_30362255	Arahy.01	30362255
612	1_30380316	Arahy.01	30380316
613	1_30421297	Arahy.01	30421297
614	1_30634749	Arahy.01	30634749
615	1_30756713	Arahy.01	30756713
616	1_30825684	Arahy.01	30825684
617	1_30833709	Arahy.01	30833709
618	1_31004154	Arahy.01	31004154
619	1_31032180	Arahy.01	31032180
620	1_31059560	Arahy.01	31059560
621	1_31131105	Arahy.01	31131105
622	1_31262031	Arahy.01	31262031
623	1_31299718	Arahy.01	31299718
624	1_31425873	Arahy.01	31425873
625	1_31446860	Arahy.01	31446860
626	1_31499255	Arahy.01	31499255
627	1_31508332	Arahy.01	31508332
628	1_31508484	Arahy.01	31508484
629	1_33780692	Arahy.01	33780692
630	1_33844756	Arahy.01	33844756
631	1_33979545	Arahy.01	33979545
632	1_33991087	Arahy.01	33991087
633	1_33991866	Arahy.01	33991866
634	1_34234320	Arahy.01	34234320
635	1_34357285	Arahy.01	34357285
636	1_34360333	Arahy.01	34360333
637	1_34430748	Arahy.01	34430748
638	1_34453854	Arahy.01	34453854
639	1_34492717	Arahy.01	34492717
640	1_34517781	Arahy.01	34517781
641	1_34540785	Arahy.01	34540785
642	1_34560106	Arahy.01	34560106
643	1_34588803	Arahy.01	34588803
644	1_34675433	Arahy.01	34675433
645	1_34708105	Arahy.01	34708105
646	1_34745129	Arahy.01	34745129
647	1_34866114	Arahy.01	34866114
648	1_34870500	Arahy.01	34870500
649	1_34903865	Arahy.01	34903865
650	1_34907171	Arahy.01	34907171
651	1_34909682	Arahy.01	34909682
652	1_34988979	Arahy.01	34988979
653	1_35063603	Arahy.01	35063603
654	1_35139536	Arahy.01	35139536
655	1_35181210	Arahy.01	35181210
656	1_35185643	Arahy.01	35185643
657	1_35214229	Arahy.01	35214229
658	1_35268770	Arahy.01	35268770
659	1_35272976	Arahy.01	35272976
660	1_35273726	Arahy.01	35273726
661	1_35374090	Arahy.01	35374090
662	1_35375103	Arahy.01	35375103
663	1_35406778	Arahy.01	35406778
664	1_35418465	Arahy.01	35418465
665	1_35430934	Arahy.01	35430934
666	1_35431538	Arahy.01	35431538
667	1_35449584	Arahy.01	35449584
668	1_35492731	Arahy.01	35492731
669	1_35548013	Arahy.01	35548013
670	1_35553821	Arahy.01	35553821
671	1_35570962	Arahy.01	35570962
672	1_35600146	Arahy.01	35600146
673	1_35726472	Arahy.01	35726472
674	1_35735971	Arahy.01	35735971
675	1_35737234	Arahy.01	35737234
676	1_35772813	Arahy.01	35772813
677	1_35861347	Arahy.01	35861347
678	1_35888173	Arahy.01	35888173
679	1_35983804	Arahy.01	35983804
680	1_36004175	Arahy.01	36004175
681	1_36067475	Arahy.01	36067475
682	1_36106683	Arahy.01	36106683
683	1_36253539	Arahy.01	36253539
684	1_36292244	Arahy.01	36292244
685	1_36319554	Arahy.01	36319554
686	1_36438343	Arahy.01	36438343
687	1_36444355	Arahy.01	36444355
688	1_36460179	Arahy.01	36460179
689	1_36469215	Arahy.01	36469215
690	1_36471027	Arahy.01	36471027
691	1_36522592	Arahy.01	36522592
692	1_36692742	Arahy.01	36692742
693	1_36713754	Arahy.01	36713754
694	1_36719469	Arahy.01	36719469
695	1_36797723	Arahy.01	36797723
696	1_36798953	Arahy.01	36798953
697	1_36808660	Arahy.01	36808660
698	1_37050086	Arahy.01	37050086
699	1_37068621	Arahy.01	37068621
700	1_37071335	Arahy.01	37071335
701	1_37076388	Arahy.01	37076388
702	1_37092933	Arahy.01	37092933
703	1_37131981	Arahy.01	37131981
704	1_37185336	Arahy.01	37185336
705	1_37292878	Arahy.01	37292878
706	1_37293701	Arahy.01	37293701
707	1_37320980	Arahy.01	37320980
708	1_37340090	Arahy.01	37340090
709	1_37387997	Arahy.01	37387997
710	1_37566142	Arahy.01	37566142
711	1_37765391	Arahy.01	37765391
712	1_37809880	Arahy.01	37809880
713	1_37859807	Arahy.01	37859807
714	1_37860743	Arahy.01	37860743
715	1_37874190	Arahy.01	37874190
716	1_37883474	Arahy.01	37883474
717	1_37962037	Arahy.01	37962037
718	1_38054668	Arahy.01	38054668
719	1_38177742	Arahy.01	38177742
720	1_38178744	Arahy.01	38178744
721	1_38179194	Arahy.01	38179194
722	1_38182771	Arahy.01	38182771
723	1_38302927	Arahy.01	38302927
724	1_38328115	Arahy.01	38328115
725	1_38329084	Arahy.01	38329084
726	1_38404952	Arahy.01	38404952
727	1_38481760	Arahy.01	38481760
728	1_38483710	Arahy.01	38483710
729	1_38544096	Arahy.01	38544096
730	1_38560937	Arahy.01	38560937
731	1_38576507	Arahy.01	38576507
732	1_38587265	Arahy.01	38587265
733	1_38675327	Arahy.01	38675327
734	1_38724884	Arahy.01	38724884
735	1_38809824	Arahy.01	38809824
736	1_38848566	Arahy.01	38848566
737	1_38860888	Arahy.01	38860888
738	1_38924340	Arahy.01	38924340
739	1_38948639	Arahy.01	38948639
740	1_38957916	Arahy.01	38957916
741	1_38971696	Arahy.01	38971696
742	1_38974999	Arahy.01	38974999
743	1_39223000	Arahy.01	39223000
744	1_39225267	Arahy.01	39225267
745	1_39246812	Arahy.01	39246812
746	1_39272669	Arahy.01	39272669
747	1_39275999	Arahy.01	39275999
748	1_39350161	Arahy.01	39350161
749	1_39352982	Arahy.01	39352982
750	1_39415931	Arahy.01	39415931
751	1_39460942	Arahy.01	39460942
752	1_39480026	Arahy.01	39480026
753	1_39593882	Arahy.01	39593882
754	1_39657392	Arahy.01	39657392
755	1_39712680	Arahy.01	39712680
756	1_39761618	Arahy.01	39761618
757	1_39825746	Arahy.01	39825746
758	1_39826742	Arahy.01	39826742
759	1_39829019	Arahy.01	39829019
760	1_39864692	Arahy.01	39864692
761	1_39867140	Arahy.01	39867140
762	1_39867899	Arahy.01	39867899
763	1_39932332	Arahy.01	39932332
764	1_39997880	Arahy.01	39997880
765	1_40022652	Arahy.01	40022652
766	1_40048242	Arahy.01	40048242
767	1_40058888	Arahy.01	40058888
768	1_40153372	Arahy.01	40153372
769	1_40154534	Arahy.01	40154534
770	1_40161903	Arahy.01	40161903
771	1_40223363	Arahy.01	40223363
772	1_40226446	Arahy.01	40226446
773	1_40259716	Arahy.01	40259716
774	1_40463580	Arahy.01	40463580
775	1_40470908	Arahy.01	40470908
776	1_40570410	Arahy.01	40570410
777	1_40570428	Arahy.01	40570428
778	1_40686699	Arahy.01	40686699
779	1_40733833	Arahy.01	40733833
780	1_40805036	Arahy.01	40805036
781	1_40811595	Arahy.01	40811595
782	1_40818594	Arahy.01	40818594
783	1_40861567	Arahy.01	40861567
784	1_40941278	Arahy.01	40941278
785	1_41078945	Arahy.01	41078945
786	1_41137589	Arahy.01	41137589
787	1_41165475	Arahy.01	41165475
788	1_41267077	Arahy.01	41267077
789	1_41268017	Arahy.01	41268017
790	1_41281716	Arahy.01	41281716
791	1_41302552	Arahy.01	41302552
792	1_41304390	Arahy.01	41304390
793	1_41414225	Arahy.01	41414225
794	1_41443323	Arahy.01	41443323
795	1_41479445	Arahy.01	41479445
796	1_41512268	Arahy.01	41512268
797	1_41520271	Arahy.01	41520271
798	1_41600134	Arahy.01	41600134
799	1_41639441	Arahy.01	41639441
800	1_41677426	Arahy.01	41677426
801	1_41696455	Arahy.01	41696455
802	1_41817358	Arahy.01	41817358
803	1_42255295	Arahy.01	42255295
804	1_42304372	Arahy.01	42304372
805	1_42316748	Arahy.01	42316748
806	1_42317052	Arahy.01	42317052
807	1_42409971	Arahy.01	42409971
808	1_42423191	Arahy.01	42423191
809	1_42556173	Arahy.01	42556173
810	1_42640414	Arahy.01	42640414
811	1_42710095	Arahy.01	42710095
812	1_42716504	Arahy.01	42716504
813	1_42982796	Arahy.01	42982796
814	1_43012797	Arahy.01	43012797
815	1_43045904	Arahy.01	43045904
816	1_43052855	Arahy.01	43052855
817	1_43077080	Arahy.01	43077080
818	1_43195628	Arahy.01	43195628
819	1_43197533	Arahy.01	43197533
820	1_43250470	Arahy.01	43250470
821	1_43343907	Arahy.01	43343907
822	1_43356458	Arahy.01	43356458
823	1_43441240	Arahy.01	43441240
824	1_43524210	Arahy.01	43524210
825	1_43608796	Arahy.01	43608796
826	1_43623544	Arahy.01	43623544
827	1_43666767	Arahy.01	43666767
828	1_43689891	Arahy.01	43689891
829	1_43791497	Arahy.01	43791497
830	1_43791992	Arahy.01	43791992
831	1_43861917	Arahy.01	43861917
832	1_44008320	Arahy.01	44008320
833	1_44120339	Arahy.01	44120339
834	1_44187792	Arahy.01	44187792
835	1_44194409	Arahy.01	44194409
836	1_44217756	Arahy.01	44217756
837	1_44346826	Arahy.01	44346826
838	1_44354813	Arahy.01	44354813
839	1_44356716	Arahy.01	44356716
840	1_44381492	Arahy.01	44381492
841	1_44382891	Arahy.01	44382891
842	1_44552777	Arahy.01	44552777
843	1_44579735	Arahy.01	44579735
844	1_44786582	Arahy.01	44786582
845	1_44793076	Arahy.01	44793076
846	1_44802056	Arahy.01	44802056
847	1_44804652	Arahy.01	44804652
848	1_44816060	Arahy.01	44816060
849	1_44999889	Arahy.01	44999889
850	1_45083604	Arahy.01	45083604
851	1_45084190	Arahy.01	45084190
852	1_45109683	Arahy.01	45109683
853	1_45150500	Arahy.01	45150500
854	1_45243491	Arahy.01	45243491
855	1_45352138	Arahy.01	45352138
856	1_45373623	Arahy.01	45373623
857	1_45431562	Arahy.01	45431562
858	1_45484628	Arahy.01	45484628
859	1_45502092	Arahy.01	45502092
860	1_45505712	Arahy.01	45505712
861	1_45549633	Arahy.01	45549633
862	1_45569990	Arahy.01	45569990
863	1_45644903	Arahy.01	45644903
864	1_45677810	Arahy.01	45677810
865	1_45678500	Arahy.01	45678500
866	1_45762719	Arahy.01	45762719
867	1_45888368	Arahy.01	45888368
868	1_45945122	Arahy.01	45945122
869	1_45962414	Arahy.01	45962414
870	1_45963595	Arahy.01	45963595
871	1_45970748	Arahy.01	45970748
872	1_46047954	Arahy.01	46047954
873	1_46152748	Arahy.01	46152748
874	1_46165957	Arahy.01	46165957
875	1_46317672	Arahy.01	46317672
876	1_46437076	Arahy.01	46437076
877	1_46559810	Arahy.01	46559810
878	1_46586124	Arahy.01	46586124
879	1_46618242	Arahy.01	46618242
880	1_46622777	Arahy.01	46622777
881	1_46896508	Arahy.01	46896508
882	1_46965121	Arahy.01	46965121
883	1_47056977	Arahy.01	47056977
884	1_47061863	Arahy.01	47061863
885	1_47087492	Arahy.01	47087492
886	1_47122148	Arahy.01	47122148
887	1_47194960	Arahy.01	47194960
888	1_47259130	Arahy.01	47259130
889	1_47293317	Arahy.01	47293317
890	1_47309622	Arahy.01	47309622
891	1_47334606	Arahy.01	47334606
892	1_47358631	Arahy.01	47358631
893	1_47416432	Arahy.01	47416432
894	1_47417751	Arahy.01	47417751
895	1_47439681	Arahy.01	47439681
896	1_47442748	Arahy.01	47442748
897	1_47465514	Arahy.01	47465514
898	1_47466252	Arahy.01	47466252
899	1_47524286	Arahy.01	47524286
900	1_47527405	Arahy.01	47527405
901	1_47532958	Arahy.01	47532958
902	1_47609743	Arahy.01	47609743
903	1_47618109	Arahy.01	47618109
904	1_47793982	Arahy.01	47793982
905	1_47801285	Arahy.01	47801285
906	1_47965770	Arahy.01	47965770
907	1_48037558	Arahy.01	48037558
908	1_48230890	Arahy.01	48230890
909	1_48239059	Arahy.01	48239059
910	1_48337690	Arahy.01	48337690
911	1_48344465	Arahy.01	48344465
912	1_48446441	Arahy.01	48446441
913	1_48477134	Arahy.01	48477134
914	1_48503921	Arahy.01	48503921
915	1_48515601	Arahy.01	48515601
916	1_48522150	Arahy.01	48522150
917	1_48571844	Arahy.01	48571844
918	1_48594492	Arahy.01	48594492
919	1_48600362	Arahy.01	48600362
920	1_48689207	Arahy.01	48689207
921	1_49104498	Arahy.01	49104498
922	1_49106033	Arahy.01	49106033
923	1_49146933	Arahy.01	49146933
924	1_49169647	Arahy.01	49169647
925	1_49204570	Arahy.01	49204570
926	1_49220992	Arahy.01	49220992
927	1_49241728	Arahy.01	49241728
928	1_49283125	Arahy.01	49283125
929	1_49328773	Arahy.01	49328773
930	1_49531088	Arahy.01	49531088
931	1_49539168	Arahy.01	49539168
932	1_49730243	Arahy.01	49730243
933	1_49747890	Arahy.01	49747890
934	1_49751670	Arahy.01	49751670
935	1_49756344	Arahy.01	49756344
936	1_49822207	Arahy.01	49822207
937	1_49953629	Arahy.01	49953629
938	1_49954445	Arahy.01	49954445
939	1_49955734	Arahy.01	49955734
940	1_50088388	Arahy.01	50088388
941	1_50101441	Arahy.01	50101441
942	1_50103575	Arahy.01	50103575
943	1_50454942	Arahy.01	50454942
944	1_50458511	Arahy.01	50458511
945	1_50717511	Arahy.01	50717511
946	1_50756335	Arahy.01	50756335
947	1_50936246	Arahy.01	50936246
948	1_50943851	Arahy.01	50943851
949	1_50980720	Arahy.01	50980720
950	1_51017997	Arahy.01	51017997
951	1_51024528	Arahy.01	51024528
952	1_51025334	Arahy.01	51025334
953	1_51036399	Arahy.01	51036399
954	1_51045429	Arahy.01	51045429
955	1_51106359	Arahy.01	51106359
956	1_51126043	Arahy.01	51126043
957	1_51159931	Arahy.01	51159931
958	1_51242791	Arahy.01	51242791
959	1_51269536	Arahy.01	51269536
960	1_51271447	Arahy.01	51271447
961	1_51368835	Arahy.01	51368835
962	1_51704452	Arahy.01	51704452
963	1_51712504	Arahy.01	51712504
964	1_51809816	Arahy.01	51809816
965	1_51828028	Arahy.01	51828028
966	1_51912877	Arahy.01	51912877
967	1_51935025	Arahy.01	51935025
968	1_51971791	Arahy.01	51971791
969	1_52012948	Arahy.01	52012948
970	1_52017698	Arahy.01	52017698
971	1_52021549	Arahy.01	52021549
972	1_52038165	Arahy.01	52038165
973	1_52105156	Arahy.01	52105156
974	1_52133073	Arahy.01	52133073
975	1_52152058	Arahy.01	52152058
976	1_52156809	Arahy.01	52156809
977	1_52285241	Arahy.01	52285241
978	1_52334809	Arahy.01	52334809
979	1_52341249	Arahy.01	52341249
980	1_52366155	Arahy.01	52366155
981	1_52366222	Arahy.01	52366222
982	1_52449405	Arahy.01	52449405
983	1_52617247	Arahy.01	52617247
984	1_52619797	Arahy.01	52619797
985	1_52657891	Arahy.01	52657891
986	1_52739889	Arahy.01	52739889
987	1_52803204	Arahy.01	52803204
988	1_52831892	Arahy.01	52831892
989	1_52852076	Arahy.01	52852076
990	1_52906248	Arahy.01	52906248
991	1_52921555	Arahy.01	52921555
992	1_53060960	Arahy.01	53060960
993	1_53080244	Arahy.01	53080244
994	1_53084148	Arahy.01	53084148
995	1_53117643	Arahy.01	53117643
996	1_53163261	Arahy.01	53163261
997	1_53209297	Arahy.01	53209297
998	1_53240156	Arahy.01	53240156
999	1_53419148	Arahy.01	53419148
1000	1_53479781	Arahy.01	53479781
1001	1_53502296	Arahy.01	53502296
1002	1_53513855	Arahy.01	53513855
1003	1_53519005	Arahy.01	53519005
1004	1_53551667	Arahy.01	53551667
1005	1_53580274	Arahy.01	53580274
1006	1_53590901	Arahy.01	53590901
1007	1_53592440	Arahy.01	53592440
1008	1_53602885	Arahy.01	53602885
1009	1_53771737	Arahy.01	53771737
1010	1_53799724	Arahy.01	53799724
1011	1_53832968	Arahy.01	53832968
1012	1_53867406	Arahy.01	53867406
1013	1_53911656	Arahy.01	53911656
1014	1_53979753	Arahy.01	53979753
1015	1_54012690	Arahy.01	54012690
1016	1_54129638	Arahy.01	54129638
1017	1_54167614	Arahy.01	54167614
1018	1_54251747	Arahy.01	54251747
1019	1_54288046	Arahy.01	54288046
1020	1_54293511	Arahy.01	54293511
1021	1_54351500	Arahy.01	54351500
1022	1_54374405	Arahy.01	54374405
1023	1_54378967	Arahy.01	54378967
1024	1_54383030	Arahy.01	54383030
1025	1_54392120	Arahy.01	54392120
1026	1_54419715	Arahy.01	54419715
1027	1_54475891	Arahy.01	54475891
1028	1_54476194	Arahy.01	54476194
1029	1_54543322	Arahy.01	54543322
1030	1_54603809	Arahy.01	54603809
1031	1_54701575	Arahy.01	54701575
1032	1_54888356	Arahy.01	54888356
1033	1_54931723	Arahy.01	54931723
1034	1_55001721	Arahy.01	55001721
1035	1_55006440	Arahy.01	55006440
1036	1_55111261	Arahy.01	55111261
1037	1_55171054	Arahy.01	55171054
1038	1_55481526	Arahy.01	55481526
1039	1_55483023	Arahy.01	55483023
1040	1_55552536	Arahy.01	55552536
1041	1_55615198	Arahy.01	55615198
1042	1_55694796	Arahy.01	55694796
1043	1_55699681	Arahy.01	55699681
1044	1_55717429	Arahy.01	55717429
1045	1_55732972	Arahy.01	55732972
1046	1_55766380	Arahy.01	55766380
1047	1_55917718	Arahy.01	55917718
1048	1_55972995	Arahy.01	55972995
1049	1_55988955	Arahy.01	55988955
1050	1_55994385	Arahy.01	55994385
1051	1_56020006	Arahy.01	56020006
1052	1_56062226	Arahy.01	56062226
1053	1_56062379	Arahy.01	56062379
1054	1_56143275	Arahy.01	56143275
1055	1_56352983	Arahy.01	56352983
1056	1_56398798	Arahy.01	56398798
1057	1_56401704	Arahy.01	56401704
1058	1_56521704	Arahy.01	56521704
1059	1_56733100	Arahy.01	56733100
1060	1_57086498	Arahy.01	57086498
1061	1_57164556	Arahy.01	57164556
1062	1_57313180	Arahy.01	57313180
1063	1_57316798	Arahy.01	57316798
1064	1_57318523	Arahy.01	57318523
1065	1_57318897	Arahy.01	57318897
1066	1_57388380	Arahy.01	57388380
1067	1_57615885	Arahy.01	57615885
1068	1_57618223	Arahy.01	57618223
1069	1_57738411	Arahy.01	57738411
1070	1_57743074	Arahy.01	57743074
1071	1_57785320	Arahy.01	57785320
1072	1_57887936	Arahy.01	57887936
1073	1_58105904	Arahy.01	58105904
1074	1_58127836	Arahy.01	58127836
1075	1_58242188	Arahy.01	58242188
1076	1_58503617	Arahy.01	58503617
1077	1_58667489	Arahy.01	58667489
1078	1_58702660	Arahy.01	58702660
1079	1_58870126	Arahy.01	58870126
1080	1_58872378	Arahy.01	58872378
1081	1_58905475	Arahy.01	58905475
1082	1_58905654	Arahy.01	58905654
1083	1_58910900	Arahy.01	58910900
1084	1_58915764	Arahy.01	58915764
1085	1_59024217	Arahy.01	59024217
1086	1_59118518	Arahy.01	59118518
1087	1_59125857	Arahy.01	59125857
1088	1_59150498	Arahy.01	59150498
1089	1_59191918	Arahy.01	59191918
1090	1_59314047	Arahy.01	59314047
1091	1_59624061	Arahy.01	59624061
1092	1_59744093	Arahy.01	59744093
1093	1_59750653	Arahy.01	59750653
1094	1_59838124	Arahy.01	59838124
1095	1_59839304	Arahy.01	59839304
1096	1_59843813	Arahy.01	59843813
1097	1_60046033	Arahy.01	60046033
1098	1_60085153	Arahy.01	60085153
1099	1_60101682	Arahy.01	60101682
1100	1_60102114	Arahy.01	60102114
1101	1_60214979	Arahy.01	60214979
1102	1_60301151	Arahy.01	60301151
1103	1_60317833	Arahy.01	60317833
1104	1_60497012	Arahy.01	60497012
1105	1_60519396	Arahy.01	60519396
1106	1_60556448	Arahy.01	60556448
1107	1_60711170	Arahy.01	60711170
1108	1_60754745	Arahy.01	60754745
1109	1_60834002	Arahy.01	60834002
1110	1_61056108	Arahy.01	61056108
1111	1_61182375	Arahy.01	61182375
1112	1_61252620	Arahy.01	61252620
1113	1_61419492	Arahy.01	61419492
1114	1_61429157	Arahy.01	61429157
1115	1_61464803	Arahy.01	61464803
1116	1_61557228	Arahy.01	61557228
1117	1_61574046	Arahy.01	61574046
1118	1_61672780	Arahy.01	61672780
1119	1_61707662	Arahy.01	61707662
1120	1_61757740	Arahy.01	61757740
1121	1_61775938	Arahy.01	61775938
1122	1_61910346	Arahy.01	61910346
1123	1_61918416	Arahy.01	61918416
1124	1_61965313	Arahy.01	61965313
1125	1_62081623	Arahy.01	62081623
1126	1_62171267	Arahy.01	62171267
1127	1_62314118	Arahy.01	62314118
1128	1_62353710	Arahy.01	62353710
1129	1_62383796	Arahy.01	62383796
1130	1_62460282	Arahy.01	62460282
1131	1_62501980	Arahy.01	62501980
1132	1_62587175	Arahy.01	62587175
1133	1_62600492	Arahy.01	62600492
1134	1_62689470	Arahy.01	62689470
1135	1_62708703	Arahy.01	62708703
1136	1_62725202	Arahy.01	62725202
1137	1_62740094	Arahy.01	62740094
1138	1_62767640	Arahy.01	62767640
1139	1_63283354	Arahy.01	63283354
1140	1_63304316	Arahy.01	63304316
1141	1_63434489	Arahy.01	63434489
1142	1_63440669	Arahy.01	63440669
1143	1_63443327	Arahy.01	63443327
1144	1_63709851	Arahy.01	63709851
1145	1_63766355	Arahy.01	63766355
1146	1_64191058	Arahy.01	64191058
1147	1_64227944	Arahy.01	64227944
1148	1_64234314	Arahy.01	64234314
1149	1_64616198	Arahy.01	64616198
1150	1_64716259	Arahy.01	64716259
1151	1_64784939	Arahy.01	64784939
1152	1_64792177	Arahy.01	64792177
1153	1_64799416	Arahy.01	64799416
1154	1_64837126	Arahy.01	64837126
1155	1_64984795	Arahy.01	64984795
1156	1_65093696	Arahy.01	65093696
1157	1_65111469	Arahy.01	65111469
1158	1_65124447	Arahy.01	65124447
1159	1_65130885	Arahy.01	65130885
1160	1_65131689	Arahy.01	65131689
1161	1_65265591	Arahy.01	65265591
1162	1_65550718	Arahy.01	65550718
1163	1_65562405	Arahy.01	65562405
1164	1_65672754	Arahy.01	65672754
1165	1_65719579	Arahy.01	65719579
1166	1_65772310	Arahy.01	65772310
1167	1_65781294	Arahy.01	65781294
1168	1_65783590	Arahy.01	65783590
1169	1_65786280	Arahy.01	65786280
1170	1_65788749	Arahy.01	65788749
1171	1_65871950	Arahy.01	65871950
1172	1_65879022	Arahy.01	65879022
1173	1_66471757	Arahy.01	66471757
1174	1_66504088	Arahy.01	66504088
1175	1_66922430	Arahy.01	66922430
1176	1_67155281	Arahy.01	67155281
1177	1_67799292	Arahy.01	67799292
1178	1_67851642	Arahy.01	67851642
1179	1_68805710	Arahy.01	68805710
1180	1_68836278	Arahy.01	68836278
1181	1_68890845	Arahy.01	68890845
1182	1_68975819	Arahy.01	68975819
1183	1_68976797	Arahy.01	68976797
1184	1_68983350	Arahy.01	68983350
1185	1_69078306	Arahy.01	69078306
1186	1_69124010	Arahy.01	69124010
1187	1_69128266	Arahy.01	69128266
1188	1_69129060	Arahy.01	69129060
1189	1_69144805	Arahy.01	69144805
1190	1_69415929	Arahy.01	69415929
1191	1_69419443	Arahy.01	69419443
1192	1_69481982	Arahy.01	69481982
1193	1_69483744	Arahy.01	69483744
1194	1_69510999	Arahy.01	69510999
1195	1_69512304	Arahy.01	69512304
1196	1_69539817	Arahy.01	69539817
1197	1_69636221	Arahy.01	69636221
1198	1_69658700	Arahy.01	69658700
1199	1_69728990	Arahy.01	69728990
1200	1_69835330	Arahy.01	69835330
1201	1_69860456	Arahy.01	69860456
1202	1_69879131	Arahy.01	69879131
1203	1_70237984	Arahy.01	70237984
1204	1_70288683	Arahy.01	70288683
1205	1_70350607	Arahy.01	70350607
1206	1_70425289	Arahy.01	70425289
1207	1_70716800	Arahy.01	70716800
1208	1_70853426	Arahy.01	70853426
1209	1_70876161	Arahy.01	70876161
1210	1_71006885	Arahy.01	71006885
1211	1_71085686	Arahy.01	71085686
1212	1_71087623	Arahy.01	71087623
1213	1_71118975	Arahy.01	71118975
1214	1_71122434	Arahy.01	71122434
1215	1_71226266	Arahy.01	71226266
1216	1_71301874	Arahy.01	71301874
1217	1_71302465	Arahy.01	71302465
1218	1_71432521	Arahy.01	71432521
1219	1_71548215	Arahy.01	71548215
1220	1_71548506	Arahy.01	71548506
1221	1_71746772	Arahy.01	71746772
1222	1_71772327	Arahy.01	71772327
1223	1_71808869	Arahy.01	71808869
1224	1_71825449	Arahy.01	71825449
1225	1_71836560	Arahy.01	71836560
1226	1_71962792	Arahy.01	71962792
1227	1_71974662	Arahy.01	71974662
1228	1_72030626	Arahy.01	72030626
1229	1_72139883	Arahy.01	72139883
1230	1_72336495	Arahy.01	72336495
1231	1_72973148	Arahy.01	72973148
1232	1_73031293	Arahy.01	73031293
1233	1_73181942	Arahy.01	73181942
1234	1_73222137	Arahy.01	73222137
1235	1_73288469	Arahy.01	73288469
1236	1_73291518	Arahy.01	73291518
1237	1_73367359	Arahy.01	73367359
1238	1_73452968	Arahy.01	73452968
1239	1_73467203	Arahy.01	73467203
1240	1_73500122	Arahy.01	73500122
1241	1_73592303	Arahy.01	73592303
1242	1_73720732	Arahy.01	73720732
1243	1_73722607	Arahy.01	73722607
1244	1_73747003	Arahy.01	73747003
1245	1_73794733	Arahy.01	73794733
1246	1_73826266	Arahy.01	73826266
1247	1_73836105	Arahy.01	73836105
1248	1_74136153	Arahy.01	74136153
1249	1_74397314	Arahy.01	74397314
1250	1_74447733	Arahy.01	74447733
1251	1_74452017	Arahy.01	74452017
1252	1_74456151	Arahy.01	74456151
1253	1_74484166	Arahy.01	74484166
1254	1_74491750	Arahy.01	74491750
1255	1_74549695	Arahy.01	74549695
1256	1_74550665	Arahy.01	74550665
1257	1_74586850	Arahy.01	74586850
1258	1_74588730	Arahy.01	74588730
1259	1_74591847	Arahy.01	74591847
1260	1_74648616	Arahy.01	74648616
1261	1_74900959	Arahy.01	74900959
1262	1_75086724	Arahy.01	75086724
1263	1_75118549	Arahy.01	75118549
1264	1_75119136	Arahy.01	75119136
1265	1_75183205	Arahy.01	75183205
1266	1_75192928	Arahy.01	75192928
1267	1_75216769	Arahy.01	75216769
1268	1_75230576	Arahy.01	75230576
1269	1_75389047	Arahy.01	75389047
1270	1_75394300	Arahy.01	75394300
1271	1_75516196	Arahy.01	75516196
1272	1_75594501	Arahy.01	75594501
1273	1_75630478	Arahy.01	75630478
1274	1_75697633	Arahy.01	75697633
1275	1_75832729	Arahy.01	75832729
1276	1_75947515	Arahy.01	75947515
1277	1_76087734	Arahy.01	76087734
1278	1_76125929	Arahy.01	76125929
1279	1_76209515	Arahy.01	76209515
1280	1_76361222	Arahy.01	76361222
1281	1_76450127	Arahy.01	76450127
1282	1_76528031	Arahy.01	76528031
1283	1_76659058	Arahy.01	76659058
1284	1_76861618	Arahy.01	76861618
1285	1_76884144	Arahy.01	76884144
1286	1_76934031	Arahy.01	76934031
1287	1_76985843	Arahy.01	76985843
1288	1_77001358	Arahy.01	77001358
1289	1_77042836	Arahy.01	77042836
1290	1_77318952	Arahy.01	77318952
1291	1_77346051	Arahy.01	77346051
1292	1_77346506	Arahy.01	77346506
1293	1_77389653	Arahy.01	77389653
1294	1_77518856	Arahy.01	77518856
1295	1_77553065	Arahy.01	77553065
1296	1_77711209	Arahy.01	77711209
1297	1_77859258	Arahy.01	77859258
1298	1_77973070	Arahy.01	77973070
1299	1_78210330	Arahy.01	78210330
1300	1_78247528	Arahy.01	78247528
1301	1_78267511	Arahy.01	78267511
1302	1_78268589	Arahy.01	78268589
1303	1_78274424	Arahy.01	78274424
1304	1_78322079	Arahy.01	78322079
1305	1_78381506	Arahy.01	78381506
1306	1_78521821	Arahy.01	78521821
1307	1_78572270	Arahy.01	78572270
1308	1_78602167	Arahy.01	78602167
1309	1_78631017	Arahy.01	78631017
1310	1_78636436	Arahy.01	78636436
1311	1_78803172	Arahy.01	78803172
1312	1_78808141	Arahy.01	78808141
1313	1_78808613	Arahy.01	78808613
1314	1_78905930	Arahy.01	78905930
1315	1_78954291	Arahy.01	78954291
1316	1_79040662	Arahy.01	79040662
1317	1_79114052	Arahy.01	79114052
1318	1_79117162	Arahy.01	79117162
1319	1_79138690	Arahy.01	79138690
1320	1_79194582	Arahy.01	79194582
1321	1_79235767	Arahy.01	79235767
1322	1_79648981	Arahy.01	79648981
1323	1_79655321	Arahy.01	79655321
1324	1_79665990	Arahy.01	79665990
1325	1_79717944	Arahy.01	79717944
1326	1_79839749	Arahy.01	79839749
1327	1_79849081	Arahy.01	79849081
1328	1_79962089	Arahy.01	79962089
1329	1_79967315	Arahy.01	79967315
1330	1_80017156	Arahy.01	80017156
1331	1_80018126	Arahy.01	80018126
1332	1_80020949	Arahy.01	80020949
1333	1_80071372	Arahy.01	80071372
1334	1_80097512	Arahy.01	80097512
1335	1_80099104	Arahy.01	80099104
1336	1_80374386	Arahy.01	80374386
1337	1_80543719	Arahy.01	80543719
1338	1_80544075	Arahy.01	80544075
1339	1_81030921	Arahy.01	81030921
1340	1_81070695	Arahy.01	81070695
1341	1_81084367	Arahy.01	81084367
1342	1_81201773	Arahy.01	81201773
1343	1_81278577	Arahy.01	81278577
1344	1_81287856	Arahy.01	81287856
1345	1_81626753	Arahy.01	81626753
1346	1_81646471	Arahy.01	81646471
1347	1_81810688	Arahy.01	81810688
1348	1_81878234	Arahy.01	81878234
1349	1_81977030	Arahy.01	81977030
1350	1_82075779	Arahy.01	82075779
1351	1_82130214	Arahy.01	82130214
1352	1_82154794	Arahy.01	82154794
1353	1_82197521	Arahy.01	82197521
1354	1_82378117	Arahy.01	82378117
1355	1_82533928	Arahy.01	82533928
1356	1_82733210	Arahy.01	82733210
1357	1_82815081	Arahy.01	82815081
1358	1_82863445	Arahy.01	82863445
1359	1_83252767	Arahy.01	83252767
1360	1_83302222	Arahy.01	83302222
1361	1_83536775	Arahy.01	83536775
1362	1_83539964	Arahy.01	83539964
1363	1_83545969	Arahy.01	83545969
1364	1_83558401	Arahy.01	83558401
1365	1_83837917	Arahy.01	83837917
1366	1_83935560	Arahy.01	83935560
1367	1_84035441	Arahy.01	84035441
1368	1_84036481	Arahy.01	84036481
1369	1_84130926	Arahy.01	84130926
1370	1_84443490	Arahy.01	84443490
1371	1_84767587	Arahy.01	84767587
1372	1_84773141	Arahy.01	84773141
1373	1_84773636	Arahy.01	84773636
1374	1_84813226	Arahy.01	84813226
1375	1_85085827	Arahy.01	85085827
1376	1_85102711	Arahy.01	85102711
1377	1_85122951	Arahy.01	85122951
1378	1_85150921	Arahy.01	85150921
1379	1_85225493	Arahy.01	85225493
1380	1_85330141	Arahy.01	85330141
1381	1_85544125	Arahy.01	85544125
1382	1_85722680	Arahy.01	85722680
1383	1_86008067	Arahy.01	86008067
1384	1_86100826	Arahy.01	86100826
1385	1_86131682	Arahy.01	86131682
1386	1_86134379	Arahy.01	86134379
1387	1_86134896	Arahy.01	86134896
1388	1_86174137	Arahy.01	86174137
1389	1_86285542	Arahy.01	86285542
1390	1_86287737	Arahy.01	86287737
1391	1_86311996	Arahy.01	86311996
1392	1_86347838	Arahy.01	86347838
1393	1_86476473	Arahy.01	86476473
1394	1_86479832	Arahy.01	86479832
1395	1_86481797	Arahy.01	86481797
1396	1_86486900	Arahy.01	86486900
1397	1_86502512	Arahy.01	86502512
1398	1_86526370	Arahy.01	86526370
1399	1_86564236	Arahy.01	86564236
1400	1_86616335	Arahy.01	86616335
1401	1_86683794	Arahy.01	86683794
1402	1_86733481	Arahy.01	86733481
1403	1_86737319	Arahy.01	86737319
1404	1_86846972	Arahy.01	86846972
1405	1_86927797	Arahy.01	86927797
1406	1_86953779	Arahy.01	86953779
1407	1_87011667	Arahy.01	87011667
1408	1_87052532	Arahy.01	87052532
1409	1_87057357	Arahy.01	87057357
1410	1_87189875	Arahy.01	87189875
1411	1_87195728	Arahy.01	87195728
1412	1_87220995	Arahy.01	87220995
1413	1_87365432	Arahy.01	87365432
1414	1_87439272	Arahy.01	87439272
1415	1_87585787	Arahy.01	87585787
1416	1_87671764	Arahy.01	87671764
1417	1_87696621	Arahy.01	87696621
1418	1_87727566	Arahy.01	87727566
1419	1_87754830	Arahy.01	87754830
1420	1_88264574	Arahy.01	88264574
1421	1_88561211	Arahy.01	88561211
1422	1_88614130	Arahy.01	88614130
1423	1_88630026	Arahy.01	88630026
1424	1_88730214	Arahy.01	88730214
1425	1_88806172	Arahy.01	88806172
1426	1_88816886	Arahy.01	88816886
1427	1_89005097	Arahy.01	89005097
1428	1_89007839	Arahy.01	89007839
1429	1_89013860	Arahy.01	89013860
1430	1_89114485	Arahy.01	89114485
1431	1_89117559	Arahy.01	89117559
1432	1_89120194	Arahy.01	89120194
1433	1_89138693	Arahy.01	89138693
1434	1_89140547	Arahy.01	89140547
1435	1_89152060	Arahy.01	89152060
1436	1_89179746	Arahy.01	89179746
1437	1_89409092	Arahy.01	89409092
1438	1_89420463	Arahy.01	89420463
1439	1_89549779	Arahy.01	89549779
1440	1_89571542	Arahy.01	89571542
1441	1_89647279	Arahy.01	89647279
1442	1_89667037	Arahy.01	89667037
1443	1_89709671	Arahy.01	89709671
1444	1_89762863	Arahy.01	89762863
1445	1_89814394	Arahy.01	89814394
1446	1_89814640	Arahy.01	89814640
1447	1_89870438	Arahy.01	89870438
1448	1_89880445	Arahy.01	89880445
1449	1_89880691	Arahy.01	89880691
1450	1_89900246	Arahy.01	89900246
1451	1_89924762	Arahy.01	89924762
1452	1_89983112	Arahy.01	89983112
1453	1_90003438	Arahy.01	90003438
1454	1_90104613	Arahy.01	90104613
1455	1_90107862	Arahy.01	90107862
1456	1_90113132	Arahy.01	90113132
1457	1_90114521	Arahy.01	90114521
1458	1_90256166	Arahy.01	90256166
1459	1_90292035	Arahy.01	90292035
1460	1_90358953	Arahy.01	90358953
1461	1_90368308	Arahy.01	90368308
1462	1_90370769	Arahy.01	90370769
1463	1_90486574	Arahy.01	90486574
1464	1_90559060	Arahy.01	90559060
1465	1_90589617	Arahy.01	90589617
1466	1_90641073	Arahy.01	90641073
1467	1_90641471	Arahy.01	90641471
1468	1_90677175	Arahy.01	90677175
1469	1_90826146	Arahy.01	90826146
1470	1_90827116	Arahy.01	90827116
1471	1_91163712	Arahy.01	91163712
1472	1_91651661	Arahy.01	91651661
1473	1_91748419	Arahy.01	91748419
1474	1_91777644	Arahy.01	91777644
1475	1_92028816	Arahy.01	92028816
1476	1_92032908	Arahy.01	92032908
1477	1_92034024	Arahy.01	92034024
1478	1_92053915	Arahy.01	92053915
1479	1_92551848	Arahy.01	92551848
1480	1_93035163	Arahy.01	93035163
1481	1_93062032	Arahy.01	93062032
1482	1_93240273	Arahy.01	93240273
1483	1_93241585	Arahy.01	93241585
1484	1_93268791	Arahy.01	93268791
1485	1_93288738	Arahy.01	93288738
1486	1_93365574	Arahy.01	93365574
1487	1_93399225	Arahy.01	93399225
1488	1_93463681	Arahy.01	93463681
1489	1_93475540	Arahy.01	93475540
1490	1_93501651	Arahy.01	93501651
1491	1_93562221	Arahy.01	93562221
1492	1_93654535	Arahy.01	93654535
1493	1_93664460	Arahy.01	93664460
1494	1_93738096	Arahy.01	93738096
1495	1_93887235	Arahy.01	93887235
1496	1_93890584	Arahy.01	93890584
1497	1_93912013	Arahy.01	93912013
1498	1_93918914	Arahy.01	93918914
1499	1_94051231	Arahy.01	94051231
1500	1_94093080	Arahy.01	94093080
1501	1_94102034	Arahy.01	94102034
1502	1_94127946	Arahy.01	94127946
1503	1_94189502	Arahy.01	94189502
1504	1_94274081	Arahy.01	94274081
1505	1_94290727	Arahy.01	94290727
1506	1_94291629	Arahy.01	94291629
1507	1_94312731	Arahy.01	94312731
1508	1_94325481	Arahy.01	94325481
1509	1_94346536	Arahy.01	94346536
1510	1_94386783	Arahy.01	94386783
1511	1_94432019	Arahy.01	94432019
1512	1_94499365	Arahy.01	94499365
1513	1_94503273	Arahy.01	94503273
1514	1_94558861	Arahy.01	94558861
1515	1_94582181	Arahy.01	94582181
1516	1_94633114	Arahy.01	94633114
1517	1_94722787	Arahy.01	94722787
1518	1_94768102	Arahy.01	94768102
1519	1_94791160	Arahy.01	94791160
1520	1_94794845	Arahy.01	94794845
1521	1_94836240	Arahy.01	94836240
1522	1_94864781	Arahy.01	94864781
1523	1_94946259	Arahy.01	94946259
1524	1_94984313	Arahy.01	94984313
1525	1_95013082	Arahy.01	95013082
1526	1_95089156	Arahy.01	95089156
1527	1_95151810	Arahy.01	95151810
1528	1_95180677	Arahy.01	95180677
1529	1_95200083	Arahy.01	95200083
1530	1_95202468	Arahy.01	95202468
1531	1_95232774	Arahy.01	95232774
1532	1_95308680	Arahy.01	95308680
1533	1_95397983	Arahy.01	95397983
1534	1_95437749	Arahy.01	95437749
1535	1_95453756	Arahy.01	95453756
1536	1_95474454	Arahy.01	95474454
1537	1_95497840	Arahy.01	95497840
1538	1_95498605	Arahy.01	95498605
1539	1_95524844	Arahy.01	95524844
1540	1_95525298	Arahy.01	95525298
1541	1_95537431	Arahy.01	95537431
1542	1_95543721	Arahy.01	95543721
1543	1_95634567	Arahy.01	95634567
1544	1_95662336	Arahy.01	95662336
1545	1_95677367	Arahy.01	95677367
1546	1_95715516	Arahy.01	95715516
1547	1_95719767	Arahy.01	95719767
1548	1_95765755	Arahy.01	95765755
1549	1_95867566	Arahy.01	95867566
1550	1_95946049	Arahy.01	95946049
1551	1_95988601	Arahy.01	95988601
1552	1_96067468	Arahy.01	96067468
1553	1_96075291	Arahy.01	96075291
1554	1_96174649	Arahy.01	96174649
1555	1_96175694	Arahy.01	96175694
1556	1_96240826	Arahy.01	96240826
1557	1_96258695	Arahy.01	96258695
1558	1_96259929	Arahy.01	96259929
1559	1_96332035	Arahy.01	96332035
1560	1_96359333	Arahy.01	96359333
1561	1_96391560	Arahy.01	96391560
1562	1_96441787	Arahy.01	96441787
1563	1_96461686	Arahy.01	96461686
1564	1_96472844	Arahy.01	96472844
1565	1_96488924	Arahy.01	96488924
1566	1_96494201	Arahy.01	96494201
1567	1_96521235	Arahy.01	96521235
1568	1_96525356	Arahy.01	96525356
1569	1_96543788	Arahy.01	96543788
1570	1_96569732	Arahy.01	96569732
1571	1_96601261	Arahy.01	96601261
1572	1_96643537	Arahy.01	96643537
1573	1_96674970	Arahy.01	96674970
1574	1_96681037	Arahy.01	96681037
1575	1_96705076	Arahy.01	96705076
1576	1_96706578	Arahy.01	96706578
1577	1_96781039	Arahy.01	96781039
1578	1_96813121	Arahy.01	96813121
1579	1_96834906	Arahy.01	96834906
1580	1_96852436	Arahy.01	96852436
1581	1_96891583	Arahy.01	96891583
1582	1_96910247	Arahy.01	96910247
1583	1_96912779	Arahy.01	96912779
1584	1_96952419	Arahy.01	96952419
1585	1_96977209	Arahy.01	96977209
1586	1_97109230	Arahy.01	97109230
1587	1_97133516	Arahy.01	97133516
1588	1_97139582	Arahy.01	97139582
1589	1_97180662	Arahy.01	97180662
1590	1_97197563	Arahy.01	97197563
1591	1_97216087	Arahy.01	97216087
1592	1_97226530	Arahy.01	97226530
1593	1_97256202	Arahy.01	97256202
1594	1_97373060	Arahy.01	97373060
1595	1_97394772	Arahy.01	97394772
1596	1_97418390	Arahy.01	97418390
1597	1_97531670	Arahy.01	97531670
1598	1_97532709	Arahy.01	97532709
1599	1_97546078	Arahy.01	97546078
1600	1_97550434	Arahy.01	97550434
1601	1_97568525	Arahy.01	97568525
1602	1_97586934	Arahy.01	97586934
1603	1_97635063	Arahy.01	97635063
1604	1_97654225	Arahy.01	97654225
1605	1_97726660	Arahy.01	97726660
1606	1_97757074	Arahy.01	97757074
1607	1_97794233	Arahy.01	97794233
1608	1_97815837	Arahy.01	97815837
1609	1_97900690	Arahy.01	97900690
1610	1_97914676	Arahy.01	97914676
1611	1_97916478	Arahy.01	97916478
1612	1_97966564	Arahy.01	97966564
1613	1_97968364	Arahy.01	97968364
1614	1_98012433	Arahy.01	98012433
1615	1_98024883	Arahy.01	98024883
1616	1_98039464	Arahy.01	98039464
1617	1_98076422	Arahy.01	98076422
1618	1_98097492	Arahy.01	98097492
1619	1_98105658	Arahy.01	98105658
1620	1_98126134	Arahy.01	98126134
1621	1_98147186	Arahy.01	98147186
1622	1_98180467	Arahy.01	98180467
1623	1_98230148	Arahy.01	98230148
1624	1_98233618	Arahy.01	98233618
1625	1_98247990	Arahy.01	98247990
1626	1_98251106	Arahy.01	98251106
1627	1_98273133	Arahy.01	98273133
1628	1_98281911	Arahy.01	98281911
1629	1_98283988	Arahy.01	98283988
1630	1_98331472	Arahy.01	98331472
1631	1_98341017	Arahy.01	98341017
1632	1_98351551	Arahy.01	98351551
1633	1_98354002	Arahy.01	98354002
1634	1_98368813	Arahy.01	98368813
1635	1_98458043	Arahy.01	98458043
1636	1_98463298	Arahy.01	98463298
1637	1_98547643	Arahy.01	98547643
1638	1_98558279	Arahy.01	98558279
1639	1_98573154	Arahy.01	98573154
1640	1_98582849	Arahy.01	98582849
1641	1_98611337	Arahy.01	98611337
1642	1_98631673	Arahy.01	98631673
1643	1_98651291	Arahy.01	98651291
1644	1_98676608	Arahy.01	98676608
1645	1_98826744	Arahy.01	98826744
1646	1_98877726	Arahy.01	98877726
1647	1_98950632	Arahy.01	98950632
1648	1_98951101	Arahy.01	98951101
1649	1_99033151	Arahy.01	99033151
1650	1_99078041	Arahy.01	99078041
1651	1_99110069	Arahy.01	99110069
1652	1_99156174	Arahy.01	99156174
1653	1_99158936	Arahy.01	99158936
1654	1_99206812	Arahy.01	99206812
1655	1_99382360	Arahy.01	99382360
1656	1_99561532	Arahy.01	99561532
1657	1_99695667	Arahy.01	99695667
1658	1_99787965	Arahy.01	99787965
1659	1_99836810	Arahy.01	99836810
1660	1_99888465	Arahy.01	99888465
1661	1_99894889	Arahy.01	99894889
1662	1_100006337	Arahy.01	100006337
1663	1_100013397	Arahy.01	100013397
1664	1_100069118	Arahy.01	100069118
1665	1_100102638	Arahy.01	100102638
1666	1_100134436	Arahy.01	100134436
1667	1_100151249	Arahy.01	100151249
1668	1_100184136	Arahy.01	100184136
1669	1_100185714	Arahy.01	100185714
1670	1_100206926	Arahy.01	100206926
1671	1_100333591	Arahy.01	100333591
1672	1_100358598	Arahy.01	100358598
1673	1_100461179	Arahy.01	100461179
1674	1_100485795	Arahy.01	100485795
1675	1_100518686	Arahy.01	100518686
1676	1_100532175	Arahy.01	100532175
1677	1_100590806	Arahy.01	100590806
1678	1_100591225	Arahy.01	100591225
1679	1_100649581	Arahy.01	100649581
1680	1_100731086	Arahy.01	100731086
1681	1_100783325	Arahy.01	100783325
1682	1_100870190	Arahy.01	100870190
1683	1_100883733	Arahy.01	100883733
1684	1_100885094	Arahy.01	100885094
1685	1_100940198	Arahy.01	100940198
1686	1_100975221	Arahy.01	100975221
1687	1_100978304	Arahy.01	100978304
1688	1_100980157	Arahy.01	100980157
1689	1_100982094	Arahy.01	100982094
1690	1_100991194	Arahy.01	100991194
1691	1_101023535	Arahy.01	101023535
1692	1_101083082	Arahy.01	101083082
1693	1_101137662	Arahy.01	101137662
1694	1_101138231	Arahy.01	101138231
1695	1_101192611	Arahy.01	101192611
1696	1_101208560	Arahy.01	101208560
1697	1_101325768	Arahy.01	101325768
1698	1_101329914	Arahy.01	101329914
1699	1_101339735	Arahy.01	101339735
1700	1_101352240	Arahy.01	101352240
1701	1_101450627	Arahy.01	101450627
1702	1_101479725	Arahy.01	101479725
1703	1_101508324	Arahy.01	101508324
1704	1_101515916	Arahy.01	101515916
1705	1_101516254	Arahy.01	101516254
1706	1_101543039	Arahy.01	101543039
1707	1_101612175	Arahy.01	101612175
1708	1_101646614	Arahy.01	101646614
1709	1_101662338	Arahy.01	101662338
1710	1_101671681	Arahy.01	101671681
1711	1_101762372	Arahy.01	101762372
1712	1_101773683	Arahy.01	101773683
1713	1_101817471	Arahy.01	101817471
1714	1_101834275	Arahy.01	101834275
1715	1_101898212	Arahy.01	101898212
1716	1_101925221	Arahy.01	101925221
1717	1_101940542	Arahy.01	101940542
1718	1_101958497	Arahy.01	101958497
1719	1_102046214	Arahy.01	102046214
1720	1_102066539	Arahy.01	102066539
1721	1_102080129	Arahy.01	102080129
1722	1_102098559	Arahy.01	102098559
1723	1_102101080	Arahy.01	102101080
1724	1_102102290	Arahy.01	102102290
1725	1_102102679	Arahy.01	102102679
1726	1_102180577	Arahy.01	102180577
1727	1_102216050	Arahy.01	102216050
1728	1_102250525	Arahy.01	102250525
1729	1_102264028	Arahy.01	102264028
1730	1_102270620	Arahy.01	102270620
1731	1_102340325	Arahy.01	102340325
1732	1_102378064	Arahy.01	102378064
1733	1_102442716	Arahy.01	102442716
1734	1_102451858	Arahy.01	102451858
1735	1_102456941	Arahy.01	102456941
1736	1_102480391	Arahy.01	102480391
1737	1_102515879	Arahy.01	102515879
1738	1_102519998	Arahy.01	102519998
1739	1_102522157	Arahy.01	102522157
1740	1_102530833	Arahy.01	102530833
1741	1_102630444	Arahy.01	102630444
1742	1_102634231	Arahy.01	102634231
1743	1_102635148	Arahy.01	102635148
1744	1_102666720	Arahy.01	102666720
1745	1_102732523	Arahy.01	102732523
1746	1_102741230	Arahy.01	102741230
1747	1_102742230	Arahy.01	102742230
1748	1_102765666	Arahy.01	102765666
1749	1_102794570	Arahy.01	102794570
1750	1_102805066	Arahy.01	102805066
1751	1_102861173	Arahy.01	102861173
1752	1_102884729	Arahy.01	102884729
1753	1_102987649	Arahy.01	102987649
1754	1_103015234	Arahy.01	103015234
1755	1_103066531	Arahy.01	103066531
1756	1_103071643	Arahy.01	103071643
1757	1_103190494	Arahy.01	103190494
1758	1_103231637	Arahy.01	103231637
1759	1_103272004	Arahy.01	103272004
1760	1_103322389	Arahy.01	103322389
1761	1_103324104	Arahy.01	103324104
1762	1_103374195	Arahy.01	103374195
1763	1_103440829	Arahy.01	103440829
1764	1_103526130	Arahy.01	103526130
1765	1_103588037	Arahy.01	103588037
1766	1_103623163	Arahy.01	103623163
1767	1_103635571	Arahy.01	103635571
1768	1_103670750	Arahy.01	103670750
1769	1_103697020	Arahy.01	103697020
1770	1_103709602	Arahy.01	103709602
1771	1_103711412	Arahy.01	103711412
1772	1_103775791	Arahy.01	103775791
1773	1_103805699	Arahy.01	103805699
1774	1_103829710	Arahy.01	103829710
1775	1_103878942	Arahy.01	103878942
1776	1_103893593	Arahy.01	103893593
1777	1_103962946	Arahy.01	103962946
1778	1_103986590	Arahy.01	103986590
1779	1_104063344	Arahy.01	104063344
1780	1_104096819	Arahy.01	104096819
1781	1_104134623	Arahy.01	104134623
1782	1_104167343	Arahy.01	104167343
1783	1_104185974	Arahy.01	104185974
1784	1_104206540	Arahy.01	104206540
1785	1_104210644	Arahy.01	104210644
1786	1_104226046	Arahy.01	104226046
1787	1_104261197	Arahy.01	104261197
1788	1_104311126	Arahy.01	104311126
1789	1_104317300	Arahy.01	104317300
1790	1_104319818	Arahy.01	104319818
1791	1_104374354	Arahy.01	104374354
1792	1_104480921	Arahy.01	104480921
1793	1_104481400	Arahy.01	104481400
1794	1_104528683	Arahy.01	104528683
1795	1_104598286	Arahy.01	104598286
1796	1_104622724	Arahy.01	104622724
1797	1_104650491	Arahy.01	104650491
1798	1_104723381	Arahy.01	104723381
1799	1_104751078	Arahy.01	104751078
1800	1_104883364	Arahy.01	104883364
1801	1_104934922	Arahy.01	104934922
1802	1_104944033	Arahy.01	104944033
1803	1_104984389	Arahy.01	104984389
1804	1_105001623	Arahy.01	105001623
1805	1_105113325	Arahy.01	105113325
1806	1_105118856	Arahy.01	105118856
1807	1_105120009	Arahy.01	105120009
1808	1_105144097	Arahy.01	105144097
1809	1_105170378	Arahy.01	105170378
1810	1_105188097	Arahy.01	105188097
1811	1_105244441	Arahy.01	105244441
1812	1_105247083	Arahy.01	105247083
1813	1_105289768	Arahy.01	105289768
1814	1_105351763	Arahy.01	105351763
1815	1_105377665	Arahy.01	105377665
1816	1_105381139	Arahy.01	105381139
1817	1_105388601	Arahy.01	105388601
1818	1_105412361	Arahy.01	105412361
1819	1_105413385	Arahy.01	105413385
1820	1_105518526	Arahy.01	105518526
1821	1_105520219	Arahy.01	105520219
1822	1_105534989	Arahy.01	105534989
1823	1_105562821	Arahy.01	105562821
1824	1_105596407	Arahy.01	105596407
1825	1_105602984	Arahy.01	105602984
1826	1_105612095	Arahy.01	105612095
1827	1_105640113	Arahy.01	105640113
1828	1_105708167	Arahy.01	105708167
1829	1_105779270	Arahy.01	105779270
1830	1_105845623	Arahy.01	105845623
1831	1_105953081	Arahy.01	105953081
1832	1_105997639	Arahy.01	105997639
1833	1_106019468	Arahy.01	106019468
1834	1_106060314	Arahy.01	106060314
1835	1_106075212	Arahy.01	106075212
1836	1_106130112	Arahy.01	106130112
1837	1_106142954	Arahy.01	106142954
1838	1_106235414	Arahy.01	106235414
1839	1_106246128	Arahy.01	106246128
1840	1_106275936	Arahy.01	106275936
1841	1_106450136	Arahy.01	106450136
1842	1_106484123	Arahy.01	106484123
1843	1_106542729	Arahy.01	106542729
1844	1_106615318	Arahy.01	106615318
1845	1_106683918	Arahy.01	106683918
1846	1_106688629	Arahy.01	106688629
1847	1_106731729	Arahy.01	106731729
1848	1_106786993	Arahy.01	106786993
1849	1_106855193	Arahy.01	106855193
1850	1_106858480	Arahy.01	106858480
1851	1_106907135	Arahy.01	106907135
1852	1_106907626	Arahy.01	106907626
1853	1_106930192	Arahy.01	106930192
1854	1_106932348	Arahy.01	106932348
1855	1_106952503	Arahy.01	106952503
1856	1_107009141	Arahy.01	107009141
1857	1_107134797	Arahy.01	107134797
1858	1_107164116	Arahy.01	107164116
1859	1_107180077	Arahy.01	107180077
1860	1_107199340	Arahy.01	107199340
1861	1_107284346	Arahy.01	107284346
1862	1_107306730	Arahy.01	107306730
1863	1_107307983	Arahy.01	107307983
1864	1_107427337	Arahy.01	107427337
1865	1_107461807	Arahy.01	107461807
1866	1_107463288	Arahy.01	107463288
1867	1_107571781	Arahy.01	107571781
1868	1_107635236	Arahy.01	107635236
1869	1_107666300	Arahy.01	107666300
1870	1_107694323	Arahy.01	107694323
1871	1_107730655	Arahy.01	107730655
1872	1_107785271	Arahy.01	107785271
1873	1_107845006	Arahy.01	107845006
1874	1_107905226	Arahy.01	107905226
1875	1_107926005	Arahy.01	107926005
1876	1_107985293	Arahy.01	107985293
1877	1_108055047	Arahy.01	108055047
1878	1_108066603	Arahy.01	108066603
1879	1_108146008	Arahy.01	108146008
1880	1_108199735	Arahy.01	108199735
1881	1_108224381	Arahy.01	108224381
1882	1_108229822	Arahy.01	108229822
1883	1_108260649	Arahy.01	108260649
1884	1_108400106	Arahy.01	108400106
1885	1_108475816	Arahy.01	108475816
1886	1_108478498	Arahy.01	108478498
1887	1_108482697	Arahy.01	108482697
1888	1_108517364	Arahy.01	108517364
1889	1_108554373	Arahy.01	108554373
1890	1_108617839	Arahy.01	108617839
1891	1_108702018	Arahy.01	108702018
1892	1_108758585	Arahy.01	108758585
1893	1_108786790	Arahy.01	108786790
1894	1_108790561	Arahy.01	108790561
1895	1_108853039	Arahy.01	108853039
1896	1_108906180	Arahy.01	108906180
1897	1_108906610	Arahy.01	108906610
1898	1_108966265	Arahy.01	108966265
1899	1_109067861	Arahy.01	109067861
1900	1_109149037	Arahy.01	109149037
1901	1_109170617	Arahy.01	109170617
1902	1_109227459	Arahy.01	109227459
1903	1_109244426	Arahy.01	109244426
1904	1_109270102	Arahy.01	109270102
1905	1_109287116	Arahy.01	109287116
1906	1_109309702	Arahy.01	109309702
1907	1_109364039	Arahy.01	109364039
1908	1_109405768	Arahy.01	109405768
1909	1_109518752	Arahy.01	109518752
1910	1_109552478	Arahy.01	109552478
1911	1_109574407	Arahy.01	109574407
1912	1_109592194	Arahy.01	109592194
1913	1_109592896	Arahy.01	109592896
1914	1_109607285	Arahy.01	109607285
1915	1_109638437	Arahy.01	109638437
1916	1_109676767	Arahy.01	109676767
1917	1_109788704	Arahy.01	109788704
1918	1_109801798	Arahy.01	109801798
1919	1_109812257	Arahy.01	109812257
1920	1_109818071	Arahy.01	109818071
1921	1_109820244	Arahy.01	109820244
1922	1_109881789	Arahy.01	109881789
1923	1_109885050	Arahy.01	109885050
1924	1_109892385	Arahy.01	109892385
1925	1_109899672	Arahy.01	109899672
1926	1_109927163	Arahy.01	109927163
1927	1_109974600	Arahy.01	109974600
1928	1_110081877	Arahy.01	110081877
1929	1_110114844	Arahy.01	110114844
1930	1_110132697	Arahy.01	110132697
1931	1_110161515	Arahy.01	110161515
1932	1_110181918	Arahy.01	110181918
1933	1_110231120	Arahy.01	110231120
1934	1_110233146	Arahy.01	110233146
1935	1_110262970	Arahy.01	110262970
1936	1_110366527	Arahy.01	110366527
1937	1_110468326	Arahy.01	110468326
1938	1_110489339	Arahy.01	110489339
1939	1_110524634	Arahy.01	110524634
1940	1_110555281	Arahy.01	110555281
1941	1_110556465	Arahy.01	110556465
1942	1_110562469	Arahy.01	110562469
1943	1_110575116	Arahy.01	110575116
1944	1_110591896	Arahy.01	110591896
1945	1_110614890	Arahy.01	110614890
1946	1_110641168	Arahy.01	110641168
1947	1_110660177	Arahy.01	110660177
1948	1_110695267	Arahy.01	110695267
1949	1_110711511	Arahy.01	110711511
1950	1_110783402	Arahy.01	110783402
1951	1_110793514	Arahy.01	110793514
1952	1_110800748	Arahy.01	110800748
1953	1_110802282	Arahy.01	110802282
1954	1_110835333	Arahy.01	110835333
1955	1_110855614	Arahy.01	110855614
1956	1_110860075	Arahy.01	110860075
1957	1_110888649	Arahy.01	110888649
1958	1_110894498	Arahy.01	110894498
1959	1_110900259	Arahy.01	110900259
1960	1_110918807	Arahy.01	110918807
1961	1_110946670	Arahy.01	110946670
1962	1_110950135	Arahy.01	110950135
1963	1_111009762	Arahy.01	111009762
1964	1_111021313	Arahy.01	111021313
1965	1_111033152	Arahy.01	111033152
1966	1_111051937	Arahy.01	111051937
1967	1_111104663	Arahy.01	111104663
1968	1_111138069	Arahy.01	111138069
1969	1_111170939	Arahy.01	111170939
1970	1_111171356	Arahy.01	111171356
1971	1_111172100	Arahy.01	111172100
1972	1_111212321	Arahy.01	111212321
1973	1_111217611	Arahy.01	111217611
1974	1_111275261	Arahy.01	111275261
1975	1_111320994	Arahy.01	111320994
1976	1_111327551	Arahy.01	111327551
1977	1_111336342	Arahy.01	111336342
1978	1_111370784	Arahy.01	111370784
1979	1_111414800	Arahy.01	111414800
1980	1_111473105	Arahy.01	111473105
1981	1_111499462	Arahy.01	111499462
1982	1_111541329	Arahy.01	111541329
1983	1_111551393	Arahy.01	111551393
1984	1_111559580	Arahy.01	111559580
1985	1_111668267	Arahy.01	111668267
1986	1_111709555	Arahy.01	111709555
1987	1_111725397	Arahy.01	111725397
1988	1_111757691	Arahy.01	111757691
1989	1_111763782	Arahy.01	111763782
1990	1_111770194	Arahy.01	111770194
1991	1_111807784	Arahy.01	111807784
1992	1_111832035	Arahy.01	111832035
1993	1_111876647	Arahy.01	111876647
1994	1_111994039	Arahy.01	111994039
1995	1_112059894	Arahy.01	112059894
1996	1_112062500	Arahy.01	112062500
1997	1_112106455	Arahy.01	112106455
1998	1_112107324	Arahy.01	112107324
[truncated: 38,002 more rows]

## Sheet: Table S2
Table S2 Number of unique SNPs on 20 chromosomes for each parent
Chromosome	N745		N709	N709	N730	N730	N734	N734	N739	N739	N741	N741	N743	N743	N744	N744
	1:7	2:6	1:7	2:6	1:7	2:6	1:7	2:6	1:7	2:6	1:7	2:6	1:7	2:6	1:7	2:6
Arahy.01	94	281	75	241	73	3	28	2	179	35	634	2	13	327	22	389
Arahy.02	449	21	72	298	24	5	18	21	260	16	550	0	49	19	2	41
Arahy.03	88	146	137	28	57	21	17	28	208	411	829	6	20	0	574	380
Arahy.04	614	85	75	14	17	24	9	11	258	2	607	0	8	0	6	11
Arahy.05	313	94	123	156	40	3	18	116	296	45	648	0	71	1	9	19
Arahy.06	70	61	66	464	9	1	49	24	94	25	570	10	6	17	313	57
Arahy.07	353	36	39	265	42	7	61	344	109	6	96	364	31	0	10	336
Arahy.08	120	126	31	70	8	13	107	14	93	4	413	1	9	41	20	59
Arahy.09	116	230	12	45	383	2	42	322	30	234	661	2	211	72	101	390
Arahy.10	418	213	352	37	25	6	62	8	39	3	651	0	14	0	0	8
Arahy.11	432	20	25	15	913	101	126	201	149	0	779	0	25	1	1	9
Arahy.12	94	220	31	48	177	24	31	1	99	14	709	4	30	18	34	76
Arahy.13	104	170	463	90	61	8	391	98	74	77	948	6	83	2	39	65
Arahy.14	520	48	164	414	103	0	147	286	19	74	711	1	94	77	371	231
Arahy.15	659	54	149	426	153	11	18	71	59	54	816	1	33	1	38	14
Arahy.16	139	64	178	81	28	51	31	5	79	23	855	0	62	54	12	63
Arahy.17	478	154	70	3	13	2	6	24	102	109	802	10	429	0	47	38
Arahy.18	71	276	73	10	20	24	21	10	147	58	716	0	18	0	9	26
Arahy.19	68	157	30	33	39	40	47	0	25	23	937	0	29	5	8	153
Arahy.20	322	111	9	380	15	0	41	12	70	1	723	15	15	18	6	30
Total	5522	2567	2174	3118	2200	346	1270	1598	2389	1214	13655	422	1250	653	1622	2395

## Sheet: Table S3
Table S3 Number of homozygous polymorphic SNPs between two of the eight parents
Chromosome	N709:N730	N709:N734	N709:N739	N709:N741	N709:N743	N709:N744	N709:N745	N730:N734	N730:N739	N730:N741	N730:N743	N730:N744	N730:N745	N734:N739	N734:N741	N734:N743	N734:N744	N734:N745	N739:N741	N739:N743	N739:N744	N739:N745	N741:N743	N741:N744	N741:N745	N743:N744	N743:N745	N744:N745
Arahy.01	260	575	378	835	686	685	617	526	351	790	640	689	612	269	715	552	608	210	562	67	29	409	816	863	829	97	690	748
Arahy.02	385	400	336	745	220	396	795	86	51	475	361	79	494	39	477	361	47	501	441	283	13	454	721	472	838	313	766	480
Arahy.03	364	303	715	921	322	1161	293	173	597	831	157	1034	266	541	772	85	978	259	1069	543	88	696	790	1518	915	1005	299	1130
Arahy.04	130	105	361	594	124	102	757	66	319	553	34	56	711	322	539	58	20	700	760	308	305	797	548	525	1062	50	702	678
Arahy.05	162	401	496	775	459	291	655	318	421	712	375	213	579	251	659	117	131	524	698	228	243	445	708	567	881	210	581	400
Arahy.06	113	630	609	966	566	866	603	542	533	884	477	782	571	139	556	117	420	175	539	110	232	218	519	772	602	343	143	465
Arahy.07	109	707	350	623	711	622	639	700	335	610	698	604	675	83	700	783	96	766	385	401	38	405	112	640	691	714	752	688
Arahy.08	97	329	162	478	195	219	284	271	96	428	137	139	320	197	510	238	255	289	367	37	14	252	396	417	548	47	283	308
Arahy.09	593	604	283	739	760	712	189	785	435	885	915	867	721	90	877	884	249	692	558	286	44	366	991	955	822	836	843	793
Arahy.10	577	628	560	1014	585	548	793	112	48	598	76	49	649	69	616	109	61	677	554	46	10	605	591	558	1077	45	611	599
Arahy.11	1026	360	42	772	70	37	464	1305	970	1427	1015	977	1410	152	1014	343	322	753	732	27	12	421	759	739	1120	33	461	432
Arahy.12	409	96	62	632	129	181	367	424	370	872	437	428	334	45	612	128	157	340	568	62	98	297	622	644	823	133	363	318
Arahy.13	692	1132	709	1253	842	708	696	585	155	860	280	167	336	605	1253	566	576	716	877	250	100	372	978	870	1012	301	479	326
Arahy.14	255	972	649	1085	952	1118	1104	911	590	1037	891	1059	1044	430	953	435	828	961	679	417	16	632	953	1114	1082	814	872	1116
Arahy.15	342	668	643	1172	686	610	1211	673	657	1176	708	629	1220	93	739	151	120	783	719	92	130	757	766	699	1256	163	809	722
Arahy.16	281	325	288	948	437	324	425	203	119	855	216	211	334	87	791	237	129	207	722	53	38	213	880	795	867	131	365	261
Arahy.17	203	223	224	872	686	268	563	45	53	715	510	96	630	41	726	530	68	646	700	465	31	634	1139	762	1197	562	1114	680
Arahy.18	346	372	488	890	342	337	193	118	207	664	77	39	387	255	694	89	104	325	702	190	179	519	655	651	931	63	374	368
Arahy.19	134	142	30	815	103	215	267	104	103	826	124	219	299	108	829	125	231	291	751	58	174	239	793	891	943	182	260	98
Arahy.20	33	476	364	936	454	392	782	491	382	952	467	407	780	92	693	193	119	409	600	86	21	409	658	626	962	82	424	435
Total	6511	9448	7749	17065	9329	9792	11697	8438	6792	16150	8595	8744	12372	3908	14725	6101	5519	10224	12983	4009	1815	9140	14395	15078	18458	6124	11191	11045

## Sheet: Table S4
Table S4 Microprobe sequences for 40,000 SNPs
ID	Sequence	Chromosome	Start	End	Target_chr	Target_start	Target_end	Target_id
1_101419_101528	GTAAATTGAAAAATGGTCTCGACAGCTATGTTGAAATGAGGAACTTAACTCCTTAGGAGGTGCAGTCCTAAACTATCGATTGACAAAATAGTTGCATTGG	1	101419	101528	1	101501	101501	1_101501
1_101474_101583	GGAGGTGCAGTCCTAAACTATCGATTGACAAAATAGTTGCATTGGCTGTAACATTTTTACAAAAAATAAAGAAAAAATGCTCATGAGAAGAAGGAAAGAA	1	101474	101583	1	101501	101501	1_101501
1_102532_102641	GATCAAGGTAAGATCATGACCTGAGAAAAATTCTTAGTCTCAGCGACACAACAGAAGAGCATAAAGTGCAAGTGCATGTGAGTGTTGGAGCCTATTTTAT	1	102532	102641	1	102614	102614	1_102614
1_102557_102666	AAAAATTCTTAGTCTCAGCGACACAACAGAAGAGCATAAAGTGCAAGTGCATGTGAGTGTTGGAGCCTATTTTATTTTATCTTTTATCTTTCTTTGTTTT	1	102557	102666	1	102614	102614	1_102614
1_130037_130146	GCTGAGCAGAAGCGTGCGGCTGAAGCTTCTCATGAGTTAGCATTGTCAAGATTGGACAAGTATGGTGGATCATGGAGTATGGAGAGAAGAAAGGTAACCA	1	130037	130146	1	130119	130119	1_130119
1_130092_130201	ACAAGTATGGTGGATCATGGAGTATGGAGAGAAGAAAGGTAACCAGGAAATGGTACTCAAAGAGGGTGTTTGTGAAGAAAAAACATGGAATTGGGGAAGG	1	130092	130201	1	130119	130119	1_130119
1_180787_180896	TATCACTCATTTTGATTCCATATTAAAATTTTTTAGCCCCAATTCTGGTAATTCGCAACATTCAAAGTCCCTCTATAAATTGAGCTTCTAAACAATTTCT	1	180787	180896	1	180879	180879	1_180879
1_180812_180921	AAATTTTTTAGCCCCAATTCTGGTAATTCGCAACATTCAAAGTCCCTCTATAAATTGAGCTTCTAAACAATTTCTCATGCATGAATGCTTCATATGTTCA	1	180812	180921	1	180879	180879	1_180879
1_192026_192135	TCATTTCCTTTGTTTTGGAAAGTACGCTGTTGCTCCTAATCCTCTTATCTTTGCTATGTCTTCGAAAGGTAAGCATTTTTTGACTCTTCCTTGACTGTTT	1	192026	192135	1	192108	192108	1_192108
1_192061_192170	CTAATCCTCTTATCTTTGCTATGTCTTCGAAAGGTAAGCATTTTTTGACTCTTCCTTGACTGTTTGTCGTTGTATATTCTTCTATGGCGGGAGAAAAATT	1	192061	192170	1	192108	192108	1_192108
1_284680_284789	CCCCAACAGTCCAAATTCTATCTTGGGCAAGCACTTGAAGATGGCTTTTCACATAAACATCATCAATGCTAATAAAGCTATTTAGAATGATGTGTTTCTC	1	284680	284789	1	284762	284762	1_284762
1_284735_284844	AACATCATCAATGCTAATAAAGCTATTTAGAATGATGTGTTTCTCGTTCCAAACTACTGCATCAAAACCTTGCTCATAAATGCCCACCAATTTTGTAGTG	1	284735	284844	1	284762	284762	1_284762
1_287898_288007	TGGGGTTAATAGACTGTTTCTTTATGGGCTTGATGTGTTTGGGTATTTTAGTAAATTTTGTTAGGATTTGCATAAAGGTCCAAAAGAATTAGGTAATGCA	1	287898	288007	1	287980	287980	1_287980
1_287913_288022	GTTTCTTTATGGGCTTGATGTGTTTGGGTATTTTAGTAAATTTTGTTAGGATTTGCATAAAGGTCCAAAAGAATTAGGTAATGCAACTCGTGAAAATAGA	1	287913	288022	1	287980	287980	1_287980
1_568117_568226	GACCATTTGAAATTTGGAAAAGGATTGGGTCGGTAGCCTATAGGATTGCCTTACTGCCGCATCTTTCGAACCTGCACAACGTGTTTAACGTATTGCAGCT	1	568117	568226	1	568144	568144	1_568144
1_568117_568226	GACCATTTGAAATTTGGAAAAGGATTGGGTCGGTAGCCTATAGGATTGCCTTACTGCCGCATCTTTCGAACCTGCACAACGTGTTTAACGTATTGCAGCT	1	568117	568226	1	568144	568144	1_568144
1_636599_636708	GTCGTGTTATCAAAATTTCCACTTTTGTCGTTACAGTAAAATTCAATTTTCACTCGTTGTAGGGTGTACATGGCCGGGTCGCATCGAGTTTGACTTAATC	1	636599	636708	1	636681	636681	1_636681
1_636624_636733	TGTCGTTACAGTAAAATTCAATTTTCACTCGTTGTAGGGTGTACATGGCCGGGTCGCATCGAGTTTGACTTAATCTAGACTCGATACGAAATATAGATTG	1	636624	636733	1	636681	636681	1_636681
1_674434_674543	CCATTTCTCATTATTTTTTGGTTGGGAAGAGTTCCTTCTCTTGTATATGTGAGAGTTGCTCTGCAAAGGTTTGGGATCTGGATTTCTAGGGTTTGAGGGT	1	674434	674543	1	674516	674516	1_674516
1_674489_674598	TTGCTCTGCAAAGGTTTGGGATCTGGATTTCTAGGGTTTGAGGGTTATGAGCTTTTGACTTTTTCTCTCTCCATCTTCGGCATCACACTTTCCTTTTGTA	1	674489	674598	1	674516	674516	1_674516
1_711446_711555	TCCGGCTTGATTGGACCCCCAACATTCAGATGGGGACTGATAATTCTGCAAGGCTTCTGTCCTTCCTGTGAAATTCACAGAAAACAATCATGATCCACAA	1	711446	711555	1	711528	711528	1_711528
1_711501_711610	TCTGTCCTTCCTGTGAAATTCACAGAAAACAATCATGATCCACAACAAATCACAAGCAGTTAACCAATAATCAATGATACAAATGCATATAAAAAAACAG	1	711501	711610	1	711528	711528	1_711528
1_716325_716434	ACTAATTTTAAAAAATTTGGCCCAAAATTCAATCAAACGAACCAAATCGAACAAACTGAGTCCAAAATAGGCCCAAGGCCCAATTCAACCCAGCCACTTA	1	716325	716434	1	716407	716407	1_716407
1_716350_716459	AATTCAATCAAACGAACCAAATCGAACAAACTGAGTCCAAAATAGGCCCAAGGCCCAATTCAACCCAGCCACTTAAGCAAACACAACTGCCCTTTTACCC	1	716350	716459	1	716407	716407	1_716407
1_742264_742373	CTTAGTTACAGAGACAATGGAGAGTTTTGTTACTTGTCTGAGCTAGCTAGGCACACTGTTAAGGGATGGCAAAAAAAACCCACCAAAACGGGTATCTGCG	1	742264	742373	1	742346	742346	1_742346
1_742319_742428	CTGTTAAGGGATGGCAAAAAAAACCCACCAAAACGGGTATCTGCGGGGATTACCCTCAAATTAAATGGGGACCTGTGACGGGATGGAGCGGGAATGGGGA	1	742319	742428	1	742346	742346	1_742346
1_780785_780894	TATCCAATCCAAACCACATTGCAAATAAAATTGGTATTCGAATCGAATAAATTTTTGACTCAAAACCGATCCAAACAGCTAGGAAACACCTAGCTATACC	1	780785	780894	1	780867	780867	1_780867
1_780840_780949	TGACTCAAAACCGATCCAAACAGCTAGGAAACACCTAGCTATACCTATACTACTTGTCATTAAATTAAGAAAAGAAAAAAGTGAAAGGAGGACATGTATT	1	780840	780949	1	780867	780867	1_780867
1_810355_810464	TATCTAAATAAGTAACTGATTTCTAGTATCTCTCTCATTAATTTAGAAGGGAGATCTCAACAAATTCTCTACCAAAAACGAATAATCAATCCACCTTCAA	1	810355	810464	1	810437	810437	1_810437
1_810380_810489	GTATCTCTCTCATTAATTTAGAAGGGAGATCTCAACAAATTCTCTACCAAAAACGAATAATCAATCCACCTTCAAAGGTGTAACTACTCAAAAGGTGGTT	1	810380	810489	1	810437	810437	1_810437
1_879839_879948	TTTTAACCACTTAAAGTGGCACTAATTGCTTTAATTGGTAGTTTCACTTTATTAATAAAACAAATATGTGAATGCAGTGACATATTCAACTTGGTGGGTT	1	879839	879948	1	879921	879921	1_879921
1_879894_880003	TAAAACAAATATGTGAATGCAGTGACATATTCAACTTGGTGGGTTGCCTTTTGGAACCAGCTACGGTGAGTGACTCCTTGAACCATATACACGCTATTTA	1	879894	880003	1	879921	879921	1_879921
1_884174_884283	CATAGCATTATGTCCAATCCTGATAAGTTTGACTAAAGTCTAAAGAGAAAAATTTCAACACTTGTATATCATGTTAATTACAGGATCACGAAGAAGACAA	1	884174	884283	1	884256	884256	1_884256
1_884229_884338	CAACACTTGTATATCATGTTAATTACAGGATCACGAAGAAGACAAAAAACCATTGAAACCGAAACCAAGTCATGAATCTGGGATTCCAATACCAAATGGC	1	884229	884338	1	884256	884256	1_884256
1_982164_982273	ACAGAAATAACAGAAAGAACCAAGAGCTTTGTTGTTCACACATGATAAATTATATTGCCACACATTGCAGAATTGTCCATGTCAATATGCCATGTGTAAC	1	982164	982273	1	982246	982246	1_982246
1_982219_982328	TGCCACACATTGCAGAATTGTCCATGTCAATATGCCATGTGTAACATATATCATCATGACTCCTTTGACGTGGTTTGACATGTGGCACTAATTGATACAT	1	982219	982328	1	982246	982246	1_982246
1_1014504_1014613	GGCACCAATTTTTGAACTCTTCTGATTCAGTGAGTGTTTTCTTGGTGGCATTTGATGTGAATTGTTCTAGAACTTTCGATAGATCAAGGTGGATTTTAAG	1	1014504	1014613	1	1014586	1014586	1_1014586
1_1014559_1014668	TGTGAATTGTTCTAGAACTTTCGATAGATCAAGGTGGATTTTAAGTTCCAAACTTTCAATGGTGAGAAGTGTAAGATATCTCCAAGTTGAGGAGTTGTTT	1	1014559	1014668	1	1014586	1014586	1_1014586
1_1075773_1075882	AGAGACTCATTAACTTGCTACCTTAAAGTTTTGAGTATTCAATGTGAAGTATCGAAAGTCTTCCGGGCGGTGTGTCCCGCAGTGTAGTGCGGCGGTGTGG	1	1075773	1075882	1	1075855	1075855	1_1075855
1_1075808_1075917	TATTCAATGTGAAGTATCGAAAGTCTTCCGGGCGGTGTGTCCCGCAGTGTAGTGCGGCGGTGTGGTGGACGAATACTAGTGGTGGAGGAGTTAGAGGGGA	1	1075808	1075917	1	1075855	1075855	1_1075855
1_1136577_1136686	TTGAGCACCTAAGATGCTGGTCTACATGAGGTTGTTCTAAAGCTACATGATCATGTGATGGTGAGTTAGATGGGGGGGCTTGAAGCTAATGCTGGCATGT	1	1136577	1136686	1	1136659	1136659	1_1136659
1_1136632_1136741	TGATGGTGAGTTAGATGGGGGGGCTTGAAGCTAATGCTGGCATGTGGTGTGGAATTTATAATCATAAACTAACCGGCAATTGTACCGGGTCGTACCAAGT	1	1136632	1136741	1	1136659	1136659	1_1136659
1_1157737_1157846	CTTCAGGAGAAACCATGGTCACCACTTCACACAAGGACAGCTGGGAATTGGTGTTGCAAGGAGAAGGAGCCACGAAGCCTTGCTGCACCAGCTCATCCTT	1	1157737	1157846	1	1157819	1157819	1_1157819
1_1157792_1157901	GCAAGGAGAAGGAGCCACGAAGCCTTGCTGCACCAGCTCATCCTTCTCCATCTTCTATATATATATATATGTTTCAATTCTCTCTCGAAACTATACGAAG	1	1157792	1157901	1	1157819	1157819	1_1157819
1_1158270_1158379	TTGTTAGGTTTTCTGAGTTAAGGTAGCAAGAAACAGAGTTTGATTTGTGAATCCTCCAAAAAAAAAGGTAAGGATTAGGAATGTAAATTAGTTATGGATA	1	1158270	1158379	1	1158352	1158352	1_1158352
1_1158295_1158404	GCAAGAAACAGAGTTTGATTTGTGAATCCTCCAAAAAAAAAGGTAAGGATTAGGAATGTAAATTAGTTATGGATAATTGCTAGATGTAACCTTAATTGTT	1	1158295	1158404	1	1158352	1158352	1_1158352
1_1196611_1196720	TGTAGTGATTCCAGTTGCTATGACCTGGAAAAGAAAAGATGATTATGAGAACGGAACTCTATATTATATTAGCATGAAATCCGTTATGTACTCGATGCTT	1	1196611	1196720	1	1196693	1196693	1_1196693
1_1196666_1196775	ACTCTATATTATATTAGCATGAAATCCGTTATGTACTCGATGCTTTATTGTCCAAACCTGAATAGCTCCAAGTCCAACTGTAGCAGCACTGCTGGATTGA	1	1196666	1196775	1	1196693	1196693	1_1196693
1_1250220_1250329	CAGAGGACAATGATGCAATAATCCCATGGTTTTGAATTCCACAAAATAGAAAAAGCGTGATTTATTTAATTGAACCATGCATGATGTAAGATTATTAGTA	1	1250220	1250329	1	1250302	1250302	1_1250302
1_1250275_1250384	CGTGATTTATTTAATTGAACCATGCATGATGTAAGATTATTAGTACTAGCTAGGAAGCAAGCTAAGGAAGAGAGTTATTAGGCTAAAGTTTCGGCCAAGT	1	1250275	1250384	1	1250302	1250302	1_1250302
1_1296960_1297069	TAGCAGCATTAATATGATTTGGTAGGAAAAGAAGAAGTTGTGGGCAGGATTGCTTTAATTTGTACTTAGGTACTTAGCTTTTAATTTAATTTATTTCTTT	1	1296960	1297069	1	1297042	1297042	1_1297042
1_1297015_1297124	TAATTTGTACTTAGGTACTTAGCTTTTAATTTAATTTATTTCTTTGGGCGTGGTAGTCAGCTTCTCATTGTTCCTTTTCCATGGTGGTTGCATTGGGTAC	1	1297015	1297124	1	1297042	1297042	1_1297042
1_1360850_1360959	ATTTTCCCAAGGATACATACCATAATTTTGAGGTGATTCATGCTTCTTCACGCTTTAAGGAACATGATAAAGGTAAACTAAAATCTATGTTTGAAATGTT	1	1360850	1360959	1	1360932	1360932	1_1360932
1_1360905_1361014	TAAGGAACATGATAAAGGTAAACTAAAATCTATGTTTGAAATGTTAAGTCTTCTGTTAATGCTCAAAATTTCATCTGCATCCTTATTTTCCTTAAGGCAA	1	1360905	1361014	1	1360932	1360932	1_1360932
1_1366659_1366768	TGGATAACCCGAAGTCGGTGCGGTCGAAGATTACGACATGGTCGTTGTGGAGAAGCTGCATGTGCATGGCCACGATGCCCATGTTTCTCTGTAGGAGCTG	1	1366659	1366768	1	1366741	1366741	1_1366741
1_1366714_1366823	CTGCATGTGCATGGCCACGATGCCCATGTTTCTCTGTAGGAGCTGCCATTGTCCGCCCCCGTCAGCCGCTTCAACAAGTGGCAGTGGGGAGAAGGTGGTG	1	1366714	1366823	1	1366741	1366741	1_1366741
1_1441354_1441463	GTTAATTTGGCTAAGCTGTTAGCTCTAGTACTTAAGCTGTTAGTTAGTTTAGCAAAACGGTGAGCTAGTTTGTTCAAATTGTGTGGTCCACATTGTGACA	1	1441354	1441463	1	1441446	1441446	1_1441446
1_1441419_1441528	TAGTTTGTTCAAATTGTGTGGTCCACATTGTGACAGTTGGCACACTATCCTGGCTATAAATAATTAGATGTTAATCTGTACTTCTAGTTGTTAGCTTCAC	1	1441419	1441528	1	1441446	1441446	1_1441446
1_1492188_1492297	AACTGTTAATAACTTAAGCTTTTAAAGGTTAAATTGTGCTTCATTGTTAGGTGGAAACTCCACATGAAGTTGATAACTGAGAGCCGTTAGATGAAAATTT	1	1492188	1492297	1	1492270	1492270	1_1492270
1_1492203_1492312	AAGCTTTTAAAGGTTAAATTGTGCTTCATTGTTAGGTGGAAACTCCACATGAAGTTGATAACTGAGAGCCGTTAGATGAAAATTTAGTCAAATAAATCAA	1	1492203	1492312	1	1492270	1492270	1_1492270
1_1572357_1572466	GTTAATTTTTTTATCATCGTGCTTTTGTAAATTTAAATTTTAGAGTAAAGGACATTTTCGTCCCTGACCTTTGTTTTGGCGGACATTTTCGTCCCGGAGA	1	1572357	1572466	1	1572439	1572439	1_1572439
1_1572357_1572466	GTTAATTTTTTTATCATCGTGCTTTTGTAAATTTAAATTTTAGAGTAAAGGACATTTTCGTCCCTGACCTTTGTTTTGGCGGACATTTTCGTCCCGGAGA	1	1572357	1572466	1	1572439	1572439	1_1572439
1_1585104_1585213	TTCCTCTTAAGAGTTTTATTGATGCTGGCAGCGAAAATTTCTGGGCAGCGAGAAAGAATTCTCCCAACAATTTCTCTATCCAAGCCCATATTTTCAAAGA	1	1585104	1585213	1	1585131	1585131	1_1585131
1_1585104_1585213	TTCCTCTTAAGAGTTTTATTGATGCTGGCAGCGAAAATTTCTGGGCAGCGAGAAAGAATTCTCCCAACAATTTCTCTATCCAAGCCCATATTTTCAAAGA	1	1585104	1585213	1	1585131	1585131	1_1585131
1_1625987_1626096	TTGAAGCCAAAGTTTAAGATCATGGGTGCTGATCTTGCAAGTACTTAGAAGACATCATCAACTCCAAAGACCATCACTAAGGACAGCAAGAACAACTCAA	1	1625987	1626096	1	1626069	1626069	1_1626069
1_1626042_1626151	CATCAACTCCAAAGACCATCACTAAGGACAGCAAGAACAACTCAAGTATCTATGATCCTGCTTTTGTAACACTGCGCCACTTATTAATTATGGCTTGTTT	1	1626042	1626151	1	1626069	1626069	1_1626069
1_1652259_1652368	GCTGATTTTTTCAATATGAAAATAATTATGGTGTAACTCAACGAAATAGACGTGTATCAAATATTTACACTATGTTATAGTGCCAGGTAAAATCGTAACC	1	1652259	1652368	1	1652341	1652341	1_1652341
1_1652314_1652423	ATCAAATATTTACACTATGTTATAGTGCCAGGTAAAATCGTAACCTGCGTTTTGTTTTTTCACTTGCATTTTACTCCAGTTAGCTTTTTCAATTTTTTGT	1	1652314	1652423	1	1652341	1652341	1_1652341
1_1662983_1663092	CATCCTTCTTTCCCATGGCTGCTGATCCCTCCTGTCCTGACTTATTTTGTGCCCTAGACATGGATTGTGCTTGTTGCGGTTGCAGTAAAGGCAGCGGCAG	1	1662983	1663092	1	1663065	1663065	1_1663065
1_1663038_1663147	AGACATGGATTGTGCTTGTTGCGGTTGCAGTAAAGGCAGCGGCAGCGAAGGATACTGTGGTGGAGCTAACTGTCGCGGTGGCCTTAATTGTGATAACGAT	1	1663038	1663147	1	1663065	1663065	1_1663065
1_1690821_1690930	ACCGCTAACTTGGTAAGGTGGTGGCCTCCCTCTCTCCTTTCCCTCTCCCTTCTCCTTCTTCTTACCCTATTCTCTCTCTTTTCTTCTTCTTTTGGTTTTT	1	1690821	1690930	1	1690903	1690903	1_1690903
1_1690876_1690985	TTCTTCTTACCCTATTCTCTCTCTTTTCTTCTTCTTTTGGTTTTTTTCAATTTTCTTTGTTTAACTCTGTTTCTCTTCTTACTTTCCTTTTCCTCCCCCA	1	1690876	1690985	1	1690903	1690903	1_1690903
1_1789579_1789688	GGATCAGACTAGAGATTTTCAATAGCACCATGGACACTCTACATGGCAGTAGGTTGAAGATTTACTCGACGAGCAGGCTGCCACCACAGCCAGAGAACAG	1	1789579	1789688	1	1789661	1789661	1_1789661
1_1789634_1789743	GAAGATTTACTCGACGAGCAGGCTGCCACCACAGCCAGAGAACAGGAAGCAGACATTTTCTTTGAGGATGACCTAGTTTAAAAACAGGGTCTCACACATT	1	1789634	1789743	1	1789661	1789661	1_1789661
1_1811069_1811178	TAAAAATCTTGAATAATAAATAGTCCTCATGCATCCTCAGGTATAACTCTCCTCTCTCGACGTCAATTAGGGCTCTTCCAATAGGTAGGAATGGCCTTAC	1	1811069	1811178	1	1811151	1811151	1_1811151
1_1811114_1811223	ACTCTCCTCTCTCGACGTCAATTAGGGCTCTTCCAATAGGTAGGAATGGCCTTACTAGGATGATAGAGTTGTCTGTATCATCTTCCGTATCAAGTATCAA	1	1811114	1811223	1	1811151	1811151	1_1811151
1_1847470_1847579	CGCGAAGAAAAAGGATGAGAAACGCAAAGAAAAAGGAGGAGAAGAAGGAAGAGGAAGAGGAAGAGGAGGAGGAGGAACGCGGGATGCAAAGAGAAACAAC	1	1847470	1847579	1	1847552	1847552	1_1847552
1_1847485_1847594	TGAGAAACGCAAAGAAAAAGGAGGAGAAGAAGGAAGAGGAAGAGGAAGAGGAGGAGGAGGAACGCGGGATGCAAAGAGAAACAACGTGATTTTACGCGCA	1	1847485	1847594	1	1847552	1847552	1_1847552
1_1947855_1947964	GTGTCCAATTTCATTTCATTAACACTCTGTACCATATAGGCTCAAGGATATGTGACTGTTGAAGAAGTAGAGAGGCGGCTATCTTGGACTTCGGGCCGTG	1	1947855	1947964	1	1947937	1947937	1_1947937
1_1947910_1948019	CTGTTGAAGAAGTAGAGAGGCGGCTATCTTGGACTTCGGGCCGTGCTATTGATGCACTTGATACATTACTTGATGTAAGATAACTGACTTTTAAATTTTC	1	1947910	1948019	1	1947937	1947937	1_1947937
1_2017806_2017915	GCCCTATGAAAATTATGATACAAAAAACAAATAAGGTATTTAAGATCAAAATTAAACTCAATGTCGGGGCTTCGAATCCCGTCTTGTACATGTTGGGGCT	1	2017806	2017915	1	2017888	2017888	1_2017888
1_2017861_2017970	ACTCAATGTCGGGGCTTCGAATCCCGTCTTGTACATGTTGGGGCTTCGAATCTCGTCTTGTACATGCAGTAATTTATTGGTCAGCAGTAAACCTTTAAAT	1	2017861	2017970	1	2017888	2017888	1_2017888
1_2022639_2022748	TAGCAGTGGTGTGGTTGTGGTTTCAAATTTTCACTCACTAAGTGAGATAATATTCTCTTGGTCATTCATTTATTCTTATGTTGAAGTTCAGGCCTAGTTA	1	2022639	2022748	1	2022721	2022721	1_2022721
1_2022654_2022763	TGTGGTTTCAAATTTTCACTCACTAAGTGAGATAATATTCTCTTGGTCATTCATTTATTCTTATGTTGAAGTTCAGGCCTAGTTATGAATATTTCATATA	1	2022654	2022763	1	2022721	2022721	1_2022721
1_2073750_2073859	TGGTCCATTGGTGCTGCTTTGTGTATGGGCTTGGGAACGGTTACCATTCCTAGCTCCTCTGTGAATGCAGCTAAGCTTTCCGTTAGCGTGCAGGTAAAAT	1	2073750	2073859	1	2073777	2073777	1_2073777
1_2073750_2073859	TGGTCCATTGGTGCTGCTTTGTGTATGGGCTTGGGAACGGTTACCATTCCTAGCTCCTCTGTGAATGCAGCTAAGCTTTCCGTTAGCGTGCAGGTAAAAT	1	2073750	2073859	1	2073777	2073777	1_2073777
1_2150845_2150954	GGTAGCTTTGGCTCTAGCTCCTCCATGCGAAAACGGAGGATGAACATGGACAGAACCTGTTTTTGTGGGCTGAAAATTGTGATCAAGAAATTCGGAACAC	1	2150845	2150954	1	2150902	2150902	1_2150902
1_2150845_2150954	GGTAGCTTTGGCTCTAGCTCCTCCATGCGAAAACGGAGGATGAACATGGACAGAACCTGTTTTTGTGGGCTGAAAATTGTGATCAAGAAATTCGGAACAC	1	2150845	2150954	1	2150902	2150902	1_2150902
1_2255881_2255990	CGGTACCTGACGGATACGAGATCCCCGTTACCCGTCACGTGGACGGGACATGGACAGATTTTGGAGACGGGGGGCAGGCATGGGGACCCATTGCCATCCT	1	2255881	2255990	1	2255963	2255963	1_2255963
1_2255936_2256045	AGATTTTGGAGACGGGGGGCAGGCATGGGGACCCATTGCCATCCTAAGACATGGGAAGTGGAGAGATTGGAAAAGTCTACAATCACACTTATTCACCGTT	1	2255936	2256045	1	2255963	2255963	1_2255963
1_2275178_2275287	CGTTTAACCTATCGACTGACCATAAATAGTCAAGGCCATTTGACCCGCGAATAAAGTGAGTTTAAACGGATAAGCCTGTTTACCCGCGGGCTTAACGGGC	1	2275178	2275287	1	2275260	2275260	1_2275260
1_2275233_2275342	GTGAGTTTAAACGGATAAGCCTGTTTACCCGCGGGCTTAACGGGCCAGATCTAAATAGGCCGGACTTATCCGTTTAATAGTCCTACAATTTTTCTGGTTA	1	2275233	2275342	1	2275260	2275260	1_2275260
1_2278221_2278330	ATAACTATAAACTCTTTTAGGTCCCTCTTTCAAAAAATTGTAACCATAAACTCTTTTGGGTCACTCCTAAAACTGTGACCATAAACCCTTTTAGGTCACT	1	2278221	2278330	1	2278303	2278303	1_2278303
1_2278221_2278330	ATAACTATAAACTCTTTTAGGTCCCTCTTTCAAAAAATTGTAACCATAAACTCTTTTGGGTCACTCCTAAAACTGTGACCATAAACCCTTTTAGGTCACT	1	2278221	2278330	1	2278303	2278303	1_2278303
1_2328250_2328359	GCGTTGCCGCCAGCTCGGACTTGGCAAAGAAGTTGGAGAACCTCGAGCAGCTATGACAGCAGATGGAGGAGTAGAGCCAGTAGATGCACGCTGGAGGCAA	1	2328250	2328359	1	2328267	2328267	1_2328267
1_2328250_2328359	GCGTTGCCGCCAGCTCGGACTTGGCAAAGAAGTTGGAGAACCTCGAGCAGCTATGACAGCAGATGGAGGAGTAGAGCCAGTAGATGCACGCTGGAGGCAA	1	2328250	2328359	1	2328267	2328267	1_2328267
1_2360953_2361062	TCATCTTTGACCAAATTTAATTGGCGATCTCAATAATCATCCATCTAAAGATCTATTCGTGCTCCAAACTGATCAACCGAAGTCTTCCCCTTTTGTTTTG	1	2360953	2361062	1	2361035	2361035	1_2361035
1_2361008_2361117	TTCGTGCTCCAAACTGATCAACCGAAGTCTTCCCCTTTTGTTTTGTACTCCGAAGAATTGAAACCTGCAAGATATCACAACGGAAAAAAACCATCATTTT	1	2361008	2361117	1	2361035	2361035	1_2361035
1_2426380_2426489	CCTGACAAAGATAAAACGGCGTTTACAACACCAGCAGGGACCTACTGTTATAAGGTCATGCCATTTGGGCGGAAGAACGTGGGGACGACGTACCAAAGAT	1	2426380	2426489	1	2426482	2426482	1_2426482
1_2426415_2426524	AGGGACCTACTGTTATAAGGTCATGCCATTTGGGCGGAAGAACGTGGGGACGACGTACCAAAGATTAATGAACAAAGTCTTCAATTACCATATCGGTAAG	1	2426415	2426524	1	2426482	2426482	1_2426482
1_2427601_2427710	CATTACTGCAAAAATATTTAGAAAAAACTAAATAGTTCTGCACTGTTCTGGCCAACTAAATATGGGCCGGAGGTCCACTTTACAGGCTATCGACCCGACA	1	2427601	2427710	1	2427683	2427683	1_2427683
1_2427646_2427755	TTCTGGCCAACTAAATATGGGCCGGAGGTCCACTTTACAGGCTATCGACCCGACAGGTCCTCGACCCGTATGCGCAAAAGTGACCTACGTGTCACTCTAC	1	2427646	2427755	1	2427683	2427683	1_2427683
1_2446859_2446968	ATCAAGATCATTACTAGAGATAAATGGGATTATGTGTTTGAATGGTTGTTCATCTAAGAGGATATTATGCAAGGACAGTGAATGCTACTATTAATGCACT	1	2446859	2446968	1	2446941	2446941	1_2446941
1_2446914_2447023	AAGAGGATATTATGCAAGGACAGTGAATGCTACTATTAATGCACTACCGTGATTGGAGATGTTCATGAATGGTGAGGGAGATGTAAAAGAATACATTACT	1	2446914	2447023	1	2446941	2446941	1_2446941
1_2505188_2505297	CAACATCAACACTTGCAAATTCAACAATCCACAAGGGGTTGAAGGTTTTTACCTTTCTTATGCATCAATTGAGCTCAGAGTGATACTAAATTGGGGGAAG	1	2505188	2505297	1	2505270	2505270	1_2505270
1_2505243_2505352	TCTTATGCATCAATTGAGCTCAGAGTGATACTAAATTGGGGGAAGAAGAGACTAGAGTGATACTAAAGCTTCCTTACCAAATTGGTTAGTGGGCTTTGTA	1	2505243	2505352	1	2505270	2505270	1_2505270
1_2505814_2505923	ATCATAGTTCAACATAGTGCTTATCTATTTTCCTTCTTAGTTTTAAATCTGATCTGTTTTCTCTGATTTGTAAGTGTCGCTCGGCTATTTTCTTGAACGA	1	2505814	2505923	1	2505896	2505896	1_2505896
1_2505829_2505938	AGTGCTTATCTATTTTCCTTCTTAGTTTTAAATCTGATCTGTTTTCTCTGATTTGTAAGTGTCGCTCGGCTATTTTCTTGAACGAAAGTTTTTCTTCTGT	1	2505829	2505938	1	2505896	2505896	1_2505896
1_2801271_2801380	CTAAGTTCATGTTTTATATGACCAAATACTGGTCTACTTTGGAAAGCTCCTCCCTTTCTTAGTGGTTTCAAGGTTGAGTCTCAGGAATGTATAAAATTAC	1	2801271	2801380	1	2801353	2801353	1_2801353
1_2801326_2801435	TTCTTAGTGGTTTCAAGGTTGAGTCTCAGGAATGTATAAAATTACGATAAGTCCACAGTAATTACTGAAATAGGCGTCAATAGTAAGTGCTTAAACTTTA	1	2801326	2801435	1	2801353	2801353	1_2801353
1_2812385_2812494	TCAGGGTTCGAATTCCACTCTTAGCATGTAGTAATTTATTAGCCAGCAACAAACTTTTATATGAAATTCAAATTTACGACGAATTAATCATTGACATGAT	1	2812385	2812494	1	2812467	2812467	1_2812467
1_2812440_2812549	TTTATATGAAATTCAAATTTACGACGAATTAATCATTGACATGATGAATTTAAAAATATCGTAGATGACTCAAAAAAAATTCCGCTATCTTTCGGCCGCT	1	2812440	2812549	1	2812467	2812467	1_2812467
1_2838049_2838158	GATGTTGGTGGCCACTATTGCTATTAGAAGAACAAGGTTCAGTGTCATTGAAGAAGGTTCAGCACACAAAACGACGCCGTTTTGAGCGACAGGGACTTAT	1	2838049	2838158	1	2838131	2838131	1_2838131
1_2838064_2838173	TATTGCTATTAGAAGAACAAGGTTCAGTGTCATTGAAGAAGGTTCAGCACACAAAACGACGCCGTTTTGAGCGACAGGGACTTATGTGTCCATTTTTCAA	1	2838064	2838173	1	2838131	2838131	1_2838131
1_2923314_2923423	TGTGTAAAACTCAGTCTGTTTAACAATCATTTCTTGGATGAGACTTAATTGACCACAAAGATTTTGGTACCTTCAGAATGGATAATAAGATAACAGTCCA	1	2923314	2923423	1	2923396	2923396	1_2923396
1_2923369_2923478	CAAAGATTTTGGTACCTTCAGAATGGATAATAAGATAACAGTCCATAAATAGCACTTACAGTAACAGCAACGTTTAGCGCATGAACACACAAAAGATCAA	1	2923369	2923478	1	2923396	2923396	1_2923396
1_2928915_2929024	GATAAAAAAGTTCATCAAGGTATTTATGCATGATTTTTTTGTGTTTGGTGACACTTTTGACACATGCCTAAACCTAGCTTTAGTTCTGAGAAGGTGCCAA	1	2928915	2929024	1	2928997	2928997	1_2928997
1_2928960_2929069	TGGTGACACTTTTGACACATGCCTAAACCTAGCTTTAGTTCTGAGAAGGTGCCAAGAAACAAATTTTATTTTGAATTAAAAAAATATCATTTTATGATAA	1	2928960	2929069	1	2928997	2928997	1_2928997
1_2965345_2965454	CTACTCGCAACGGGTCGGGTAGACAATCCTACCCAAACGGATTAGTCCGAATTTAGTACCTGCGCGGATAGGGTATAGATTGCCAACTCTAGTAGCTTCT	1	2965345	2965454	1	2965427	2965427	1_2965427
1_2965400_2965509	GTACCTGCGCGGATAGGGTATAGATTGCCAACTCTAGTAGCTTCTTTAGAGATAGTTTTAATAGTAATATTCACTCACGTTTATATAAATTTCTTCTATT	1	2965400	2965509	1	2965427	2965427	1_2965427
1_2994806_2994915	GCATACATTGTCCAACAGCACACTGAAAGGTTTATGACCAAGGTAATTAGCTAAAGAGATGTTTCTGGGAAACAAATATATTAATGCATACAAAAACAAG	1	2994806	2994915	1	2994888	2994888	1_2994888
1_2994861_2994970	GAGATGTTTCTGGGAAACAAATATATTAATGCATACAAAAACAAGGTATATATATATATTAAAACGTCACAACTCACCAACAAGGCCCCATATACTTGCC	1	2994861	2994970	1	2994888	2994888	1_2994888
1_3084654_3084763	ATTTCGCCAATAAATCTGACGGTATCGAATAATAATTTTTTTTGTGGTGTATGCTCGTTCATATTTTTTTCGCTCTTGTTCTCTCCTCTCATTTTGGACA	1	3084654	3084763	1	3084736	3084736	1_3084736
1_3084699_3084808	GGTGTATGCTCGTTCATATTTTTTTCGCTCTTGTTCTCTCCTCTCATTTTGGACAAACATTTTTTATTCCTCTCTTTCTTCTTTATTATATTATTGTTGA	1	3084699	3084808	1	3084736	3084736	1_3084736
1_3116383_3116492	GCAGAAGTGATGACAATGCGGGTCGTCTTTCGATCGATTGTGGACAGGTCGCTGGGTCAGACAGACGCCCGAACCCGGACCTCGAGCATGTTGGACGGGC	1	3116383	3116492	1	3116465	3116465	1_3116465
1_3116438_3116547	GTCAGACAGACGCCCGAACCCGGACCTCGAGCATGTTGGACGGGCCGGAACAATATCATTATACATGTTTACTGAAAAAAGGTCAATTTTTTTTCTAATA	1	3116438	3116547	1	3116465	3116465	1_3116465
1_3210568_3210677	TGTAGGCAATCACGTAACTTGAAACAACATTGTAAGTATTTAATCTATGCAAGGCCCATTTGATTTTATCCATGTCTCCTTCAATCTTTACTGACAAAAT	1	3210568	3210677	1	3210650	3210650	1_3210650
1_3210583_3210692	AACTTGAAACAACATTGTAAGTATTTAATCTATGCAAGGCCCATTTGATTTTATCCATGTCTCCTTCAATCTTTACTGACAAAATTCTACTACTAATATC	1	3210583	3210692	1	3210650	3210650	1_3210650
1_3211895_3212004	TTTCTCTTTCTTCCTTTTCGTTTCTTCATTTCCTTCGTGATACTTGCGCCCTTTCGTTTTTTCAAGCCCCTCCTTTTCCTCCAAAACTCTTCGCTCTGGG	1	3211895	3212004	1	3211977	3211977	1_3211977
1_3211950_3212059	GTTTTTTCAAGCCCCTCCTTTTCCTCCAAAACTCTTCGCTCTGGGATCTTGTTCTTTCTTTGAGGAACCTTAAGGAACATGGTGCATTTTAGGAAACTTA	1	3211950	3212059	1	3211977	3211977	1_3211977
1_3212565_3212674	GTTGAAATGGGTAGACTCTTCGGTTCATTGTGCAATTCCTATGGTAGATAGTATTTTTGTAGATGAGTTTTGCAAAACACCATAAGATTTGTAGTTCTAA	1	3212565	3212674	1	3212647	3212647	1_3212647
1_3212620_3212729	TTTGTAGATGAGTTTTGCAAAACACCATAAGATTTGTAGTTCTAAGAATGACGAGGTGAAGTATGAGTTAGTTGCCCTTGACCTTGAAGACCAAGTTTGC	1	3212620	3212729	1	3212647	3212647	1_3212647
1_3260458_3260567	GTGTTGCGCCAGCATAATTAAATCAGTTTTCCTGATCAGCTGTTGTTGAACTTCTTGCTCTCTTCGCTTGCTTTATGGAGTGTTGACTATTCATATAATA	1	3260458	3260567	1	3260540	3260540	1_3260540
1_3260513_3260622	TGCTCTCTTCGCTTGCTTTATGGAGTGTTGACTATTCATATAATATTTAAAGATAGATAGATGTATATATATTGCTGACAATTGTTTTGGTTTCTGGACA	1	3260513	3260622	1	3260540	3260540	1_3260540
1_3330065_3330174	TAAGTGGTGGTGGAGGTTTTTAAAAGAGGACTGCCCCTTATGGAAGATAGTTGTATGCTCTTATAATAGCATAAATCCTTTTGAGATGTTGTGCGGTCAA	1	3330065	3330174	1	3330147	3330147	1_3330147
1_3330120_3330229	TGCTCTTATAATAGCATAAATCCTTTTGAGATGTTGTGCGGTCAACCTATTCCTGCAAGGGGGTCCTTAGAAGGATATTTGTCAACTTTAAATCAGGGAG	1	3330120	3330229	1	3330147	3330147	1_3330147
1_3334237_3334346	CCACCACAACTCAAAAGTTTGTAGCTGCGATGTTGAGACTGTAAAGGATCAATACTGGTGCATGGGAGTATTTCAAGCACCACTGCATCAAGTCCATGCA	1	3334237	3334346	1	3334319	3334319	1_3334319
1_3334282_3334391	GGATCAATACTGGTGCATGGGAGTATTTCAAGCACCACTGCATCAAGTCCATGCAGAAACTTGCCATTGTTGTAGTCGAACTTCTTCTTCCTATTCTTTG	1	3334282	3334391	1	3334319	3334319	1_3334319
1_3372320_3372429	TTTTTTTACGACGGATGATGATGTGGTTGGATGGAGACCATGTTGAACTTGTAAACATCGTCATTTCTTTTCTGGCACCCAAATACAACTAAAATGACGT	1	3372320	3372429	1	3372402	3372402	1_3372402
1_3372375_3372484	CATCGTCATTTCTTTTCTGGCACCCAAATACAACTAAAATGACGTCGTTTTGAGTATTGAGAGGGATTTAATGTGCTGGTGTTATTGTATCTTTGTCTTT	1	3372375	3372484	1	3372402	3372402	1_3372402
1_3386713_3386822	TTGATGATAACTAAGAATGAAGGTCATGAAAGAAAGGGTCGTGAAGAAGCTGGGCAGCAGAAGGTCTAGCAGAGGGCGGATGAGCGATGCACTTGTGAAT	1	3386713	3386822	1	3386795	3386795	1_3386795
1_3386768_3386877	AGCAGAAGGTCTAGCAGAGGGCGGATGAGCGATGCACTTGTGAATGAAGGACTTGAGGTCGGAATTGTTAATCTTATTCAGCGACTGCGGCCTCACGCCT	1	3386768	3386877	1	3386795	3386795	1_3386795
1_3445373_3445482	GAGATTCTTTAATCTAATTTATTCACATCATAGTTTTGGAATTAAATGAAGGAACTCCTCAACGTCTATTCAATTCTCCATACAACAAAAGAGGGACTCA	1	3445373	3445482	1	3445455	3445455	1_3445455
1_3445398_3445507	CATCATAGTTTTGGAATTAAATGAAGGAACTCCTCAACGTCTATTCAATTCTCCATACAACAAAAGAGGGACTCACTCTACCTCACTTGTCTACATAATG	1	3445398	3445507	1	3445455	3445455	1_3445455
1_3570841_3570950	TTACTCGATCAGTCAAATATTGGCGCCACTTTAAGATTCGGAACCATGACAACTTGATTCTGCTTTCTTTGTGGTCATTCGGCCAAGAGCAGTACCAAAT	1	3570841	3570950	1	3570868	3570868	1_3570868
1_3570841_3570950	TTACTCGATCAGTCAAATATTGGCGCCACTTTAAGATTCGGAACCATGACAACTTGATTCTGCTTTCTTTGTGGTCATTCGGCCAAGAGCAGTACCAAAT	1	3570841	3570950	1	3570868	3570868	1_3570868
1_3579641_3579750	GTCAACAAGTTCACGATTTCTCCGCTACTATGAGCATCCTTCGATTTACACGAAAGCTTCAAACCTTTAGCATAGATCGTCCCCACCAACATTGATTGTA	1	3579641	3579750	1	3579723	3579723	1_3579723
1_3579696_3579805	GCTTCAAACCTTTAGCATAGATCGTCCCCACCAACATTGATTGTATCCTAACCCCAATCTGCTGGAACCTGAACATCCAATGTCTCTGCGAGAGGCACTC	1	3579696	3579805	1	3579723	3579723	1_3579723
1_3605619_3605728	TCAGATCGGGAAGAGAAAGAAGAAGGGAAGGCCATCGAAGGCGGATCTGGCGCGGCGCTCCGCCGAGTCTCAATCGGCCGAGCAGTCGGATATCCGGCGA	1	3605619	3605728	1	3605701	3605701	1_3605701
1_3605674_3605783	CGCTCCGCCGAGTCTCAATCGGCCGAGCAGTCGGATATCCGGCGAAGCCTCCGGCGCCGGAATGTGAGGTACAACATCATTGAGTACGATGACGATTACC	1	3605674	3605783	1	3605701	3605701	1_3605701
1_3617078_3617187	GTGTTTTGTATTGGTTGAATTGCGCTCCTACCCAGCTTCATCCAAATTCGTGGGGGTTTGTGAGTATCCTCGCCTGTATAGGGTGTTTCCTATTACTGTG	1	3617078	3617187	1	3617105	3617105	1_3617105
1_3617078_3617187	GTGTTTTGTATTGGTTGAATTGCGCTCCTACCCAGCTTCATCCAAATTCGTGGGGGTTTGTGAGTATCCTCGCCTGTATAGGGTGTTTCCTATTACTGTG	1	3617078	3617187	1	3617105	3617105	1_3617105
1_3710972_3711081	GAATTAAATGGGAAAATTTTGGGTGTTATGTGCTTGTGGAAAGCTTTGTTTTGAAGAGAATGGATGGAAGCTTTGTGTTAACTTATGGTTTCCGACACAC	1	3710972	3711081	1	3711054	3711054	1_3711054
1_3711027_3711136	GAGAATGGATGGAAGCTTTGTGTTAACTTATGGTTTCCGACACACTCATCAAATTATGTGTAAATGGGAGTGATGATCACGTTGTCATTCGTTTCTTTAG	1	3711027	3711136	1	3711054	3711054	1_3711054
1_3748867_3748976	CGCTAAAGGAATGTATATCAATTAGTCAAGACGTCCTGGCCGAAGCAATGCAGAGTCTATAATGTCAGGTCTGTTTGTTGCTCCAATGATGAACACTGTT	1	3748867	3748976	1	3748949	3748949	1_3748949
1_3748922_3749031	TCTATAATGTCAGGTCTGTTTGTTGCTCCAATGATGAACACTGTTTCCTTAACAGACATTTCATCCATCTCTGTTAGTAGTTGGTTCAACATTCTATCAA	1	3748922	3749031	1	3748949	3748949	1_3748949
1_3757994_3758103	AACAAGTATGCTTCATCAAATCAACATCAACTCTTAATGCCTTGTGGCTCATTTCAAATTGCTTTCTCTCGTTGTCACCTATCCACTTTGCATTCCATAT	1	3757994	3758103	1	3758076	3758076	1_3758076
1_3758049_3758158	AAATTGCTTTCTCTCGTTGTCACCTATCCACTTTGCATTCCATATGTTGTTGGGCTTAATCATTCGGCCAAGCATTTTTTGTTGTACCGGGACAAGCTTT	1	3758049	3758158	1	3758076	3758076	1_3758076
1_3782781_3782890	TGAAATGTTTAAACAGGTCAGAAGCCGATTTAGCTTTAGCCGAAGTTCACGAGGGAATCTGCGGAACACATTCCGGCGCAAGAACCCTAGCACAAAAGAT	1	3782781	3782890	1	3782863	3782863	1_3782863
1_3782806_3782915	CGATTTAGCTTTAGCCGAAGTTCACGAGGGAATCTGCGGAACACATTCCGGCGCAAGAACCCTAGCACAAAAGATCCTCCGAGCCGGTTTCTATTGGCCG	1	3782806	3782915	1	3782863	3782863	1_3782863
1_3817350_3817459	CATGGTGGGAACAATTCCATACTCCTTCATTGATTCAAAGTGCAATAATCCTTCCTCTACAGCTTCTTCCCTTGCACACGCAGCCAAAACCAATGCAAAA	1	3817350	3817459	1	3817432	3817432	1_3817432
1_3817405_3817514	TCTACAGCTTCTTCCCTTGCACACGCAGCCAAAACCAATGCAAAAGTTTCACTCTTAGGCCATGTCCCTCCCTCCTTCATCTCCTGAAAAACCAACAAAG	1	3817405	3817514	1	3817432	3817432	1_3817432
1_3928921_3929030	GAGTTCAAATTTAATTGAGTTTTTGAGTACTTCTGTGCAATATATTTAGTAGTTTTGAAATATGGTTGAGCCAATGCTTTATTGCGTTAGGGAGGTCCGG	1	3928921	3929030	1	3928958	3928958	1_3928958
1_3928921_3929030	GAGTTCAAATTTAATTGAGTTTTTGAGTACTTCTGTGCAATATATTTAGTAGTTTTGAAATATGGTTGAGCCAATGCTTTATTGCGTTAGGGAGGTCCGG	1	3928921	3929030	1	3928958	3928958	1_3928958
1_3991140_3991249	TCCAATAGGTACACGTTCTCACCGAATTAATGAAGTCAAACATGCCAAGAAATGTGCTGGATTTCGTCCAATATATGCAAAATCCTCTCCAACTCTTGAT	1	3991140	3991249	1	3991222	3991222	1_3991222
1_3991185_3991294	CAAGAAATGTGCTGGATTTCGTCCAATATATGCAAAATCCTCTCCAACTCTTGATTTAAAGGTGAATAAATTTCTGTTACTTTATCAGAACATTATTATT	1	3991185	3991294	1	3991222	3991222	1_3991222
1_4039361_4039470	TTCTCTTCTTGACTTGGCACGAAGTATGAATATTGAAGTGCCGGATGATTCTCCTGTCTTGAAAGAATTATCAGCTATGAGAGATCTCAAGCTCAAAAGG	1	4039361	4039470	1	4039443	4039443	1_4039443
1_4039376_4039485	GGCACGAAGTATGAATATTGAAGTGCCGGATGATTCTCCTGTCTTGAAAGAATTATCAGCTATGAGAGATCTCAAGCTCAAAAGGTATCATATATTTAAT	1	4039376	4039485	1	4039443	4039443	1_4039443
1_4102870_4102979	CTCATATATATATCTCTCTTAGCAATTAGGGTTGCTTCCCTCATACCTTCATACCCCTGCCCACATACCCAAATCTCAGAAACACACACAGCACTCACTT	1	4102870	4102979	1	4102952	4102952	1_4102952
1_4102885_4102994	CTCTTAGCAATTAGGGTTGCTTCCCTCATACCTTCATACCCCTGCCCACATACCCAAATCTCAGAAACACACACAGCACTCACTTACCCAGATCCCAGAA	1	4102885	4102994	1	4102952	4102952	1_4102952
1_4169855_4169964	GATTCAGGTTCCCCAATGGGTTAGAGAAGAAGGTGAGGGTTGCTAATGCTTCTCCACCATGAAAAGATTCAAACTTTGTTTTGTTCAAGTCATGTGAAAG	1	4169855	4169964	1	4169937	4169937	1_4169937
1_4169910_4170019	ACCATGAAAAGATTCAAACTTTGTTTTGTTCAAGTCATGTGAAAGCATGGAAGGGAAAGGGTGGTGGTGTTGTTTTTGGCCTATGTTTGCTGCTTCCTAT	1	4169910	4170019	1	4169937	4169937	1_4169937
1_4187834_4187943	GTATATTCTGGACATCTACATGCATTTTTGGAGCAGTGTACGTGTTTCCATTCGAAAAGATATACTTGATAAAAGAAAGGAAAGCAGACATGTATAGATT	1	4187834	4187943	1	4187916	4187916	1_4187916
1_4187859_4187968	TTTTGGAGCAGTGTACGTGTTTCCATTCGAAAAGATATACTTGATAAAAGAAAGGAAAGCAGACATGTATAGATTAAGCGTATACTACGCATGCAGCACG	1	4187859	4187968	1	4187916	4187916	1_4187916
1_4278287_4278396	AGAAAGAAAGAAGATGATAGAGCACAAGCAACTTGCTTTCAACACACCAACAATTGCATCCACAACTACTTCCGAAAATTTTTTTTTAATACGAAATGTG	1	4278287	4278396	1	4278369	4278369	1_4278369
1_4278302_4278411	GATAGAGCACAAGCAACTTGCTTTCAACACACCAACAATTGCATCCACAACTACTTCCGAAAATTTTTTTTTAATACGAAATGTGAAATTAGGTAATAAC	1	4278302	4278411	1	4278369	4278369	1_4278369
1_4290380_4290489	GAATCCGGTTATGGGGTCCCAGGCTGTTTCTCAGGAGGTAGTTTCTTCGGGGGGCCGGGCCGTTGCTCGGGCTTCTCCTGGTCCTGCAACTTCGCCTGAA	1	4290380	4290489	1	4290462	4290462	1_4290462
1_4290405_4290514	GTTTCTCAGGAGGTAGTTTCTTCGGGGGGCCGGGCCGTTGCTCGGGCTTCTCCTGGTCCTGCAACTTCGCCTGAAGTTGTTGTGGTGACGGCTGGTGAGG	1	4290405	4290514	1	4290462	4290462	1_4290462
1_4308836_4308945	CTGCTGGAATGAGATTTCTGACTTCTGCTTTTACCTCTTCAATAATGAGATGTTTTGGGAGGTGACACTGTTTTGGTTAAATGGTAGTGATTGAGTGAGT	1	4308836	4308945	1	4308918	4308918	1_4308918
1_4308891_4309000	TGGGAGGTGACACTGTTTTGGTTAAATGGTAGTGATTGAGTGAGTGAGGTGAAAGATCATTGTCTATATGGTTAGCTGACTTGTAAATTGTCTCTTGAGA	1	4308891	4309000	1	4308918	4308918	1_4308918
1_4453086_4453195	TTTTTTTTTATTACCAGATATTTCCGTTTGAATAATTTATAATGCTTCTTATAGCACTCTCTAATGCAACGTATACCCCCCATGGTCCCATTTATATGTT	1	4453086	4453195	1	4453168	4453168	1_4453168
1_4453141_4453250	ACTCTCTAATGCAACGTATACCCCCCATGGTCCCATTTATATGTTGTTTGTTGCAATCATCAATACACTTCAGGAGCGCAGTGCTATCTGCAATATAATA	1	4453141	4453250	1	4453168	4453168	1_4453168
1_4482148_4482257	CCGTGTATGTGCCCCCTTCCCTTAAAAAACAGCTTCTACAAGTGCAGATTTCACAATTTACATCTCCAACCTCCGACGCGCATAACTCTTTCGTTAAAAA	1	4482148	4482257	1	4482240	4482240	1_4482240
1_4482183_4482292	CTACAAGTGCAGATTTCACAATTTACATCTCCAACCTCCGACGCGCATAACTCTTTCGTTAAAAATCATCCTTCATCCATTCTTCAAACAGTGTAAATTT	1	4482183	4482292	1	4482240	4482240	1_4482240
1_4516632_4516741	TCAAATTCTAGAATTGCAGCTTCCTCACCTCTAGCTGCGGAAGCATTTGCAGTTAGGGAAGCATTAATAATGGCTAAAAATTTTCAACTGGATAGAATCA	1	4516632	4516741	1	4516724	4516724	1_4516724
1_4516697_4516806	AATAATGGCTAAAAATTTTCAACTGGATAGAATCATTGTTGAGTCTGATAGTTTGTTACTCATACAAGCTTTAAAATCAAAAGCCCCGGTTGCAGAAATT	1	4516697	4516806	1	4516724	4516724	1_4516724
1_4557022_4557131	TCGGTCACCCTATATCATGCATGTAGTTTAAACCGTTGGTTTGTTGAGAGTTGAGACATTTATTGACCACTAATCCACTATACCTCCTTCACTTCCCTCT	1	4557022	4557131	1	4557104	4557104	1_4557104
1_4557077_4557186	ACATTTATTGACCACTAATCCACTATACCTCCTTCACTTCCCTCTCTGACTAGGTGATGAGTTGTCTCGCTCAAAAAAAAAAACAAAAGTATTAGGAATG	1	4557077	4557186	1	4557104	4557104	1_4557104
1_4647343_4647452	TATAATATTAAATTATTTATTGTTTTGTATGACTGTTGAGGTTATCTAGAGTGCATGTATTGGAAGTAGGGGTGGAAACAGGTCAGGTCAGGTCAGATTT	1	4647343	4647452	1	4647425	4647425	1_4647425
1_4647368_4647477	TGTATGACTGTTGAGGTTATCTAGAGTGCATGTATTGGAAGTAGGGGTGGAAACAGGTCAGGTCAGGTCAGATTTTGCTTTTAATAGGTCTGGTCTGTCA	1	4647368	4647477	1	4647425	4647425	1_4647425
1_4730425_4730534	GACCAACTTTAGCCTAGGTCAAAATAACATTGGGTGCCAATCAGGCATGAATATAGGATTTACTTAAGAAAGGATATCATTTTGCATTTGGTTGAAAATT	1	4730425	4730534	1	4730507	4730507	1_4730507
1_4730440_4730549	AGGTCAAAATAACATTGGGTGCCAATCAGGCATGAATATAGGATTTACTTAAGAAAGGATATCATTTTGCATTTGGTTGAAAATTCTTGGATCCTAATAA	1	4730440	4730549	1	4730507	4730507	1_4730507
1_4782929_4783038	AGAATTTTGCAAACACGCGTGTCAGACGAATGTCGATAAGTGTCGAAATGTATCCGACACACCAACACGACAACTCAGCAAAGTGTCTATACTTCATAGG	1	4782929	4783038	1	4783011	4783011	1_4783011
1_4782964_4783073	ATAAGTGTCGAAATGTATCCGACACACCAACACGACAACTCAGCAAAGTGTCTATACTTCATAGGTATATACATATATTGTTTAGATCATTTTTAATGTA	1	4782964	4783073	1	4783011	4783011	1_4783011
1_4857384_4857493	CAGAGATTAAAGAAAGAACCAGAGAGCAAGCATGTTTTTGGAGTTTCTAAGCTTGATAGGATGGAGATTTTTGGAGTGATACCTTATTTAGCTTTCAGCT	1	4857384	4857493	1	4857466	4857466	1_4857466
1_4857439_4857548	ATAGGATGGAGATTTTTGGAGTGATACCTTATTTAGCTTTCAGCTGGGCCTTCAAGAATGGATGTGTTACTGAGGAAACTTGTCCCTTTGTGGGAGAATA	1	4857439	4857548	1	4857466	4857466	1_4857466
1_4906257_4906366	TCGTTTGTGGTCGTTAATCTCGACCTGAATCTGCCCGGAATCATTCTGGAAAATCCGTTACCGCTACCCGTCGCCGACCCCAAAAGTTGATGCCCCTGGT	1	4906257	4906366	1	4906339	4906339	1_4906339
1_4906312_4906421	CGTTACCGCTACCCGTCGCCGACCCCAAAAGTTGATGCCCCTGGTGGTGAATCCGCCGTGAGTGGGTCTTTGCCAGTTCCTAGTCTCGAAGACAATGATT	1	4906312	4906421	1	4906339	4906339	1_4906339
1_4958387_4958496	TATTTATGCCATTGAAACAAGTCATTGATATTTACAACATCCATGTTTTATATCTTTATAACAAAAAGGAAAGTACGTACAATTGAATGACCAACGAGTT	1	4958387	4958496	1	4958469	4958469	1_4958469
1_4958442_4958551	TTATAACAAAAAGGAAAGTACGTACAATTGAATGACCAACGAGTTCCAGCTGTGGAGCCTGAGCGAGGCCTTCTTCGCGCATTGAAGGTGCAGAATGCTG	1	4958442	4958551	1	4958469	4958469	1_4958469
1_4994946_4995055	TACCAGAGATTTCAACGTGTCCTCCAGCACCAAAGAAGCAAAGGGTAATTTCGTCATCTTCAAATTGCTCTTTGCGTAGGTCACCACTCTCATTCTTTTC	1	4994946	4995055	1	4995028	4995028	1_4995028
1_4995001_4995110	ATCTTCAAATTGCTCTTTGCGTAGGTCACCACTCTCATTCTTTTCTCCCCCTGATTTGGACCTCTTCTTCTTCATCGCTCTTTCCAGAACAGATGTCTCT	1	4995001	4995110	1	4995028	4995028	1_4995028
1_5069770_5069879	ACGTGTCAGCATCCTGTGCAGTACGCAATCCACGTGTCGTGTCGTAAGAGGGAGGCCCCGCACCAGGAACAGCAGCTATTAATGTTGGACGTTGGGGGTT	1	5069770	5069879	1	5069862	5069862	1_5069862
1_5069770_5069879	ACGTGTCAGCATCCTGTGCAGTACGCAATCCACGTGTCGTGTCGTAAGAGGGAGGCCCCGCACCAGGAACAGCAGCTATTAATGTTGGACGTTGGGGGTT	1	5069770	5069879	1	5069862	5069862	1_5069862
1_5178446_5178555	CAGCCGGCATTGCGACAGAAGAGTGACGACGTGCGCGGCGCATTGTAGAGGCGGCGATGCGGTGGTCTGCGCGATGGGAGCCAGCAGGCACGGACTCACG	1	5178446	5178555	1	5178528	5178528	1_5178528
1_5178501_5178610	GATGCGGTGGTCTGCGCGATGGGAGCCAGCAGGCACGGACTCACGTTAATTTGTGTGGAGACAATTGCCCCGTTAAGTTTATAAAAAATAATAATAAGTA	1	5178501	5178610	1	5178528	5178528	1_5178528
1_5209474_5209583	AAACACAGAGTACAAAACCTCGAAAGAGAACTAGCAGCTAGGAGCCGTTCCCTTGAAGACCACGGCCACTCCCACGGCGAGGCCAGCCGATCTCGCACGC	1	5209474	5209583	1	5209556	5209556	1_5209556
1_5209509_5209618	AGCTAGGAGCCGTTCCCTTGAAGACCACGGCCACTCCCACGGCGAGGCCAGCCGATCTCGCACGCGAACTCGCTCCCTCTCCCGAAGACGCGAGAGCCGG	1	5209509	5209618	1	5209556	5209556	1_5209556
1_5282550_5282659	GTTGTCTTCCTTGTCCCCGCCGGCGGCGTCGTACCTCCCGGCGGCGAGGGGGTGGAGGAGGCAGTTCGCAGTGACTCGCTGGATCAGATCGGAGAAGTTG	1	5282550	5282659	1	5282632	5282632	1_5282632
1_5282605_5282714	AGGAGGCAGTTCGCAGTGACTCGCTGGATCAGATCGGAGAAGTTGGAGACCTTTCTCGTCATTGGAGAGTTGAGAAAGAATGTTGGTGCGTGTGACTCGG	1	5282605	5282714	1	5282632	5282632	1_5282632
1_5314409_5314518	TTGTATAACCTGGAGAAAGAGTTTTATCAACAACTGATCGTATGCATCATCTCTTGTTTGAAAATATCGAAACCCACATAGAGGACAAGGACATTTTATC	1	5314409	5314518	1	5314491	5314491	1_5314491
1_5314424_5314533	AAAGAGTTTTATCAACAACTGATCGTATGCATCATCTCTTGTTTGAAAATATCGAAACCCACATAGAGGACAAGGACATTTTATCATTCCATCAGATGAT	1	5314424	5314533	1	5314491	5314491	1_5314491
1_5340383_5340492	TGCCACGACTTGGGGAGCTCGGCTCCATTCAGGTCAGACACCTTGTAGTAACCTTTTTCCAAGACTTCAGTTATCTTAGCTTGAAAGGCCCTTTCTAATT	1	5340383	5340492	1	5340410	5340410	1_5340410
1_5340383_5340492	TGCCACGACTTGGGGAGCTCGGCTCCATTCAGGTCAGACACCTTGTAGTAACCTTTTTCCAAGACTTCAGTTATCTTAGCTTGAAAGGCCCTTTCTAATT	1	5340383	5340492	1	5340410	5340410	1_5340410
1_5382017_5382126	GTACTGGTACACTGGTACTACTACTTTTTCTTTTTTTGAGGATTTAACGGTGGATCCTCTCCAATGAAAAAAAAAAATTGGATGGTATTTGGTGAAAGAT	1	5382017	5382126	1	5382099	5382099	1_5382099
1_5382032_5382141	TACTACTACTTTTTCTTTTTTTGAGGATTTAACGGTGGATCCTCTCCAATGAAAAAAAAAAATTGGATGGTATTTGGTGAAAGATCTCATCTTTTATTGC	1	5382032	5382141	1	5382099	5382099	1_5382099
1_5386102_5386211	TCCGAAAACTCAGAGCCGTTTGTTCCACCCTCTTCCGCGAGCGGTGTGGAAAAATCCTTGCCGAGTTCAGCTTTTGGGGCTGTGGCTTCTATGCCGGATT	1	5386102	5386211	1	5386184	5386184	1_5386184
1_5386157_5386266	CCTTGCCGAGTTCAGCTTTTGGGGCTGTGGCTTCTATGCCGGATTCTTCTGTGGAAGGCACGGACTTTTCTTGAGGATTATAGCACATACAAGGCTTATC	1	5386157	5386266	1	5386184	5386184	1_5386184
1_5405220_5405329	TCTCGGGATTCTCGCAAATCTGACTCAGATTATTCCGCGTCGTTCTTCTCTTCAGAGAAACGAGTGTTCTTTTTCTGTTTGGTGTTTCGAATGCTGAACT	1	5405220	5405329	1	5405302	5405302	1_5405302
1_5405275_5405384	AGAAACGAGTGTTCTTTTTCTGTTTGGTGTTTCGAATGCTGAACTCTCTTTTGGTGCAGACATACTTCAATCCAGATGAACACTGGCAGGGACCCGAGGT	1	5405275	5405384	1	5405302	5405302	1_5405302
1_5406799_5406908	TGCTCGGACTTACCTGCTTATTAGATCGTATCATGTATGGCACATGGATTCTAGTACCACTTAATTTTCTAAAATTCAATTTTCTTTCTTCGGGTGGAGA	1	5406799	5406908	1	5406881	5406881	1_5406881
1_5406854_5406963	ACCACTTAATTTTCTAAAATTCAATTTTCTTTCTTCGGGTGGAGACTATTATGGAACTCACAAGTGGCACTGGTACTTCACTCAGGGATTTCCAGTGATG	1	5406854	5406963	1	5406881	5406881	1_5406881
1_5427565_5427674	CTGAGAACAGGTTGGGCTGATGGGCCAGCATACATCACTCAATGCCCAATTGAACCGGGCCAAGCCTATGTTTATAACTTCACACTCACAGGCCAGAGAG	1	5427565	5427674	1	5427647	5427647	1_5427647
1_5427610_5427719	CCAATTGAACCGGGCCAAGCCTATGTTTATAACTTCACACTCACAGGCCAGAGAGGCACACTATGGTGGCATGCACATATCCTATGGCTTAGGGCCACTG	1	5427610	5427719	1	5427647	5427647	1_5427647
1_5514850_5514959	TCCACCCTCTTTCTCTTTTTTTCCTTTTGCTTTGCTTAAACCGCGCATATGAAAATGAACCGCCAAAAAGCCTAGAACTAGGTTGAGAAGTAAAAAGTTG	1	5514850	5514959	1	5514932	5514932	1_5514932
1_5514875_5514984	TTTGCTTTGCTTAAACCGCGCATATGAAAATGAACCGCCAAAAAGCCTAGAACTAGGTTGAGAAGTAAAAAGTTGAGAACCACGTTTATCACCACCACAT	1	5514875	5514984	1	5514932	5514932	1_5514932
1_5519228_5519337	TTGATGACGACACCTCCAGCGATAGACACTGCTGTGCTAGAATCCTCTCACGGATCCCAACCAGATGTCTCTCCACCACCTTTCATCGTACGGATGACAA	1	5519228	5519337	1	5519330	5519330	1_5519330
1_5519228_5519337	TTGATGACGACACCTCCAGCGATAGACACTGCTGTGCTAGAATCCTCTCACGGATCCCAACCAGATGTCTCTCCACCACCTTTCATCGTACGGATGACAA	1	5519228	5519337	1	5519330	5519330	1_5519330
1_5523195_5523304	ACAATGAATTAGAAAAACAAGAAAATGAAATTCCTACAAATCTCCGTAATCGTCGTCGTCCTTGTGGTCCCCCTGCTGAGGCGGTGGAGTATATGCTGAC	1	5523195	5523304	1	5523277	5523277	1_5523277
1_5523210_5523319	AACAAGAAAATGAAATTCCTACAAATCTCCGTAATCGTCGTCGTCCTTGTGGTCCCCCTGCTGAGGCGGTGGAGTATATGCTGACGTCGGTGCCCCACCA	1	5523210	5523319	1	5523277	5523277	1_5523277
1_5550854_5550963	CTTCACACATAGTTTTAAGCAATATTTGTCGACCTCCCGAAGATAAAAGACGGTATTTCCATCCTTGGATTCTCTTTCGCTCTTTCTTTTAATCATACTG	1	5550854	5550963	1	5550936	5550936	1_5550936
1_5550909_5551018	TTTCCATCCTTGGATTCTCTTTCGCTCTTTCTTTTAATCATACTGAACGACGCCTTTTTAGATCTAGATATCGTAGAAGGCAAGCCTAGATATTTGTTTT	1	5550909	5551018	1	5550936	5550936	1_5550936
1_5676780_5676889	CCATACTTTATCTGTCAAGAGAGTGGACGGTGGTGCTGTAGCTAGGAGCGCACTGGCCTGATGCGGCGGCTGAGGCTGGTGAAATGCTTGTGAAGGAGGC	1	5676780	5676889	1	5676862	5676862	1_5676862
1_5676835_5676944	GCCTGATGCGGCGGCTGAGGCTGGTGAAATGCTTGTGAAGGAGGCAGTGGATGTGTGCTTGTGGCCGCAGTGTTTGGATTCGGATAGCTCGCATTGAAGC	1	5676835	5676944	1	5676862	5676862	1_5676862
1_5706313_5706422	CACCTTTTCGAATATCTCAGGATAACAATCAGGGATATTACAAAACCTTCATTGACTATCTAGGAAAACAAATAATCGGAATATCTTATCACAGCTGTTG	1	5706313	5706422	1	5706395	5706395	1_5706395
1_5706328_5706437	CTCAGGATAACAATCAGGGATATTACAAAACCTTCATTGACTATCTAGGAAAACAAATAATCGGAATATCTTATCACAGCTGTTGCTTGTCAGCTGAAAA	1	5706328	5706437	1	5706395	5706395	1_5706395
1_5723089_5723198	CAGTTGAGTAATCTACACTAGTTCAGTTATTATTCTTCTTTGAATGCCAAGTTTTCTGTTTGATGTTAGTTATTGCATAATGGTAGCTTTTCTTTGCTTA	1	5723089	5723198	1	5723191	5723191	1_5723191
1_5723164_5723273	CATAATGGTAGCTTTTCTTTGCTTAGCTTATTTACTATATATAATACCTAGTTCTCAGTATAAACTCCCCAAGTTTCATTCTTTCTCATTGCTTTGTCCC	1	5723164	5723273	1	5723191	5723191	1_5723191
1_5830312_5830421	TTTGGTGTAGATTGCCTATATTATTGTTGAGATAGTGCTGGTGGGAAATCTTCTGCCGTGTTGGTTTAATTGGCCATGGGCCTTATAATAATAGAATGGC	1	5830312	5830421	1	5830394	5830394	1_5830394
1_5830367_5830476	CCGTGTTGGTTTAATTGGCCATGGGCCTTATAATAATAGAATGGCTAAATAAAAATAAATAAAATACTACTTGTATGTATATCTCATTAGTCTAATGCAC	1	5830367	5830476	1	5830394	5830394	1_5830394
1_5855973_5856082	ACCGACTTTGCTTTCTTCCATTCCTTCAACCTTCTTCTCACCAATGACACCACCACGCTCTTCTTATTATTCGGATCTAAATATGTTAGTTTCTTTCGTA	1	5855973	5856082	1	5856055	5856055	1_5856055
1_5856028_5856137	CGCTCTTCTTATTATTCGGATCTAAATATGTTAGTTTCTTTCGTAATTTGAGCATTATGCTTCACAATAGTATTGCTTTCGTCATCCCTAATCTTTCAAA	1	5856028	5856137	1	5856055	5856055	1_5856055
1_5872249_5872358	TGCCCTTCTTTGTCATTTATTTAAGGATAGAAATATCGCGGGTTTCATCAATCAAAACAGCAAACATTTCATCCCAAGATCCTAGACAATAGCTTTTGTT	1	5872249	5872358	1	5872351	5872351	1_5872351
1_5872324_5872433	AAGATCCTAGACAATAGCTTTTGTTGTTTCACTTACAGTAGCTTTTACAATGTACTTTTAAATTGAGAGCGCCACTAGTTTAAAATTTTTATCAGAGTTT	1	5872324	5872433	1	5872351	5872351	1_5872351
1_5917944_5918053	GGTCCCTCCCATTCCAAATCTTGGGTGAAAGTGATACAAAGATTATTGGCACTTTGCCAATTCCAATTTAGATTGGACAATTTTCCCATCAAACTTGCTG	1	5917944	5918053	1	5918026	5918026	1_5918026
1_5917999_5918108	GCCAATTCCAATTTAGATTGGACAATTTTCCCATCAAACTTGCTGCATTATAGGAGAGAGAAACACACTCTCATCAAGATCAATTAGTCAATAATTTTTT	1	5917999	5918108	1	5918026	5918026	1_5918026
1_5951404_5951513	TAGTCCAAAACTTCGGACATGTAATATCATAGCTAGGTCCTACTAAACTGTATTTGTTTATTTGGTTGCAGCCTTAGCCGAATTATTAAACCGTATGTGA	1	5951404	5951513	1	5951486	5951486	1_5951486
1_5951419_5951528	GACATGTAATATCATAGCTAGGTCCTACTAAACTGTATTTGTTTATTTGGTTGCAGCCTTAGCCGAATTATTAAACCGTATGTGACTTATTTGATATAAT	1	5951419	5951528	1	5951486	5951486	1_5951486
1_5955106_5955215	TACTCACTTGGAAGGGAAATCAGCATCAACAATTCAGTGTTTATTGTATCCTCTACCGTCTATAATGGCTACAGCCACGGCTTTGTCTCGTATGAGGAAG	1	5955106	5955215	1	5955188	5955188	1_5955188
1_5955151_5955260	GTATCCTCTACCGTCTATAATGGCTACAGCCACGGCTTTGTCTCGTATGAGGAAGGGATAAAAATGTTTCCAGAAGAAAGAATTCTCCAGGCCGAAAGAT	1	5955151	5955260	1	5955188	5955188	1_5955188
1_6072491_6072600	TCTCTCTCTCTCTCTCTCTCTCTCTCTCTCTCTCTAAACCACCTCCGGCAGGCCCTTTGCCAGCCCTTTCGCCAACATCAGCTACCACCAACTATGTCCA	1	6072491	6072600	1	6072573	6072573	1_6072573
1_6072536_6072645	CGGCAGGCCCTTTGCCAGCCCTTTCGCCAACATCAGCTACCACCAACTATGTCCAAAGAATGCGTGAACTCGGCTAGGTGTTCCTTGCGACGTGTTGGTC	1	6072536	6072645	1	6072573	6072573	1_6072573
1_6167028_6167137	AATTTTACATGGACAATACACACCCATTGAGTTCTCTAATAGTGGTGAGATCACTAGATGTGAATAAAAACCCATTTCGACCATGTGAAAATAACGAGGA	1	6167028	6167137	1	6167110	6167110	1_6167110
1_6167093_6167202	AAAAACCCATTTCGACCATGTGAAAATAACGAGGAATCCCTTGATCCTGAAATACCCTATTTTAGTGTTATTGGTGCACTAAGTTAACAATACAAGACTA	1	6167093	6167202	1	6167110	6167110	1_6167110
1_6173758_6173867	CAATACCACAACCTGAATCCCTCCCATTGTTTGATAGGTTATACATTAGCTTAGACGCTTCCAAGAAGGGTTTCATTCAGGGTTGTAGAGCGTTAATTGG	1	6173758	6173867	1	6173840	6173840	1_6173840
1_6173813_6173922	CGCTTCCAAGAAGGGTTTCATTCAGGGTTGTAGAGCGTTAATTGGTCTAGATGGCTGTTTCTTGAAAGGGTATTATGGCGGACAATTGCTGAGTGCAATG	1	6173813	6173922	1	6173840	6173840	1_6173840
1_6234335_6234444	AGCCCATTGTAACAATTGTATAGATACCTCATGTGTATACTTCCACCATTAAATGCATAGGATAACCAGCTATAGCTGGGTTTCGAACCTGAGATGTGGC	1	6234335	6234444	1	6234417	6234417	1_6234417
1_6234350_6234459	TTGTATAGATACCTCATGTGTATACTTCCACCATTAAATGCATAGGATAACCAGCTATAGCTGGGTTTCGAACCTGAGATGTGGCTTCTGTGAGGCCAAC	1	6234350	6234459	1	6234417	6234417	1_6234417
1_6375113_6375222	TATAGTAACTTGGAATAGTTGACAACACCGATTGAATCAACGTGCACCTTCCTGCTAGAGATAAGGACCTTCTTTTCCAAGACGCGAGCTTAGCCTGCAT	1	6375113	6375222	1	6375195	6375195	1_6375195
1_6375168_6375277	TAGAGATAAGGACCTTCTTTTCCAAGACGCGAGCTTAGCCTGCATGCGATCGAGGATAAATTGGAAGTGATGTTGATTGCATCTTTCATGGATGAGTGGA	1	6375168	6375277	1	6375195	6375195	1_6375195
1_6393123_6393232	ACAACATAGTATACTTCTTGATTCAAACATGTTACACTCACACCGAACCTTGCATGTCAAATAGTCAAAATCAACACCGTTAGTTCAGTACCTAGACTCC	1	6393123	6393232	1	6393215	6393215	1_6393215
1_6393168_6393277	AACCTTGCATGTCAAATAGTCAAAATCAACACCGTTAGTTCAGTACCTAGACTCCCTATAAAGTAGGTATTGCTCGTCCACATTCACACAGGACGAATCA	1	6393168	6393277	1	6393215	6393215	1_6393215
1_6397755_6397864	ATGCTCCTCCGTTGAATTGGGGCTCAAAATAGTAACAGAGATTGCTGACCTGGAGGGGTGGAGAGTGATGTGTCCGTTTTGGTTGCTGATGTGGATGGAA	1	6397755	6397864	1	6397857	6397857	1_6397857
1_6397830_6397939	GTTTTGGTTGCTGATGTGGATGGAAACAAAATGTTAGTGGACAATTTGGTCCTTCATTCTTGCTTGAATGGCATTCTGCTTTAATATCGGCATAGCCGCT	1	6397830	6397939	1	6397857	6397857	1_6397857
1_6463149_6463258	TAGTGAACGCTTTTCAATTATGGGGAGTGCTACTAATCAAATTTACTCTTTTAACCAGTGGCGGATCCACGGGGGATCTAAGGTGGCCATGGTCCCCCCA	1	6463149	6463258	1	6463231	6463231	1_6463231
1_6463164_6463273	AATTATGGGGAGTGCTACTAATCAAATTTACTCTTTTAACCAGTGGCGGATCCACGGGGGATCTAAGGTGGCCATGGTCCCCCCAAATTTTTTTAAAAAA	1	6463164	6463273	1	6463231	6463231	1_6463231
1_6480777_6480886	CATTTTAAATAACACAGGAGATGCAAGGAGTTCGTCAAAGGATGCACATGGATGATTCATATCACGGTTTGGCAAAGGAAGAGCACTTGGAAAGTGAGGA	1	6480777	6480886	1	6480879	6480879	1_6480879
1_6480812_6480921	CAAAGGATGCACATGGATGATTCATATCACGGTTTGGCAAAGGAAGAGCACTTGGAAAGTGAGGAGGTAAAACGGACCGTACACGTGTTTGGTCACATTG	1	6480812	6480921	1	6480879	6480879	1_6480879
1_6520132_6520241	TGTATTATTTTCCTAATTGTGCTTGACTTGTATTGCTTTACATGTGCTTGCTACTACTGAATTAGATATTGAACACTGATCAACTGTGATGTTGGAAAAA	1	6520132	6520241	1	6520214	6520214	1_6520214
1_6520177_6520286	GCTTGCTACTACTGAATTAGATATTGAACACTGATCAACTGTGATGTTGGAAAAAAGGATGCCGAGAATGAAGTAAAAAAAGGGATGAGATTAGAGGTTT	1	6520177	6520286	1	6520214	6520214	1_6520214
1_6708522_6708631	TGTATTCCTTCTGGGCTCTTATATACAAAACTCTTGTTTCATCTAATGAAAGATGTTCACTGTGGCTCATTTGTAACGTTTTCTCGTGATCAAATCATCA	1	6708522	6708631	1	6708604	6708604	1_6708604
1_6708577_6708686	TTCACTGTGGCTCATTTGTAACGTTTTCTCGTGATCAAATCATCAAAGTAGTGTTCTTCAAATAAAATTATTCCTGTTCATTTGCGCGGAGAGGAAAAGG	1	6708577	6708686	1	6708604	6708604	1_6708604
1_6760631_6760740	CTACACTACAAAGACACTCACTATACATAAAATAAATAGTACTCACATGACTCACTCTTCCTTCCTTCCCCTCATTTCTAATCAACCACCGCATCCTCTC	1	6760631	6760740	1	6760713	6760713	1_6760713
1_6760686_6760795	TCTTCCTTCCTTCCCCTCATTTCTAATCAACCACCGCATCCTCTCTTTAAACTTCTTTTACTTTTTATTATTAGAATTTGGCCATTTTCAAATGCACATA	1	6760686	6760795	1	6760713	6760713	1_6760713
1_6860625_6860734	TTACATAAATAACCTTATTCTCAATTTCTCACGCCACCTCTGCCTCACTCCCTCACTCTCTCATCAGTTCACACTCAGTCTCACACCCCAAGCTTAATCG	1	6860625	6860734	1	6860707	6860707	1_6860707
1_6860650_6860759	TTCTCACGCCACCTCTGCCTCACTCCCTCACTCTCTCATCAGTTCACACTCAGTCTCACACCCCAAGCTTAATCGTGTCTCAGGTCTCACCTTCCCCGTC	1	6860650	6860759	1	6860707	6860707	1_6860707
1_6951503_6951612	ATTATCTAACAATTTTCAAGTATCAACTTCACGTGAAGTTGACTGCACCAATACCGATATACTTGAAAACTTTCCTCGTACATATGGCAACACCATTAGC	1	6951503	6951612	1	6951585	6951585	1_6951585
1_6951558_6951667	GATATACTTGAAAACTTTCCTCGTACATATGGCAACACCATTAGCAATTTCATGAAAGAGAATAAGTTTGATTGAGCAACAATGGTGTACCATATTGTGG	1	6951558	6951667	1	6951585	6951585	1_6951585
1_7008876_7008985	TCAAAGCCTGACAGCCTGTGAAGTAGAGATTACATACGTGAAGAATTTGTTGTCTGAGTTGAAGATTGCATTGACTACTGTTCCGTTAATATTTTGTGAC	1	7008876	7008985	1	7008958	7008958	1_7008958
1_7008911_7009020	ACGTGAAGAATTTGTTGTCTGAGTTGAAGATTGCATTGACTACTGTTCCGTTAATATTTTGTGACAATTTAAGCACTGTTTTGCTCACTGCAAATCCAGT	1	7008911	7009020	1	7008958	7008958	1_7008958
1_7222762_7222871	TCTTATTCACCAATCCTCCAATTTTATGAAACCGTATATCAATATGCTTTGATCTCTCTTCTATTGGACAATATCAGCTCCTTATTGCAAATCTGGTTCA	1	7222762	7222871	1	7222844	7222844	1_7222844
1_7222777_7222886	CTCCAATTTTATGAAACCGTATATCAATATGCTTTGATCTCTCTTCTATTGGACAATATCAGCTCCTTATTGCAAATCTGGTTCAATAAAATTTCACAGG	1	7222777	7222886	1	7222844	7222844	1_7222844
1_7264267_7264376	GGTGGGGAGTCGAACATCGCTACAAAGATGAATTTTTTGAAAGGACAAATAAATATTAAAAGATAGTTGTCCGAACTGTTGTTATTTTCCGCCTATAATT	1	7264267	7264376	1	7264349	7264349	1_7264349
1_7264322_7264431	TTAAAAGATAGTTGTCCGAACTGTTGTTATTTTCCGCCTATAATTTAGTTTGCGACAAATTAAAACTACTACAATTTTTTAAAATAAACCGCTCCTAGGC	1	7264322	7264431	1	7264349	7264349	1_7264349
1_7284823_7284932	ACCCGACTTTTTTTTTTATAGGAGGTCAGTTAGATGGTAAAGGCCAACTTTTGGATTGGACCTTTTTGACTTACTTGGGTCTAAACCATAGTATTGGACT	1	7284823	7284932	1	7284905	7284905	1_7284905
1_7284868_7284977	AACTTTTGGATTGGACCTTTTTGACTTACTTGGGTCTAAACCATAGTATTGGACTAGGGTATGAACAAATCCATTAGTCAATTTTTTTAAATTTGATGAT	1	7284868	7284977	1	7284905	7284905	1_7284905
1_7306425_7306534	TTGATTGAATCCGTGATATAGTTTCTAGTAAAAGCAACTTTCTTGATCTCTTTGATGTGCTTCACAACTTGTGAGAGAGGTTTCTCCATGAGTTCTTTAA	1	7306425	7306534	1	7306507	7306507	1_7306507
1_7306440_7306549	ATATAGTTTCTAGTAAAAGCAACTTTCTTGATCTCTTTGATGTGCTTCACAACTTGTGAGAGAGGTTTCTCCATGAGTTCTTTAACTGAAAGGACAACAT	1	7306440	7306549	1	7306507	7306507	1_7306507
1_7345247_7345356	TCAAAACTGGACAGGTGTTACAAGTAGAAAGGATGAGCGTGGATGAGCGTAAGAAGTGGTTCATAAATTTCTTCTCGGTTGTTTAGAACGTCTGGTTAGA	1	7345247	7345356	1	7345329	7345329	1_7345329
1_7345262_7345371	TGTTACAAGTAGAAAGGATGAGCGTGGATGAGCGTAAGAAGTGGTTCATAAATTTCTTCTCGGTTGTTTAGAACGTCTGGTTAGAAAAGAATAGGAGGTT	1	7345262	7345371	1	7345329	7345329	1_7345329
1_7351452_7351561	AATGTCATGTGCATTTTTCTTGTTACAAAACAGCACCGAAATCTCACTTTACATAAGCACTGCACTCATTGGCGTCTGCACCGGAGCAATCACCTCTATT	1	7351452	7351561	1	7351534	7351534	1_7351534
1_7351507_7351616	AGCACTGCACTCATTGGCGTCTGCACCGGAGCAATCACCTCTATTGCTGTCTCCACCACCACAGAGTTATTTGGAACAAAGAATTTTTCGGTGAATCACA	1	7351507	7351616	1	7351534	7351534	1_7351534
1_7498863_7498972	CCCTTCTGCGTTCTCTCGATCCTCTTTGCACCCAGTCAGCCACCTCCGAACACTTCCCTTGCGCCCTCACCACTGTCCGTTTCAGCCGGCCCACTCACTG	1	7498863	7498972	1	7498945	7498945	1_7498945
1_7498918_7499027	CCCTTGCGCCCTCACCACTGTCCGTTTCAGCCGGCCCACTCACTGTGTCATCACTGCACCGCATCGTTCCCCCTATTCCTTCGCCGACGTCGCTGCTCTA	1	7498918	7499027	1	7498945	7498945	1_7498945
1_7598790_7598899	GGTTTTAGTCAAATTCGACCGATTCAAATCGGGTCATTCCGGTTCGCTTTCTTGTTCGGTCAAGAAACTCACCCGGACCGGTTATATCACCGGTTCACCG	1	7598790	7598899	1	7598892	7598892	1_7598892
1_7598865_7598974	GACCGGTTATATCACCGGTTCACCGAATTTTTAGTCCAACCGGTCGGTTCGGTCCGGTTCCGACAACACTGATACATATTATAGCCATGATAATCCATAC	1	7598865	7598974	1	7598892	7598892	1_7598892
1_7624907_7625016	AAGAGAAATTCAGGGTGCTACCGGCGGATGTGACTGAGGATATCGTACGCATATACGCACGTGTGTACGTTATGATGCTGCTATCCACTCAATTGTTTAG	1	7624907	7625016	1	7624989	7624989	1_7624989
1_7624922_7625031	TGCTACCGGCGGATGTGACTGAGGATATCGTACGCATATACGCACGTGTGTACGTTATGATGCTGCTATCCACTCAATTGTTTAGCGACAAGAGTGCAAA	1	7624922	7625031	1	7624989	7624989	1_7624989
1_7636590_7636699	ACTACACCTGTTAACCTATTATTTGCAAGGGATATATATTTCAAGTGTTTGCAATTAGATATGTCTAGAATTTAACTCTTGAAAGAGTTCCCCTCACTTC	1	7636590	7636699	1	7636672	7636672	1_7636672
1_7636645_7636754	TAGATATGTCTAGAATTTAACTCTTGAAAGAGTTCCCCTCACTTCAGATAATTGTGGTATGGATGAAAGAACTTGAATTGTACTTGACAACTTATTATTG	1	7636645	7636754	1	7636672	7636672	1_7636672
1_7639866_7639975	ATAAGTTAATAACTATGCTTCTCTCTCTTCCTCTCCCTCTCTCCCCCTCTCTCTCTCAATTTAAAAAGTAAAATTAACCTTACCTTAAATCTGTGGCGAA	1	7639866	7639975	1	7639948	7639948	1_7639948
1_7639911_7640020	CCTCTCTCTCTCAATTTAAAAAGTAAAATTAACCTTACCTTAAATCTGTGGCGAAATAATAGCAAAGTCTTACAACCACATACACTTATACTTTAATAAC	1	7639911	7640020	1	7639948	7639948	1_7639948
1_7670620_7670729	TACTGCTGGGTGCATGCGCACATCAGTATGCGTAGGCACACATCAGAAATTCTGGTTCTGCTGTATTTAAAAAAAAATTTGTTTTTACACCAGATTTCTG	1	7670620	7670729	1	7670702	7670702	1_7670702
1_7670655_7670764	GCACACATCAGAAATTCTGGTTCTGCTGTATTTAAAAAAAAATTTGTTTTTACACCAGATTTCTGACGTCCATAACATCCTCTATAGAATTCAGTTTTCC	1	7670655	7670764	1	7670702	7670702	1_7670702
1_7690642_7690751	ATTTGTCTTAATAATCTCACACCATGAAAACAACTCTCATGAACCCTGCTTTGTGAAGGCCAAATTAGTTGCAAAGCGTATTTTATATTCCGACATGTAT	1	7690642	7690751	1	7690724	7690724	1_7690724
1_7690677_7690786	CTCATGAACCCTGCTTTGTGAAGGCCAAATTAGTTGCAAAGCGTATTTTATATTCCGACATGTATTTTATACACGTGCCTGATTTTTTTTATTTTTAATA	1	7690677	7690786	1	7690724	7690724	1_7690724
1_7705362_7705471	TTTAATTTTGCTGCTGAAATTTGTTGCTAAGAATATCACTGAACTAGATTTTCTATTGTTGAAAATCATCAGTGAACCTTGAATAATTTGTTATTGAGCT	1	7705362	7705471	1	7705379	7705379	1_7705379
1_7705362_7705471	TTTAATTTTGCTGCTGAAATTTGTTGCTAAGAATATCACTGAACTAGATTTTCTATTGTTGAAAATCATCAGTGAACCTTGAATAATTTGTTATTGAGCT	1	7705362	7705471	1	7705379	7705379	1_7705379
1_7713907_7714016	GGTGCCACGTTGAAGCTTGTGACAGTTCTACCGTCACTGGCGGTGACTTGGAATGAGAGGGTTTGACCATTGAGGTAAGAGTTGCTTTGCCAATTTTGCC	1	7713907	7714016	1	7713989	7713989	1_7713989
1_7713922_7714031	CTTGTGACAGTTCTACCGTCACTGGCGGTGACTTGGAATGAGAGGGTTTGACCATTGAGGTAAGAGTTGCTTTGCCAATTTTGCCCCCAGTTTCTTGACA	1	7713922	7714031	1	7713989	7713989	1_7713989
1_7808468_7808577	GGTGTTGTTATAACCAAGTGGGACTACGTTGTTATCTGTTTTTACTCATTTACTCTTGCTTACCACTTACCAGAGGACTATTTTCAATCAGGGTCAGTTT	1	7808468	7808577	1	7808550	7808550	1_7808550
1_7808493_7808602	ACGTTGTTATCTGTTTTTACTCATTTACTCTTGCTTACCACTTACCAGAGGACTATTTTCAATCAGGGTCAGTTTGAACTTAAATTTTGTTTTAACAAAT	1	7808493	7808602	1	7808550	7808550	1_7808550
1_7840518_7840627	TGGACAAAGAGTTAACTTGGATAAATTCGAACTCTATTAGCCAAAAGTGCCTCCTCTCAGACAAAAGCTTATACAAGAATGGTTAGAGATAAAGGCAGTG	1	7840518	7840627	1	7840610	7840610	1_7840610
1_7840583_7840692	AGCTTATACAAGAATGGTTAGAGATAAAGGCAGTGGAGAATCACTCAAAATACTTGGGAATTCCAACTTTCATGGGTAGGTCAAAGAACCAGATTTTTGA	1	7840583	7840692	1	7840610	7840610	1_7840610
1_7913357_7913466	CCTCTCTGTATGCTTGAGCCTCTGCTGCTATTGCTGATGTTGTGGTGAACCTTGATGTTGTTCCAGTGATGATCTTTCCCTGCCAGTTTCTGATGACTAC	1	7913357	7913466	1	7913439	7913439	1_7913439
1_7913412_7913521	TGTTGTTCCAGTGATGATCTTTCCCTGCCAGTTTCTGATGACTACTGCTGAAGCTGCGGTGCCAGTCTTCCTATGGTATGCCGCATCAGTGTTTACCTTC	1	7913412	7913521	1	7913439	7913439	1_7913439
1_8042601_8042710	ACTTGGAACTACAGTAACTGTTATGCTCTTTGCAAGGTTGGTTCATGGATTCACTTGGATTGCACCTCCCAATGAACTAAGCATTAATCTCTCTGAACTT	1	8042601	8042710	1	8042683	8042683	1_8042683
1_8042656_8042765	TGGATTGCACCTCCCAATGAACTAAGCATTAATCTCTCTGAACTTGAAAATGATACCACAAAAGTTAAGCCACTAGTTGCACTGGGAAAGCCAAGACTAC	1	8042656	8042765	1	8042683	8042683	1_8042683
1_8045446_8045555	TCGTCCAGAGTCAAGAATGGATTGTTGTTAGCATCTTTGAGAGAGATAAGAACATCAAGCCAATCCTCTTGATGTGTTCTTATCCCATTCTTCCATTGAC	1	8045446	8045555	1	8045528	8045528	1_8045528
1_8045501_8045610	CAAGCCAATCCTCTTGATGTGTTCTTATCCCATTCTTCCATTGACGAATCCTTTCTTCAATGATGGGATCATGGTACTTCCTTAGGGTATTAATAGCCTT	1	8045501	8045610	1	8045528	8045528	1_8045528
1_8046124_8046233	CCTAGACGAATGCATGCGATTTCAGTGTTGAGATCATTCATGATGTTCTGTATCCATCTGAATGTGGGTTTGTTTGCGAGCATTTCAGGGATGTTACCAA	1	8046124	8046233	1	8046206	8046206	1_8046206
1_8046179_8046288	ATCTGAATGTGGGTTTGTTTGCGAGCATTTCAGGGATGTTACCAACTATAGGCCATGGTTTGGGACCTGGTGGAAACCTATGCTTCTCTTGTTTCTTGGT	1	8046179	8046288	1	8046206	8046206	1_8046206
1_8103216_8103325	CCAAGCTTTGCATGATGGAGGTTCATGTGTGGAACAAGGAGTGGAATTGCCATTCTTAGCCTTAGTGTTTCCTTGATGACTGCTTGAAGGTATGGGAGCT	1	8103216	8103325	1	8103298	8103298	1_8103298
1_8103271_8103380	TTAGCCTTAGTGTTTCCTTGATGACTGCTTGAAGGTATGGGAGCTTGTGTGTGTCTGGCTCAGTTATTTGGTGTCCTGCTCCTAAAACTCTATCAATTTC	1	8103271	8103380	1	8103298	8103298	1_8103298
1_8110097_8110206	GTTACCACCATAATCCTTTGATCTTAAAGATGAAATGCCATCTTTGACCAAAGAAACCTAGGTAGAGATGAATCAAAGGAGAAAATGAGCCGTATTGTTT	1	8110097	8110206	1	8110179	8110179	1_8110179
1_8110152_8110261	ACCTAGGTAGAGATGAATCAAAGGAGAAAATGAGCCGTATTGTTTTACACAATGAGAGAAGACATGACGGCAAGAGTTGATGAAGGAAGATATTAAAGAC	1	8110152	8110261	1	8110179	8110179	1_8110179
1_8116887_8116996	CTTGCCAATATTCTGGGTACAACTCACCGAATCTGTTGCAGCATCATTATTTTTGAAATTCAAAAACTCAACGTTCACATCATTCAATAGCACCTCCGAA	1	8116887	8116996	1	8116989	8116989	1_8116989
1_8116962_8117071	CACATCATTCAATAGCACCTCCGAAATTACTATTCTATCCTTCCCACTGTCACCTCCCTGTGCATTTTTTATTATCAAGTCTGCCGCCAGATCCCACTGC	1	8116962	8117071	1	8116989	8116989	1_8116989
1_8120163_8120272	TAGTGATGTTTTTCGCTGGGTGCCCTGTTCTTGAGAAATTGGTGTTGGAATCAACCTACAGCGACGCATGTGGAGGACCCGTTTGTGCCTAGGGAAAATT	1	8120163	8120272	1	8120245	8120245	1_8120245
1_8120218_8120327	CTACAGCGACGCATGTGGAGGACCCGTTTGTGCCTAGGGAAAATTTGAATTTGAATCATTTGGTGAAGGCTAGGATTAGGTTCTCTTGGTACAAGACCTA	1	8120218	8120327	1	8120245	8120245	1_8120245
1_8221610_8221719	GACAAAATTTCGTTCTGATTCGCACAAAGATCATCAGATCGGATCCAATATCCGTATTTTTTTAGCCCAAATCCGATCAGCAAAATTAGCATCGGATATC	1	8221610	8221719	1	8221692	8221692	1_8221692
1_8221635_8221744	AAAGATCATCAGATCGGATCCAATATCCGTATTTTTTTAGCCCAAATCCGATCAGCAAAATTAGCATCGGATATCAGATATATTCGATTGAAAAAATTGT	1	8221635	8221744	1	8221692	8221692	1_8221692
1_8247114_8247223	GAAGTCGGAGAGGCAAAACCCCCTCTGCTCCCAGAAACCGCCACAAAACCCTCACCGGAAACCACCGCAAAACTCTCGCCGGAAACTTCCGAATCGCCAC	1	8247114	8247223	1	8247196	8247196	1_8247196
1_8247169_8247278	CGGAAACCACCGCAAAACTCTCGCCGGAAACTTCCGAATCGCCACGAGGAAAGTTAATAGCTGCGCCGGGACCCTTGAACTTAACTGCCGCGGCGTCGTA	1	8247169	8247278	1	8247196	8247196	1_8247196
1_8260585_8260694	AATATCAGTTTTCTCGCCAATACAAATTTCATTCGTCTTTTCTTCTTCCACCCTCTGACTCCATCTTCGTATACTCATCAATGGCGAAACCCTAGAGTTT	1	8260585	8260694	1	8260642	8260642	1_8260642
1_8260585_8260694	AATATCAGTTTTCTCGCCAATACAAATTTCATTCGTCTTTTCTTCTTCCACCCTCTGACTCCATCTTCGTATACTCATCAATGGCGAAACCCTAGAGTTT	1	8260585	8260694	1	8260642	8260642	1_8260642
1_8284682_8284791	TCTAATTCGTGGATGCTACCTCTTGATGTGGTCCAATTCGTGTGTGTCATCTGTAATATGCTCCATTTCATGGTTGCCAGCAACGGCTTCAGAGCGCAGC	1	8284682	8284791	1	8284764	8284764	1_8284764
1_8284737_8284846	ATATGCTCCATTTCATGGTTGCCAGCAACGGCTTCAGAGCGCAGCTTTTCAATCTGCCATAGCAAAGCCATTTCATGGATGCCCCAACTGAGTTGGAGAA	1	8284737	8284846	1	8284764	8284764	1_8284764
1_8288283_8288392	GTAATTAAAGCTAGTTATAATTGGGGCAGAATAAATTGTTGCAAGCCCAAACAAATGCTTTCCATGCTTGATCCGAAATCAATTGTATCAGGAAAGCAAA	1	8288283	8288392	1	8288310	8288310	1_8288310
1_8288283_8288392	GTAATTAAAGCTAGTTATAATTGGGGCAGAATAAATTGTTGCAAGCCCAAACAAATGCTTTCCATGCTTGATCCGAAATCAATTGTATCAGGAAAGCAAA	1	8288283	8288392	1	8288310	8288310	1_8288310
1_8313110_8313219	CTAGGTGACATGAGTCACAAGGCTGTACATCAGTGTCACAATGAATGAATATGAAAATTGTCTTCATTTCTTTCATTCTATGAAATGGTGCATGTCCTAA	1	8313110	8313219	1	8313192	8313192	1_8313192
1_8313135_8313244	TACATCAGTGTCACAATGAATGAATATGAAAATTGTCTTCATTTCTTTCATTCTATGAAATGGTGCATGTCCTAACCTAAAATGCCATAGCTTTGTGTTT	1	8313135	8313244	1	8313192	8313192	1_8313192
1_8332701_8332810	AGGGGATGAAGATCTTGTGGACTAAATCGCTGAAACAGACGCGACTTTAAGTCCTTAACTTCCCAAATGCAACACGCCATTTTTCTTGTCATGATCACAA	1	8332701	8332810	1	8332783	8332783	1_8332783
1_8332756_8332865	TAACTTCCCAAATGCAACACGCCATTTTTCTTGTCATGATCACAATAATTGTTCTATGGATACTACCAATATTAAGTAGTGGGGATAGTGATTGTTAAGA	1	8332756	8332865	1	8332783	8332783	1_8332783
1_8426328_8426437	CTATGGTGTACCAAATTAAAGTCTAGGCATATGGTATACATCTTATTCCTTTATTCTCATATACTAGTTTCAAGATTCAACATAGCACAGATGTAACAAA	1	8426328	8426437	1	8426410	8426410	1_8426410
1_8426383_8426492	CTCATATACTAGTTTCAAGATTCAACATAGCACAGATGTAACAAATTAACGTCTTTCACTTGTATGCTATTAGCAACATACAGTGAATCCCTGCACACAA	1	8426383	8426492	1	8426410	8426410	1_8426410
1_8535647_8535756	CTTAAGTTTCATTGAAGTACAGAAGTGGTCCATTTCGTGTTTAGTTTCATTGAAGTCTTTATTTCGCGTGTGTTAATCACGGATTGCTCCATTTTGTGGC	1	8535647	8535756	1	8535749	8535749	1_8535749
1_8535732_8535841	GCTCCATTTTGTGGCTGATATACATAAGTTGTTCTATTTCTTGCCTGCCTCTTTTGGAAAGGGTTTTATGATACTCATAATATTTTTTACTCATTTTGTG	1	8535732	8535841	1	8535749	8535749	1_8535749
1_8567206_8567315	TGTGATAAGGCTAAGATATTTTAAGAAAAAGATCGGGTACAAATTTTTATAAAAGAAGGACAAAGAAGTCCCTTAGGGATCAATTTTATTTGAGATGCAT	1	8567206	8567315	1	8567288	8567288	1_8567288
1_8567241_8567350	GGTACAAATTTTTATAAAAGAAGGACAAAGAAGTCCCTTAGGGATCAATTTTATTTGAGATGCATCGCGAAAAAAGAACTATAAATCCCAAGACGCTAGA	1	8567241	8567350	1	8567288	8567288	1_8567288
1_8577002_8577111	AACTACCTGAAAACTGTCGAAAAAGTGGCAAACTGCAAAGAAATAGTAAAATGCCAGAAGATGACGAACTGTTGGAAGGTGACAAAAAATATTTGGTTTC	1	8577002	8577111	1	8577084	8577084	1_8577084
1_8577027_8577136	TGGCAAACTGCAAAGAAATAGTAAAATGCCAGAAGATGACGAACTGTTGGAAGGTGACAAAAAATATTTGGTTTCTCCATGAGAATAGATAAGCAGCGGA	1	8577027	8577136	1	8577084	8577084	1_8577084
1_8583019_8583128	TACAGCATCCACGTAAACTGCCAAAACCAAACGTAAAAAAAAGTTAAACGAATCTTCCTGGAGAAAACAAAAACATGCTCTAACAAACAGTGAGAATAAT	1	8583019	8583128	1	8583036	8583036	1_8583036
1_8583019_8583128	TACAGCATCCACGTAAACTGCCAAAACCAAACGTAAAAAAAAGTTAAACGAATCTTCCTGGAGAAAACAAAAACATGCTCTAACAAACAGTGAGAATAAT	1	8583019	8583128	1	8583036	8583036	1_8583036
1_8629973_8630082	TGGCCATATTTTAACAAAGCTAGCCCCTAGACTTTTCCATTTGATAAATATACATTTTAACTCCATTAAAGAAATTAAGACCCGAATTTCCTAACAAGGG	1	8629973	8630082	1	8630000	8630000	1_8630000
1_8629973_8630082	TGGCCATATTTTAACAAAGCTAGCCCCTAGACTTTTCCATTTGATAAATATACATTTTAACTCCATTAAAGAAATTAAGACCCGAATTTCCTAACAAGGG	1	8629973	8630082	1	8630000	8630000	1_8630000
1_8635677_8635786	TAATACATCATCAATAGCAAGAAAACTTATGTTGTCAACTTACATATTCTATACCCCCTAAGGCTGGATAATACCAAAGAATCATTGCCAAATCTGTTAG	1	8635677	8635786	1	8635779	8635779	1_8635779
1_8635712_8635821	CAACTTACATATTCTATACCCCCTAAGGCTGGATAATACCAAAGAATCATTGCCAAATCTGTTAGAAAATAACCTACAGAAATCTGGAAAAAGAAAAGGA	1	8635712	8635821	1	8635779	8635779	1_8635779
1_8729719_8729828	GTAAGTAAACATGCTTTCGATCAACTGGCATAACTTGGCCAGAAAACATAACCCTATTTCTAAACATGCTTTCTGTTCGGTAATCGGGTTCCAGACAGGT	1	8729719	8729828	1	8729821	8729821	1_8729821
1_8729754_8729863	TGGCCAGAAAACATAACCCTATTTCTAAACATGCTTTCTGTTCGGTAATCGGGTTCCAGACAGGTCGGGAGTACAAGTGAAAGGGTGGATAGGTGGGGAC	1	8729754	8729863	1	8729821	8729821	1_8729821
1_8747569_8747678	GTTGCCGCTCAGCCCGCAGTTCCTCACCGCTTAGCCCGTAGCTCCAGCCTGTCGTTGCTGCTCAGTTTTTAGCTCCGTAAAACCGTAAGTTCTTCTCGCT	1	8747569	8747678	1	8747671	8747671	1_8747671
1_8747624_8747733	TGCTGCTCAGTTTTTAGCTCCGTAAAACCGTAAGTTCTTCTCGCTCTTGTTCTCTCGTGCGCATTTTCTCTCTCCCCCTCTCTCTCCCTCTTCATCATAT	1	8747624	8747733	1	8747671	8747671	1_8747671
1_8856025_8856134	TGGACGGCTAGTACGGAATCAATCAAGAATAAATGTTGCAATTAGAGGGTTTTATAAGGACCTGTATCGACAGAAATATGTTTCGATGATTGGTTTTCGG	1	8856025	8856134	1	8856127	8856127	1_8856127
1_8856090_8856199	ATCGACAGAAATATGTTTCGATGATTGGTTTTCGGGATGGTTTGGTGAGGCGGATTGATAGAGCTGAGGCTGTAGCATTGGAAGTTATGCCGTCTGTGGA	1	8856090	8856199	1	8856127	8856127	1_8856127
1_8874446_8874555	CGTGCAGCATGCAAAAAGGAAAGGGGGAAGAGGGTTTCAAACCCTTGGCATAGCTTCAATCCTCCATAACTTTCAATCCGGAGTTCCGATTGGCGAACCG	1	8874446	8874555	1	8874528	8874528	1_8874528
1_8874471_8874580	GGAAGAGGGTTTCAAACCCTTGGCATAGCTTCAATCCTCCATAACTTTCAATCCGGAGTTCCGATTGGCGAACCGTTTGTGGCTACGCGTTTGTCTCAGA	1	8874471	8874580	1	8874528	8874528	1_8874528
1_8940815_8940924	TGCTTTTGTGAAGACGAGAGTCAAATTTGTAGTTAATTGGTTCGAACTTTTGGGCTTCCGTGTAAGCTCTCCATAGTGTGATGTATGTGCACACATTATA	1	8940815	8940924	1	8940897	8940897	1_8940897
1_8940870_8940979	TTCCGTGTAAGCTCTCCATAGTGTGATGTATGTGCACACATTATATTTGTATTACGCCTTTGTCTTTGTGTAAAGTGATTTTGTATTTTCCTTCAAGAAC	1	8940870	8940979	1	8940897	8940897	1_8940897
1_8941557_8941666	TAGCCCGCTCCTGTACATCACTCAAGGAAGTCGGGTATCTCTTCGAGATAGATTGAAAAAAGGGGCCTTCTCGAAGACCATTGACTAGTCCTATTATTAT	1	8941557	8941666	1	8941639	8941639	1_8941639
1_8941592_8941701	TATCTCTTCGAGATAGATTGAAAAAAGGGGCCTTCTCGAAGACCATTGACTAGTCCTATTATTATTGCTTCAGTGGGCAAGTCATGGATTTCCAAGCATA	1	8941592	8941701	1	8941639	8941639	1_8941639
1_9025675_9025784	TCATCTAGGAGTTGGTTGGTAGTGCTTCCGACCTGCCAGCTCGCGTTCCAAGTTCTGTACCCTATGTCGCAACTCCTGCATTATTCTGGCACTGTCGCTG	1	9025675	9025784	1	9025777	9025777	1_9025777
1_9025760_9025869	CTGGCACTGTCGCTGCCTGTTCCCCCAAAAGGGCGCCTTTCTTGAGAGCGCGAGGGTGGCTCAGGTCATCGCAGGGGGGACATCGTACGCTCGCGGAAGG	1	9025760	9025869	1	9025777	9025777	1_9025777
1_9068529_9068638	AGATCTGAACAACCTGTACGATACAACAGCTCAATGTTGTCCCTAAGCAATACTCCCAACTCCATATCTGATGTAGGGAATATTCTTATGCTTATTTTTC	1	9068529	9068638	1	9068611	9068611	1_9068611
1_9068584_9068693	CCAACTCCATATCTGATGTAGGGAATATTCTTATGCTTATTTTTCTCATTAGTTGTTTCTGTGATTTTATTGTAATCTTGCCTAGGCTAATAACTTGATA	1	9068584	9068693	1	9068611	9068611	1_9068611
1_9073093_9073202	CATCTTTGAGGTGAAGCTCAAATTATCTCATGATTGATTGCAGGACAATGGAAAAGGAATGCCACATGATGACATCCCGAATATGTTTGGCCGAGGTCAT	1	9073093	9073202	1	9073175	9073175	1_9073175
1_9073148_9073257	GGAATGCCACATGATGACATCCCGAATATGTTTGGCCGAGGTCATTCAATTACTCGATACCTTAATTATCCATGAATATACACTTTTTGTTCTGACATAT	1	9073148	9073257	1	9073175	9073175	1_9073175
1_9138734_9138843	GGTGCTTCATCTCAGATATGCAGAAGGTAATGATTTCTGTAAGGACTAATTTGATTTAATGAGTACTTTGCTGGGGACTGAAATGATTTAATATCTTTTC	1	9138734	9138843	1	9138751	9138751	1_9138751
1_9138734_9138843	GGTGCTTCATCTCAGATATGCAGAAGGTAATGATTTCTGTAAGGACTAATTTGATTTAATGAGTACTTTGCTGGGGACTGAAATGATTTAATATCTTTTC	1	9138734	9138843	1	9138751	9138751	1_9138751
1_9166528_9166637	GTCCACCCATTCTTGTGTGAATCTTGGATCGTTTTCTCCTTAGTTAAATCTTTAGCAGGGGCAACAGGCACTTTCTGCTTCTCTTCTCCTTTTGGTGCCT	1	9166528	9166637	1	9166610	9166610	1_9166610
1_9166583_9166692	CAGGGGCAACAGGCACTTTCTGCTTCTCTTCTCCTTTTGGTGCCTGCTGAACTCGCAGCTGCACGTTTTTCATTTCCTTCACATCAGACGTTCTCCAAAA	1	9166583	9166692	1	9166610	9166610	1_9166610
1_9241518_9241627	TCAATTCGATCCCATCCGATCGGATAGAGTTGTCAACTCGATTTATAGCAGATAGGGTAGGATGCGGGTTGGATTTTCGTGCGGGTCGGGTAGGGTGCAG	1	9241518	9241627	1	9241600	9241600	1_9241600
1_9241533_9241642	CCGATCGGATAGAGTTGTCAACTCGATTTATAGCAGATAGGGTAGGATGCGGGTTGGATTTTCGTGCGGGTCGGGTAGGGTGCAGGTTGAGCTTCAATCC	1	9241533	9241642	1	9241600	9241600	1_9241600
1_9282858_9282967	AGGTACTTATTCTAGGGTTGTGATTTGGTTAGCACTGTGGATCTGCTTTGCCTCTCCTTTGTTGAGTAAAGCTAGTAGGGGTGATTTTTGCTCTGGAGTA	1	9282858	9282967	1	9282940	9282940	1_9282940
1_9282903_9283012	CTTTGCCTCTCCTTTGTTGAGTAAAGCTAGTAGGGGTGATTTTTGCTCTGGAGTAAAGTCAACATTGGAAGTTCCATTTTCTTCCACACAGCCAGAATCG	1	9282903	9283012	1	9282940	9282940	1_9282940
1_9310975_9311084	GGTTCTCCAGGCACCACGCCCCCTGCGTGGTGAGTCAGCACGCCCTTGGCGTGGTGGAGGAGTGTCGCCACGTCACAGTCAGCATGCCCCCGACGTGTTG	1	9310975	9311084	1	9311057	9311057	1_9311057
1_9311030_9311139	GGAGGAGTGTCGCCACGTCACAGTCAGCATGCCCCCGACGTGTTGACCGTGAATTCCATACTCCGGCAATATTTTTCATTGACCAATATCTGGCCAAAGA	1	9311030	9311139	1	9311057	9311057	1_9311057
1_9339419_9339528	CAATGAAATTGATTAAGAAAGATAACCAACTTGCTTCACAAGTGGGCATGAAGTAATAACCGAAAACAGAATGACGAGTATCAGCATATGCAGATAATGA	1	9339419	9339528	1	9339501	9339501	1_9339501
1_9339474_9339583	ATAACCGAAAACAGAATGACGAGTATCAGCATATGCAGATAATGAGTAAAGGAGAAGAATAGACCAGTTGCAAGTTTGTCTTTTTAAATATTGGAGTACG	1	9339474	9339583	1	9339501	9339501	1_9339501
1_9362230_9362339	TCACAGTTTGAACCTCAGTCTTTCAAATGTGGAGGCTGTCAAAGGTTTAGTAAGAAGATCAGCAACCTGGTCTGTCCCTGGAATACGCATAACCTGTAAC	1	9362230	9362339	1	9362312	9362312	1_9362312
1_9362265_9362374	CTGTCAAAGGTTTAGTAAGAAGATCAGCAACCTGGTCTGTCCCTGGAATACGCATAACCTGTAACTGTTTTTTATTTATCTTGTCCCTGATTAATTGTAC	1	9362265	9362374	1	9362312	9362312	1_9362312
1_9363716_9363825	TGGCAACATGAGATGTTTTAGGAGGTTGTTCATCACTAGTTTTGGACCGAATAAAAGAAAAAAATACTTTTGGTTTAGACGAACTTGTTTTAGACCTTAT	1	9363716	9363825	1	9363798	9363798	1_9363798
1_9363761_9363870	ACCGAATAAAAGAAAAAAATACTTTTGGTTTAGACGAACTTGTTTTAGACCTTATCATCATAGCATGAGTATTGTGAGGAGTAATTGGTTGTGAATGGTT	1	9363761	9363870	1	9363798	9363798	1_9363798
1_9419903_9420012	ACCATCGCAACTCTCCTCCCCTCGCGATTTGTAATTTACCGCCGCAGCCCCTCCTCCCCACCACCATCGCAGTCCTTCCCCTCGCGATTCACATATCACC	1	9419903	9420012	1	9419985	9419985	1_9419985
1_9419938_9420047	TTACCGCCGCAGCCCCTCCTCCCCACCACCATCGCAGTCCTTCCCCTCGCGATTCACATATCACCTTCTCTCCGACGCATGCCCACCAACACGATAACTA	1	9419938	9420047	1	9419985	9419985	1_9419985
1_9482928_9483037	CTACACCACCAACTCCTCCTTGATCTCACGACCCAACATAGGGTTGCACATCTTCCTTGCCACCTTGAGCCTTCTTTGCCGCAGCCAGCCTTTAGCTTCC	1	9482928	9483037	1	9483010	9483010	1_9483010
1_9482943_9483052	CTCCTTGATCTCACGACCCAACATAGGGTTGCACATCTTCCTTGCCACCTTGAGCCTTCTTTGCCGCAGCCAGCCTTTAGCTTCCCTCCTTCAACACCGA	1	9482943	9483052	1	9483010	9483010	1_9483010
1_9490744_9490853	GAAACTTCCATCCCTGGTTGATCTATGTGTTCAGAAAATAATAGATAATATAAGATACCTTGGAAACGTTGGTTGTGTCGATCTACACCTGCTCGAGCGA	1	9490744	9490853	1	9490846	9490846	1_9490846
1_9490809_9490918	ACGTTGGTTGTGTCGATCTACACCTGCTCGAGCGAATTTTGCCACACTGCACGGTTGATCAGTTGATTCATGTGGAGAAGGCAAGCGAAGTAAGTTAAGG	1	9490809	9490918	1	9490846	9490846	1_9490846
1_9639968_9640077	GATTTCATTTTTTCTATATTATACTTTTTCTACAGATGCATTATACCTGTATTACCAACACACAATTGCACTTGCACACGCGTGTTCCTTTTTTTTATTT	1	9639968	9640077	1	9640070	9640070	1_9640070
1_9640043_9640152	ACACGCGTGTTCCTTTTTTTTATTTTTACCATTCTTTATAACCTAAACAATGCTGCTTCATGTTTTCCGGGTTTGGACCTGATTTTTCATTCTCATCCTG	1	9640043	9640152	1	9640070	9640070	1_9640070
1_9680593_9680702	TCCTCCTTTTCTCCTCTTTCCCCTCCTGAGATTCTTCCCTTCTTGGAACACTCTCTATTTCTCTAATTCGAGAATTGTCATCGTGAACCGATAGACTAGC	1	9680593	9680702	1	9680675	9680675	1_9680675
1_9680658_9680767	ATTCGAGAATTGTCATCGTGAACCGATAGACTAGCAAACCCTCTTATTAGACTAATAGGAGTTGGTTTTTTGGTCTTGTGTTTTTTGCCTCTGGATTTGC	1	9680658	9680767	1	9680675	9680675	1_9680675
1_9701917_9702026	TAAACCTAAAAAATGCGCAGAACATAGGCACAAAACTGGAGAGTGAACAGCAATTTCTTACCAAGTTTCTTTGGATAGAAAGGAAGAGCTCGTTAAGAGC	1	9701917	9702026	1	9702009	9702009	1_9702009
1_9701917_9702026	TAAACCTAAAAAATGCGCAGAACATAGGCACAAAACTGGAGAGTGAACAGCAATTTCTTACCAAGTTTCTTTGGATAGAAAGGAAGAGCTCGTTAAGAGC	1	9701917	9702026	1	9702009	9702009	1_9702009
1_9705854_9705963	TCCTAAATCCTAAACCCTAAATATGCACCCAAATATAACCCATAAACACCCAACTATATACCCTAAAACCCTAAACCCTAAACCATAAAACCCTAAAACC	1	9705854	9705963	1	9705936	9705936	1_9705936
1_9705869_9705978	CCTAAATATGCACCCAAATATAACCCATAAACACCCAACTATATACCCTAAAACCCTAAACCCTAAACCATAAAACCCTAAAACCGTAAAACCCTAAACC	1	9705869	9705978	1	9705936	9705936	1_9705936
1_9728987_9729096	GATAGATTGGATTGCTTATTTGGTTGAGTGTTTTTTTTGTGACACTAACGGGGTCAGGTAGAATATTTTTGGTCTAGGAAATCTTATATTGTTAGGCCTG	1	9728987	9729096	1	9729069	9729069	1_9729069
1_9729002_9729111	TTATTTGGTTGAGTGTTTTTTTTGTGACACTAACGGGGTCAGGTAGAATATTTTTGGTCTAGGAAATCTTATATTGTTAGGCCTGACTGAGAAAAATAGA	1	9729002	9729111	1	9729069	9729069	1_9729069
1_9744005_9744114	TATCTTATACGAAATATTATATACTTTCACGTGAAGTTCCTGTACTCATGTCATGTAGAGCCTTTTCGATTACTGGAGAGATTTCAGAGAGAAATTAAGT	1	9744005	9744114	1	9744087	9744087	1_9744087
1_9744040_9744149	GTTCCTGTACTCATGTCATGTAGAGCCTTTTCGATTACTGGAGAGATTTCAGAGAGAAATTAAGTGAGATAAATATAAGATGAGAAAACTTTACATCCAA	1	9744040	9744149	1	9744087	9744087	1_9744087
1_9824908_9825017	TGGCTACACCAAATTGGTGCGAGGCCTACCCTAGATCTGCTGTGGTACACCTAAATGATCAAGGTTCAAATCATAGGCCTATTCTATTGATCACGGAGGA	1	9824908	9825017	1	9824990	9824990	1_9824990
1_9824963_9825072	TGATCAAGGTTCAAATCATAGGCCTATTCTATTGATCACGGAGGAGGAGCAGAGGACGATCAAAAGACGATTTAGATTTCAGGAGAAATGGTGTAAGGAA	1	9824963	9825072	1	9824990	9824990	1_9824990
1_9846814_9846923	GAATAGGATGTCAGCGCTGCTTCCTGGATCTAGAAGTACCTTCTTGACCAAAAGATCGCCCAATTGAAGAGTGATGACTACAGGGTCATCCAGGTTGGGT	1	9846814	9846923	1	9846896	9846896	1_9846896
1_9846839_9846948	GGATCTAGAAGTACCTTCTTGACCAAAAGATCGCCCAATTGAAGAGTGATGACTACAGGGTCATCCAGGTTGGGTATGTTAGAATTGAAGACTGATTGTG	1	9846839	9846948	1	9846896	9846896	1_9846896
1_9924248_9924357	AAATGGTTTTAACAGAAACCGGAGGGAGAGGGGATGTAGATTCACGCATAAAAACAGAGAAGAGATTGAGTTTGTTACGGATATTTGTTTGTAACTCTAA	1	9924248	9924357	1	9924330	9924330	1_9924330
1_9924283_9924392	GTAGATTCACGCATAAAAACAGAGAAGAGATTGAGTTTGTTACGGATATTTGTTTGTAACTCTAAATTGTGGGGAGTTCTCTCTTCTATTGTTCATAAAT	1	9924283	9924392	1	9924330	9924330	1_9924330
1_9963654_9963763	TTCGCCAGATACTTTTAACGAGGTAGCGGCAGCGGCATTTTTGTGCAACCACTACCAAAAGTGCACTTTTATATTTTCCATACAGGTGCGTGTCATCAAC	1	9963654	9963763	1	9963736	9963736	1_9963736
1_9963654_9963763	TTCGCCAGATACTTTTAACGAGGTAGCGGCAGCGGCATTTTTGTGCAACCACTACCAAAAGTGCACTTTTATATTTTCCATACAGGTGCGTGTCATCAAC	1	9963654	9963763	1	9963736	9963736	1_9963736
1_9977703_9977812	TTCAACAACCATTTAGACGTCTAAAACAGACAATAGTTAGGCCCAAGATTTAGGAGAGTGTTAATACTGAGACAATGGTAATGGCAAGCAGTGGCACAAC	1	9977703	9977812	1	9977785	9977785	1_9977785
1_9977758_9977867	GAGTGTTAATACTGAGACAATGGTAATGGCAAGCAGTGGCACAACATCCAAAATGTTCAAATTTATTCCAACTCCCAAATTGAACCTCTTTAAAAAGAAA	1	9977758	9977867	1	9977785	9977785	1_9977785
1_9984936_9985045	CGACAATGACGCGGGTGCGCAGAGACGCTAGCGACAGCGACGCAGGTAAGAAGATACGCTGAAGGCAATGACGGGGGCAAGATACACGGGTGACGGTGGT	1	9984936	9985045	1	9985018	9985018	1_9985018
1_9984991_9985100	ACGCTGAAGGCAATGACGGGGGCAAGATACACGGGTGACGGTGGTTTGAGTCGTTCTCTTCTCGTCGTGTTGCCTCTAGTAGTGTTCACAGCGGTGGTCT	1	9984991	9985100	1	9985018	9985018	1_9985018
1_10011649_10011758	TGTTTTCTTTCTAGGCCCAGGAAGAATTCCATAATTTTCATACCTTTCTACCTCTTTCAAAGATCGAAACTTCATCCCTGTGAACTTATGATGATAGAAC	1	10011649	10011758	1	10011731	10011731	1_10011731
1_10011664_10011773	CCCAGGAAGAATTCCATAATTTTCATACCTTTCTACCTCTTTCAAAGATCGAAACTTCATCCCTGTGAACTTATGATGATAGAACTACAAATTCAAACAT	1	10011664	10011773	1	10011731	10011731	1_10011731
1_10032085_10032194	CTTCTTCGCACAAGTAGATTTTTCTTCTGCTTCTCCTTCTCCTCTTCTTCTTCTTCTTCTCCTCTTCTTCTTCTCCTCCTCTTTCGTTATTGTCATCACC	1	10032085	10032194	1	10032167	10032167	1_10032167
1_10032140_10032249	CTTCTCCTCTTCTTCTTCTCCTCCTCTTTCGTTATTGTCATCACCAACAATACTAATTGCTAAATTGAATTGAATTGAATGGATGCAGGTGTTCTGAATT	1	10032140	10032249	1	10032167	10032167	1_10032167
1_10090284_10090393	AATGAGGGTTTTTAGTGAGCAAAGGGTGATTTTCAAACATTTTAGGGTATTTGTGGCGGTTAAGCAATGCAAATGTCAATGCCTTAAGCCATGTGGTACC	1	10090284	10090393	1	10090366	10090366	1_10090366
1_10090339_10090448	GCGGTTAAGCAATGCAAATGTCAATGCCTTAAGCCATGTGGTACCTGATTTTGGAGTTGTAACAATGAGAATATCTGAGTTAAGGGAATTATTGAAGTGC	1	10090339	10090448	1	10090366	10090366	1_10090366
1_10133695_10133804	AGTAGCCATAGTTCTTGCCCTCTTTACCGTTGAAGCTTGAACGTTACCACCTGCAACTGCCACAACCGAAATCCCCCAAAAAAAGCGTAACTTTTCATTT	1	10133695	10133804	1	10133777	10133777	1_10133777
1_10133720_10133829	ACCGTTGAAGCTTGAACGTTACCACCTGCAACTGCCACAACCGAAATCCCCCAAAAAAAGCGTAACTTTTCATTTTTTCAATGTTAGTGACTCAATGAGA	1	10133720	10133829	1	10133777	10133777	1_10133777
1_10235805_10235914	TACACTGTGATGTCATTTGGGCTGGCAATGCCCTTACTGTGTTTATGGACTATATGAATTGGATATTTCGTCCTTTCCTGGATAGATTCGTTATCTCTTC	1	10235805	10235914	1	10235887	10235887	1_10235887
1_10235805_10235914	TACACTGTGATGTCATTTGGGCTGGCAATGCCCTTACTGTGTTTATGGACTATATGAATTGGATATTTCGTCCTTTCCTGGATAGATTCGTTATCTCTTC	1	10235805	10235914	1	10235887	10235887	1_10235887
1_10298941_10299050	AAGCATGAAGCACAGATGTTTGGTGGCGGTTTAGGCAACCGTCGCAAAACACGATTTTGAAAGTTTACGTTGAACGGCTGCAACGGTTTTGAACCGTCGC	1	10298941	10299050	1	10299023	10299023	1_10299023
1_10298996_10299105	TTTGAAAGTTTACGTTGAACGGCTGCAACGGTTTTGAACCGTCGCAAAAATACTAACAAAAATTAAAGCTAATTTTCATGGCATTTTTTAACCGTTGCAA	1	10298996	10299105	1	10299023	10299023	1_10299023
1_10395624_10395733	GAGCGGGTAGGATCGAGGTGAAAATCCGCAAATTCGAGTAATATTGTCATCCCTATCTAAAATGATACTAGCAATAAGTAGTGATGATAGTTTCTTAATT	1	10395624	10395733	1	10395706	10395706	1_10395706
1_10395639_10395748	AGGTGAAAATCCGCAAATTCGAGTAATATTGTCATCCCTATCTAAAATGATACTAGCAATAAGTAGTGATGATAGTTTCTTAATTCTTGTTAGCTATAGA	1	10395639	10395748	1	10395706	10395706	1_10395706
1_10486380_10486489	AAAGCAATTATTTTCGTGAAGTCGAAGTAAAAGAACAAAAGAAGGCATAATTAGAATTAAGTACCCTATATTGATTGCAGTCTCCATTTTATCCCCAGTC	1	10486380	10486489	1	10486462	10486462	1_10486462
1_10486415_10486524	CAAAAGAAGGCATAATTAGAATTAAGTACCCTATATTGATTGCAGTCTCCATTTTATCCCCAGTCAAAACCCAAATCTTGATTCCTGCTTGGGCAAGCTT	1	10486415	10486524	1	10486462	10486462	1_10486462
1_10502566_10502675	CATATCTAACACACTTGCTATTGTATTGACTTTTAGTAGTTATAGGTAAGCTTTGCCACTTGCCTAACAAATAAATATCTACCTCTAAAAATCTACAGTT	1	10502566	10502675	1	10502648	10502648	1_10502648
1_10502621_10502730	CCACTTGCCTAACAAATAAATATCTACCTCTAAAAATCTACAGTTCCTTTCATCTCCATCTTTTTCATTCTTGAAGAAAGTTGCGAAGAAGATTAAATGA	1	10502621	10502730	1	10502648	10502648	1_10502648
1_10622853_10622962	GAAGAAGATGGTTATGGCCTTACGGGGATTGATTTAGGTCTTTAGGGTTCAGACTTCAGTTTTGTCGTTTTTCACTTTTTTTTTAAGGATAAAACAGCGC	1	10622853	10622962	1	10622935	10622935	1_10622935
1_10622908_10623017	TCAGTTTTGTCGTTTTTCACTTTTTTTTTAAGGATAAAACAGCGCCGTTTGGAAGGTTTATTTTCAAACCGGAAACTCTCTAAAAAACCGAACGATTTTA	1	10622908	10623017	1	10622935	10622935	1_10622935
1_10640289_10640398	AAATCGTATATATTATTAGAATAATTTTTCAAATATATGTATCCTAAATATTAACATTAGTAGATTATAACACGTGTTGTGGGGCCAGCTCGCGCTCTAC	1	10640289	10640398	1	10640371	10640371	1_10640371
1_10640344_10640453	ATTAGTAGATTATAACACGTGTTGTGGGGCCAGCTCGCGCTCTACTTCGCCTACTTTCATTGCTTCTCGGAACCTACGAGAAGAGCTTGATGGAGACACG	1	10640344	10640453	1	10640371	10640371	1_10640371
1_10680404_10680513	GACAACGGACCCTTGACAAAAAAAAAAAATACCAACCCGGTCCCTGAACTTTACTTTTATGGGACGGATTAATCCCTGTGCCAAAAAAAAGTCCATTTTT	1	10680404	10680513	1	10680486	10680486	1_10680486
1_10680469_10680578	GGATTAATCCCTGTGCCAAAAAAAAGTCCATTTTTTGGCACAGAGGCTAATCAGTCCTTAAAAAAATATCAAGAGCTGGGTTGGGTGTTTTTTTTTCTTA	1	10680469	10680578	1	10680486	10680486	1_10680486
1_10682801_10682910	AAACTATCGACAATCTTAGAAGAATGATCAAGATATATTGCATGTTGAAGCAGACGTTATCACATGCTCAAATTGAATCATACCTCCAAATTAGGCCATG	1	10682801	10682910	1	10682883	10682883	1_10682883
1_10682856_10682965	GTTATCACATGCTCAAATTGAATCATACCTCCAAATTAGGCCATGCAGCCAATTCCTCAGCAAGCATTTTCAGAGCAACTCTATCCTTTGGAACTTTTCC	1	10682856	10682965	1	10682883	10682883	1_10682883
1_10722418_10722527	GGAATGGGAAAAGTTTCGTCACTCCAACTTGAGTTTTTTGTCGAACCAAGTGGTAATCAACCTCTCGTTAATGAAAAACCGGGTTAGCAGCAATATGAAG	1	10722418	10722527	1	10722500	10722500	1_10722500
1_10722453_10722562	TTTTGTCGAACCAAGTGGTAATCAACCTCTCGTTAATGAAAAACCGGGTTAGCAGCAATATGAAGAACACTCTGATTATTACAGTATAAAACTGGTGGAC	1	10722453	10722562	1	10722500	10722500	1_10722500
1_10784477_10784586	AGTACTGGTACACGTACAAAGTCTTTTTAGCATACAAGTCACTTACATAACGCGCGTAAAATCACATTGTTACTGTTTGTATTCCGCGTTCTTCCTCCTC	1	10784477	10784586	1	10784579	10784579	1_10784579
1_10784522_10784631	CATAACGCGCGTAAAATCACATTGTTACTGTTTGTATTCCGCGTTCTTCCTCCTCCTCTTCCTTTTTCTTCTCCTTCTTTGCGTTTCTTCTCCTTTTTTT	1	10784522	10784631	1	10784579	10784579	1_10784579
1_10885935_10886044	GCTAGCCTCTTGCACTGGGACATAAGACGTATCCTCTGAGCTGCCATCACTACTTTCTGATTCATTGACAGTTAAATCCACATGAAGAGGTCCCTTGTCT	1	10885935	10886044	1	10886017	10886017	1_10886017
1_10885970_10886079	CTGAGCTGCCATCACTACTTTCTGATTCATTGACAGTTAAATCCACATGAAGAGGTCCCTTGTCTTTGTTGGTGCTCTTCCCCTTTGCCTGAGATCTTGT	1	10885970	10886079	1	10886017	10886017	1_10886017
1_11014061_11014170	GAAAAAGCAATTCTCCAACAGTGGAGCCTTAAGCTCTCCAACAGTGGAGCTGTTTTGCTTCGATAAGCGGAGCCATTATTTAACCAACTTCACAAATCTA	1	11014061	11014170	1	11014163	11014163	1_11014163
1_11014126_11014235	AGCGGAGCCATTATTTAACCAACTTCACAAATCTAGTGTAGTTATAAAAAACAAGAAAATCATAAAGTAGATAACAAAGAAGCACCAACACAAGGATCAC	1	11014126	11014235	1	11014163	11014163	1_11014163
1_11033406_11033515	TGGGTATTCAATTTAGACCAACTCATTTACATAGGGTGCGGTGCAAATTTGTCTGTGAATAGGGTATCTGTGAATAGGGTAGAGTGCATTACGAATTTAC	1	11033406	11033515	1	11033488	11033488	1_11033488
1_11033461_11033570	TGAATAGGGTATCTGTGAATAGGGTAGAGTGCATTACGAATTTACTTGTAGGTAGGGTAGGATACAGGTTTAGGATATACTCTATTTTACCCTACTCGCA	1	11033461	11033570	1	11033488	11033488	1_11033488
1_11052672_11052781	TACTCCTTTGTAACAAAACAATATTTTCTTTTGCCACCGGTATTTCAATTTTCCTCGACCATCCATTGCTATTTGGGGCCTTGATCTGCGCAGTTCTTGC	1	11052672	11052781	1	11052754	11052754	1_11052754
1_11052727_11052836	CGACCATCCATTGCTATTTGGGGCCTTGATCTGCGCAGTTCTTGCAGGCTTATCCACATGCCCCTCCGGCTTCCTGACGTTCTTATGCTACTTGGGTCTA	1	11052727	11052836	1	11052754	11052754	1_11052754
1_11148790_11148899	TATGTTACATTTTGTTAAAATTTAATTTCTAACCGGTTCGGTTGGACCGAACTTTACCGAATTTGACTGGTTTACAGCAGTTTTTAACCTTATACGGTCC	1	11148790	11148899	1	11148872	11148872	1_11148872
1_11148845_11148954	ACCGAATTTGACTGGTTTACAGCAGTTTTTAACCTTATACGGTCCAAACAACGGACCGGACCGGTAGAGGATCCGGTTTACCGGCCGGTCCGGTCCGATT	1	11148845	11148954	1	11148872	11148872	1_11148872
1_11170351_11170460	TTTAAACAAGCCCTTTCCTTCAAGAATGAAATAGTTCCATCTACTTCCAAATCCCTCTCCTTTTACAATACTTCTCTGTTGAAAGAACCCCTCAACCTTT	1	11170351	11170460	1	11170433	11170433	1_11170433
1_11170406_11170515	TCTCCTTTTACAATACTTCTCTGTTGAAAGAACCCCTCAACCTTTCCATGACAACCACCAAATTTATAGACAAGTATCATTGTATTTTCATGCAATTCCA	1	11170406	11170515	1	11170433	11170433	1_11170433
1_11213565_11213674	TCAGAGTCATTCTCAAAGAAAAATTGAAACTGGTTTATTCCATATTACATAGTTGTAAAAACCGGACCGGACCGGCCGGTTCGACCGTAAAACCGGTGAA	1	11213565	11213674	1	11213647	11213647	1_11213647
1_11213565_11213674	TCAGAGTCATTCTCAAAGAAAAATTGAAACTGGTTTATTCCATATTACATAGTTGTAAAAACCGGACCGGACCGGCCGGTTCGACCGTAAAACCGGTGAA	1	11213565	11213674	1	11213647	11213647	1_11213647
1_11236103_11236212	CTTCCTAGAGATTCAGATTCAAATCTGCGAACGCCATCTTTCATCTTATCTCTACAATAGTAGTACTGAATGGCGAAGAAAGCTGAACCGCGAAAAACGC	1	11236103	11236212	1	11236185	11236185	1_11236185
1_11236158_11236267	AATAGTAGTACTGAATGGCGAAGAAAGCTGAACCGCGAAAAACGCAAACTGCGAAGAGCACAAATGGCGAAGAATGCAAACACCGTTATTACCTTTTCAT	1	11236158	11236267	1	11236185	11236185	1_11236185
1_11294058_11294167	TTGCATGAGTTGTTGGTAGCATTGAAACAGTTGCGGGTGTTATCCCTGTCAGACTACAGGAATATCACTGTTTTGCCAAATTCTATTGGCGATTTAAAGC	1	11294058	11294167	1	11294140	11294140	1_11294140
1_11294113_11294222	ACAGGAATATCACTGTTTTGCCAAATTCTATTGGCGATTTAAAGCATTTGCGATACCTAGATCTATCTTGCACTGGAATTGAAAGGTTGCCTCCTGCAAT	1	11294113	11294222	1	11294140	11294140	1_11294140
1_11319424_11319533	TGCTACGGTGGATCTACTTTCCCAAGTTGGCTGGGTGATTCCTCATTTGGCAACATTGTAAGTTTGAGGATTGAAGAATGTCATCATTGTTCTTCATTGC	1	11319424	11319533	1	11319506	11319506	1_11319506
1_11319479_11319588	TTGTAAGTTTGAGGATTGAAGAATGTCATCATTGTTCTTCATTGCCACCTCTTGGAAGACTACATAGTCTAAAAGAACTCTTCATTTCGGGTACGAGATC	1	11319479	11319588	1	11319506	11319506	1_11319506
1_11320104_11320213	CCCTGTGCTCAAGAGTCTTAAGCTTTGGGGTTGTAAAAAATTGAAATCAATTTCAATTTTGGAAGAAGCAGCAGCAATCCAGTCTCTCATGTTTCTTGAA	1	11320104	11320213	1	11320186	11320186	1_11320186
1_11320159_11320268	ATTTTGGAAGAAGCAGCAGCAATCCAGTCTCTCATGTTTCTTGAACATCTCGAAGTATATGGATGTCCTGAACTGGAGTCGATTTCGTCCACTCCTAACC	1	11320159	11320268	1	11320186	11320186	1_11320186
1_11357262_11357371	AAAGCATGGTGGGGTATTGGAAAATGAGAAACATAAGGAGTTGTTCTTCTTCAGCTTCAGAGTCTCTCTTCTCATCTCTTCTTATTATTCTTCTTCTTTG	1	11357262	11357371	1	11357344	11357344	1_11357344
1_11357317_11357426	TTCAGAGTCTCTCTTCTCATCTCTTCTTATTATTCTTCTTCTTTGTTTCCATGGCACACTAGTTTGTTCCAAATACATAAAGTACAACACTGATGCTTCT	1	11357317	11357426	1	11357344	11357344	1_11357344
1_11431252_11431361	ATTGCCAACACTTATGTTCAGACACCATTTAGAAAAATTCAGTATGATATTCCATCATACACAGATTTTATGGCCTCTGAAGCCTCAAATTTCTTTCAGG	1	11431252	11431361	1	11431334	11431334	1_11431334
1_11431307_11431416	CATACACAGATTTTATGGCCTCTGAAGCCTCAAATTTCTTTCAGGTATGGTTTGATATAATTATTTAAGACATGCCCACGTTTAATTTAATGTATGTAGT	1	11431307	11431416	1	11431334	11431334	1_11431334
1_11453093_11453202	GTCGGATTTTTTCTCCCCTAAATTTGATGGTAAAATGCGTGCCCACCAAACTTTTTTCCACGCCATTTGTTACTGTTGGATTTAAGGTCGAAAATATAAA	1	11453093	11453202	1	11453175	11453175	1_11453175
1_11453138_11453247	CCAAACTTTTTTCCACGCCATTTGTTACTGTTGGATTTAAGGTCGAAAATATAAATCCGATAGTAATATTTTGTGAATAACAAATTTAGTGTTGCAACTG	1	11453138	11453247	1	11453175	11453175	1_11453175
1_11469743_11469852	CACCATTTCTGCTACATGGAGATATCAATGCAACCATTTATGAGACTCAAAAGTTCGACACCTTTTCATCGGTTAGTACTGTTTCTGTCACTATTTCTCT	1	11469743	11469852	1	11469825	11469825	1_11469825
1_11469778_11469887	ATTTATGAGACTCAAAAGTTCGACACCTTTTCATCGGTTAGTACTGTTTCTGTCACTATTTCTCTACAAGTGTCATTAGAATTTATTATTTTTGCTTCAT	1	11469778	11469887	1	11469825	11469825	1_11469825
1_11517562_11517671	GACTTACGAGCCTCAAAGATGTTGGGAGGATATCTTTGATGCAATCAACGAAGCGAAACACCTTATATACATCACTGGCTGGTCCCTTTACACTCAGATT	1	11517562	11517671	1	11517644	11517644	1_11517644
1_11517617_11517726	AAACACCTTATATACATCACTGGCTGGTCCCTTTACACTCAGATTTCTCTTATAAGAGATCCTAAGAGGCCAAAGCATGGTGGAGACATAACACTCGGTG	1	11517617	11517726	1	11517644	11517644	1_11517644
1_11539753_11539862	CGATGCACATTGAGACAGATGAGAGAGATCGAGGAGCAGAGAGAGACAGAGAGAGAGGATAGGAAGAGGAAAGAAGAATATGAAGAAGACCGAAATCTCC	1	11539753	11539862	1	11539790	11539790	1_11539790
1_11539753_11539862	CGATGCACATTGAGACAGATGAGAGAGATCGAGGAGCAGAGAGAGACAGAGAGAGAGGATAGGAAGAGGAAAGAAGAATATGAAGAAGACCGAAATCTCC	1	11539753	11539862	1	11539790	11539790	1_11539790
1_11595169_11595278	GAGCAGCTCTCCAAGTGTAGTTTGTCTCTCTTCCATTGTCTTCCTTGTTGGATCCCTTAAGAGGGTTATTTCAGTGTAAAGAGACCAGCCAGCAATGTAT	1	11595169	11595278	1	11595251	11595251	1_11595251
1_11595184_11595293	TGTAGTTTGTCTCTCTTCCATTGTCTTCCTTGTTGGATCCCTTAAGAGGGTTATTTCAGTGTAAAGAGACCAGCCAGCAATGTATACGAACTTCTCTGCT	1	11595184	11595293	1	11595251	11595251	1_11595251
1_11601511_11601620	TTAAAGTATCATCAGGGGAATTTCACCATGTGAAGAGAAATTATTGGGGATCATTAACTTTAAATATTTTTAAGGGTCAGGTACTTTTTCATTCCTAAGG	1	11601511	11601620	1	11601593	11601593	1_11601593
1_11601536_11601645	CCATGTGAAGAGAAATTATTGGGGATCATTAACTTTAAATATTTTTAAGGGTCAGGTACTTTTTCATTCCTAAGGTCTAGGATGAAAATTAAATTCGCCT	1	11601536	11601645	1	11601593	11601593	1_11601593
1_11621976_11622085	TGAACCGATCAGGTGGCAGCTCCGGCAACTACCTCTAGTGACAGCGGCTACCAAAAGCTCCGGTGGTTCAACAACAACCTTAATTTCGACGCACAAATAC	1	11621976	11622085	1	11622003	11622003	1_11622003
1_11621976_11622085	TGAACCGATCAGGTGGCAGCTCCGGCAACTACCTCTAGTGACAGCGGCTACCAAAAGCTCCGGTGGTTCAACAACAACCTTAATTTCGACGCACAAATAC	1	11621976	11622085	1	11622003	11622003	1_11622003
1_11725142_11725251	TCAAAAAACTTGGCTAAAACCCTAACGACTAACGAAACGTTTTTCATTTATAATCAAAACCCTCTTTTTTATTCCCTCTGCTGTTGCGCCCTGCAAACTC	1	11725142	11725251	1	11725224	11725224	1_11725224
1_11725197_11725306	AAAACCCTCTTTTTTATTCCCTCTGCTGTTGCGCCCTGCAAACTCCAGTACCGCCACGAAGCGACGTCGTTGGATTCAAGCACAGAATGGGATCCAAAAA	1	11725197	11725306	1	11725224	11725224	1_11725224
1_11859625_11859734	CTGAGCGGGAGAAACACTTGGCAGCACGCCGGGGGCGTGGTGGCTGAACAGGAGTGCCACGTTGCAACACGCCAGGGGCGTGGTGGCTGAGGTGGATAGG	1	11859625	11859734	1	11859707	11859707	1_11859707
1_11859680_11859789	GCCACGTTGCAACACGCCAGGGGCGTGGTGGCTGAGGTGGATAGGCAGAGTGGCAGCACGCCGGGGGCGTGGTGGCTAAGATGGCAGCACGCCAGGGGCG	1	11859680	11859789	1	11859707	11859707	1_11859707
1_11886738_11886847	CAGAGTCCCAAAATAAAAACTATAAAAGTGCAGAACTGGAATGCGATAGGTTAAGGAAGTGGGAGTCAGCCAGTCAGGAAGAGTAGGAGAGTGACAGGAG	1	11886738	11886847	1	11886820	11886820	1_11886820
1_11886783_11886892	ATAGGTTAAGGAAGTGGGAGTCAGCCAGTCAGGAAGAGTAGGAGAGTGACAGGAGGTTACAGTATTTTAAATTAAAACTGAAATTGAAAAGATTGAATTA	1	11886783	11886892	1	11886820	11886820	1_11886820
1_11901484_11901593	CAGTGGCATCTTGACCGGAGTGGAGGAGCATGGCAATGTCGCGCCTCATCTGCCTGACGACAACCTCCCGCTTGTTACGGAGGAGCTTGATTCTGGCGAC	1	11901484	11901593	1	11901566	11901566	1_11901566
1_11901539_11901648	GACGACAACCTCCCGCTTGTTACGGAGGAGCTTGATTCTGGCGACCGCCATCTTGGCCGCCGTCTTGCATTTGGAGGTGTTGAAGCCTAAGCCAAGGAGG	1	11901539	11901648	1	11901566	11901566	1_11901566
1_11930666_11930775	CAAAAACTTCATTTTGCCTGTCAAATAAATTAACTTGGATATTTCCTGATGCCGTTTGATTAGACTGGATTTTCTCAGTTGCATACTCAGAGAATAAATG	1	11930666	11930775	1	11930748	11930748	1_11930748
1_11930691_11930800	TAAATTAACTTGGATATTTCCTGATGCCGTTTGATTAGACTGGATTTTCTCAGTTGCATACTCAGAGAATAAATGACCTGCACTTATACAAGCCTCAGCC	1	11930691	11930800	1	11930748	11930748	1_11930748
1_12020833_12020942	CTACTTAATTACAACAACTGACAACATGCTTGATGAAAACTGCAATTGATTTGGAGATATTGCTATCACATGAACGAATTTTCTCTTGCATACTTTTTGG	1	12020833	12020942	1	12020915	12020915	1_12020915
1_12020888_12020997	GATATTGCTATCACATGAACGAATTTTCTCTTGCATACTTTTTGGAAATGGTAACATCCATAGCTATGATTCGGTTTTGAGAACCTTGAGTGTAATCAAT	1	12020888	12020997	1	12020915	12020915	1_12020915
1_12064332_12064441	TAATTCTAAATCCGATAAAATTATACCAAATTAACTCCTAAAATATTCGAAATCGGGCAGAGTCTTTGAGCCGGATCGAACCATACAGACCCTATATGAA	1	12064332	12064441	1	12064414	12064414	1_12064414
1_12064387_12064496	GGCAGAGTCTTTGAGCCGGATCGAACCATACAGACCCTATATGAATGTTTGAAATTATGAATGAATCGAATGGATCAAAATTAATTTTGAGTGTTAAAAT	1	12064387	12064496	1	12064414	12064414	1_12064414
1_12175729_12175838	TGATACAGCTGGTTAGATTTGAATGGACACAACCACAAAGTGATGCAAATTTGACAAAAGTAGGCATTAAGGAATGGCTGAAACCACTTCATTTTCTAGG	1	12175729	12175838	1	12175811	12175811	1_12175811
1_12175754_12175863	GACACAACCACAAAGTGATGCAAATTTGACAAAAGTAGGCATTAAGGAATGGCTGAAACCACTTCATTTTCTAGGTGAAATCTTGACAAATTAATAATAA	1	12175754	12175863	1	12175811	12175811	1_12175811
1_12188550_12188659	AACCTAATGTACTATATTTAATTGTGTATATAAATTTGTGAACAGGTCAGGCCCGCACTCCGGATGACCAAGCCAAAGGTTACAACCTTAGGATTGATCC	1	12188550	12188659	1	12188632	12188632	1_12188632
1_12188550_12188659	AACCTAATGTACTATATTTAATTGTGTATATAAATTTGTGAACAGGTCAGGCCCGCACTCCGGATGACCAAGCCAAAGGTTACAACCTTAGGATTGATCC	1	12188550	12188659	1	12188632	12188632	1_12188632
1_12212056_12212165	ACAGTTGCCGCTCGTGTCGCCGGCGCCATCCTTGTCAGATCCGCCACCTCCGAAGCTTCTGGCCGCAGAGGTGAAAGGTATGTGTGTCTGGGTGCCACCT	1	12212056	12212165	1	12212148	12212148	1_12212148
1_12212081_12212190	CCATCCTTGTCAGATCCGCCACCTCCGAAGCTTCTGGCCGCAGAGGTGAAAGGTATGTGTGTCTGGGTGCCACCTTTCCACTAAAGCGTTTACTAGTGCT	1	12212081	12212190	1	12212148	12212148	1_12212148
1_12215479_12215588	GAGGAGGATGTTCGGTTTAAAGGGGAGGATTTTGAGAGGAAGATCTTACATGGGTTTTGGTTGAACGACAAGAATGACATAGACTTGAGGTTGGTATAGA	1	12215479	12215588	1	12215561	12215561	1_12215561
1_12215524_12215633	TTACATGGGTTTTGGTTGAACGACAAGAATGACATAGACTTGAGGTTGGTATAGATAATATAGATAAAACAACTCAATGGAGATTGTGAAAATATTAAAT	1	12215524	12215633	1	12215561	12215561	1_12215561
1_12303418_12303527	GTCAGGGTTAGCGTGGGCAGTGGGGACTGCCGGACTGGGGACTGGAGGAGTGAGGCTGAATGGCTGAGGGAGGTAGGAAGCTTGAGGGCTGCGTTGTTGC	1	12303418	12303527	1	12303500	12303500	1_12303500
1_12303473_12303582	CTGAATGGCTGAGGGAGGTAGGAAGCTTGAGGGCTGCGTTGTTGCGTTGTTGTGTTTACACCCCCCCACCCTAGCCTTAATTGTGTAATGTATATGATGA	1	12303473	12303582	1	12303500	12303500	1_12303500
1_12344090_12344199	AAGTAAGAAAATAATATAAAAGGACAAGTACTACTCTTGTCAAATGGTTGTGCATGAACATATAAGCATAGAACATCATTGAGTGGCTCTAGTGTATGTT	1	12344090	12344199	1	12344172	12344172	1_12344172
1_12344145_12344254	GAACATATAAGCATAGAACATCATTGAGTGGCTCTAGTGTATGTTAGTGTGCATGTTAGAATTGAAATGATACCATCATCTCAAAAAATAATGATTAAAG	1	12344145	12344254	1	12344172	12344172	1_12344172
1_12356871_12356980	CGTCATGATAATAACGTAAAGCTAAACAACCTCCAAGTACCACGAGATGGCCAAACCAACCCTCTCCTACCTGTTTCGGCACATGAATCTCGAAAAATCT	1	12356871	12356980	1	12356953	12356953	1_12356953
1_12356926_12357035	CCAACCCTCTCCTACCTGTTTCGGCACATGAATCTCGAAAAATCTCTTCCTTTTGCTGGTATCAAAGACAAGAATAGTAGCTTCATCATTACCATAATAA	1	12356926	12357035	1	12356953	12356953	1_12356953
1_12430677_12430786	ATTTTTTTATTGCTAGTTTTTGTTTTAGTCCTTTAAGTTGATCTGAAGAGATTGATTATTTGGGCGATTTTTCTCTTGTTAACACCCTTCCCTACTTGAA	1	12430677	12430786	1	12430759	12430759	1_12430759
1_12430712_12430821	AGTTGATCTGAAGAGATTGATTATTTGGGCGATTTTTCTCTTGTTAACACCCTTCCCTACTTGAAGTAGTTATTACCCTCTTTAATTTGTTTTGTTTAAT	1	12430712	12430821	1	12430759	12430759	1_12430759
1_12435573_12435682	ACCAGTGCTGCTGCCTGTTGAAACACGGGCAGGTTCCGGACAGAAAAATCATCACGAAGATGAGCCATCCACACAGAAACATCAGCAGTATAGTACTTAG	1	12435573	12435682	1	12435655	12435655	1_12435655
1_12435628_12435737	GAAGATGAGCCATCCACACAGAAACATCAGCAGTATAGTACTTAGTGTTGATAGTCCATCTGTTCAATCCCAGTCAAACACACACCCAATAACATTTAAA	1	12435628	12435737	1	12435655	12435655	1_12435655
1_12464836_12464945	AATGCAACGAGAACGGCGGAAGTATCGGTGACGGCGACGACGTGCTCTCTATCACAAGTGACGGTGTGATGGCCACTTTTTCCACCCCACCCCCGACTGT	1	12464836	12464945	1	12464918	12464918	1_12464918
1_12464891_12465000	AAGTGACGGTGTGATGGCCACTTTTTCCACCCCACCCCCGACTGTCCCCCCCTCTCTTTCTCCTCACCCCCTTTCGTTCCTTCCCCGGTTCTCTTTCCCC	1	12464891	12465000	1	12464918	12464918	1_12464918
1_12526508_12526617	CGCGCTCTACCAGCTGAGCTAAGACGGCAATTGATTTTAAATAAAGTTTAAATATTAATTACATGTAAGATTATATTTTTTTTCCACCTACTCCAATTTG	1	12526508	12526617	1	12526545	12526545	1_12526545
1_12526508_12526617	CGCGCTCTACCAGCTGAGCTAAGACGGCAATTGATTTTAAATAAAGTTTAAATATTAATTACATGTAAGATTATATTTTTTTTCCACCTACTCCAATTTG	1	12526508	12526617	1	12526545	12526545	1_12526545
1_12554979_12555088	GAGGCGCTGGTACAGTTGAAGCGAGTGGTGAAGGACCTGCAGCAAGGACCAGTTCCCCTAACTCGTTTCAGTTCATCGGATGCTTCGAACTCCCAATCGT	1	12554979	12555088	1	12555061	12555061	1_12555061
1_12554994_12555103	TTGAAGCGAGTGGTGAAGGACCTGCAGCAAGGACCAGTTCCCCTAACTCGTTTCAGTTCATCGGATGCTTCGAACTCCCAATCGTTCCTCCTGCTTCAAC	1	12554994	12555103	1	12555061	12555061	1_12555061
1_12556356_12556465	GTAGATGGTTGTTTGATGGCCGATGAAAAAGCTTCTAACGCCAGAAAGATGGAATAATTAATGAGAGCAAGATAACAGATGGTTTTGGGAGGAGGGGAGA	1	12556356	12556465	1	12556438	12556438	1_12556438
1_12556401_12556510	AAGATGGAATAATTAATGAGAGCAAGATAACAGATGGTTTTGGGAGGAGGGGAGAAGATAGTGTTTGGGTGAATTCTTTTGATGACAAATTAGGATTGAA	1	12556401	12556510	1	12556438	12556438	1_12556438
1_12573465_12573574	TTTGAGTAACAAATTATAAATGTATGCATGAAGGATCAAGGTCATGTAAGGAAATAATGCCCATGCACTATTCTACGCAAAGTACATAATACAATAGCAA	1	12573465	12573574	1	12573547	12573547	1_12573547
1_12573500_12573609	TCAAGGTCATGTAAGGAAATAATGCCCATGCACTATTCTACGCAAAGTACATAATACAATAGCAACTATAATTAAAATCCAAGATAAACATGATAACAGA	1	12573500	12573609	1	12573547	12573547	1_12573547
1_12654315_12654424	CAGCTTCCAAGTGTTTAGTTAGCTCATGAAAAATAGGATTTGCTTGCTGCCATGTGTAGAGTGCTCTGATTATCACAGAAAAGAATAGGAGTGCGATCAG	1	12654315	12654424	1	12654407	12654407	1_12654407
1_12654340_12654449	ATGAAAAATAGGATTTGCTTGCTGCCATGTGTAGAGTGCTCTGATTATCACAGAAAAGAATAGGAGTGCGATCAGTTGGAATTTGAAGAAAAAACAGCAT	1	12654340	12654449	1	12654407	12654407	1_12654407
1_12810598_12810707	GTATAACATCAACATCCCAATTTGAACCACTTGAGCCATTTCCTGTTAGAGTATAATGAACAAGCTTCCACAATAATGCTATCCTGCAATACCATAATAA	1	12810598	12810707	1	12810680	12810680	1_12810680
1_12810633_12810742	CCATTTCCTGTTAGAGTATAATGAACAAGCTTCCACAATAATGCTATCCTGCAATACCATAATAATGTGTGCTTTCTTAATTATGAGTTTAAGTGTATTA	1	12810633	12810742	1	12810680	12810680	1_12810680
1_12812143_12812252	AAATAAAATATTGGTGAAATTCAAGCACACCCAGAGTTATCTCATAACTCCAGCAATGTCACAACGCAGATTTAACTCTGATGCAAGTTTTGGAAGTCGC	1	12812143	12812252	1	12812225	12812225	1_12812225
1_12812143_12812252	AAATAAAATATTGGTGAAATTCAAGCACACCCAGAGTTATCTCATAACTCCAGCAATGTCACAACGCAGATTTAACTCTGATGCAAGTTTTGGAAGTCGC	1	12812143	12812252	1	12812225	12812225	1_12812225
1_12818787_12818896	GGCAATCTATCTTAAGGTGTTTTGTTCTCTCATGATAAACTGAATTTTCTTCTCTTGTTTTACCCGAAATTCATTCAGCATATAAGTAAGCAACTGTGCC	1	12818787	12818896	1	12818869	12818869	1_12818869
1_12818842_12818951	TGTTTTACCCGAAATTCATTCAGCATATAAGTAAGCAACTGTGCCTCTCTTGTTACTAAGGCCAAGGCTCTGTATTCTGCTTCACAAGATGATGCTGCAA	1	12818842	12818951	1	12818869	12818869	1_12818869
1_12905638_12905747	ATGTTCCAGACAACAACAAGTATGCCTACATCTCAATTGAAATTTCTTCCAAGGAGAAATTTCTAACAAGCATGGTACCGGGTTTAAGAGTGGAGTTCCC	1	12905638	12905747	1	12905720	12905720	1_12905720
1_12905693_12905802	GAAATTTCTAACAAGCATGGTACCGGGTTTAAGAGTGGAGTTCCCTCAAGCTTAAGTGGTTATTGCTGGGTGCAACAGGCACGTTCGCAGTGGGTATGGC	1	12905693	12905802	1	12905720	12905720	1_12905720
1_12921231_12921340	ATCCCTCTATCTAAATGCTTCCGTCAGACCCAAAAGAAAAGTCTGACGTGATTTCCGTTCTGCTTACCTGGCATTACGGCTGCCCACGTGGCACATTAGT	1	12921231	12921340	1	12921313	12921313	1_12921313
1_12921231_12921340	ATCCCTCTATCTAAATGCTTCCGTCAGACCCAAAAGAAAAGTCTGACGTGATTTCCGTTCTGCTTACCTGGCATTACGGCTGCCCACGTGGCACATTAGT	1	12921231	12921340	1	12921313	12921313	1_12921313
1_13034129_13034238	AACTGGCAAGGAAAATTAATCCTAGTTCAAAATATCAAATTACATCAAAATTCATTGGCTCTTTTGCATCACTTTTGCCTTTTTTTCTCTTGACTTTTTC	1	13034129	13034238	1	13034211	13034211	1_13034211
1_13034129_13034238	AACTGGCAAGGAAAATTAATCCTAGTTCAAAATATCAAATTACATCAAAATTCATTGGCTCTTTTGCATCACTTTTGCCTTTTTTTCTCTTGACTTTTTC	1	13034129	13034238	1	13034211	13034211	1_13034211
1_13036845_13036954	GCGAGCCATGTCTAGAGTATGGTTTGGAGGTGATGGAGGGGAAGAATGAGTGGGAGAATGTGATGGAGAGGAGTGAATGTGTTCAGAACGGTGGGTGTGG	1	13036845	13036954	1	13036927	13036927	1_13036927
1_13036870_13036979	GGAGGTGATGGAGGGGAAGAATGAGTGGGAGAATGTGATGGAGAGGAGTGAATGTGTTCAGAACGGTGGGTGTGGATGCCACAATGAGAGCCTCTATGGA	1	13036870	13036979	1	13036927	13036927	1_13036927
1_13101895_13102004	GAACGTCTTATTGTCGAGTTGCCCCTGCTGTTTTCTGCTGCTGCTGTTTCATCTACTAGAATGAGACCCGTGCAATGCGCAGGACGGTAAATTAATGATA	1	13101895	13102004	1	13101977	13101977	1_13101977
1_13101910_13102019	GAGTTGCCCCTGCTGTTTTCTGCTGCTGCTGTTTCATCTACTAGAATGAGACCCGTGCAATGCGCAGGACGGTAAATTAATGATAGTATATAATAAATAT	1	13101910	13102019	1	13101977	13101977	1_13101977
1_13104566_13104675	TGTAATAAGTAATTGAGTGAGTGAGTGAATCATAGAATAAGAATAGTCTTAATGTAATGTGTGTGTCATTCTTTTACCTTTTCAGCATTCTCCATTCCTT	1	13104566	13104675	1	13104648	13104648	1_13104648
1_13104621_13104730	AATGTGTGTGTCATTCTTTTACCTTTTCAGCATTCTCCATTCCTTTTGCAAGTAAATGCTTAATGACTGCTTCAAAAATTCTTGCTCCTCTGAAGTGCAG	1	13104621	13104730	1	13104648	13104648	1_13104648
1_13135876_13135985	AGAGACATCCTTTCTGTTATGTTCAATCAATGAGGTAACAAGTTTCCATCCAATAAATAGAAAGAGAAGTTCAAGTAGGAAGCATACACATTGATGAAAT	1	13135876	13135985	1	13135958	13135958	1_13135958
1_13135931_13136040	AATAGAAAGAGAAGTTCAAGTAGGAAGCATACACATTGATGAAATAACCAGCATCTGAAATGCATTTGGCTTTAGCTCCTGCCGGAATTAGAGATCTAAA	1	13135931	13136040	1	13135958	13135958	1_13135958
1_13140885_13140994	GAATGGAGTAATGTGCGGTTTCTTAATTTCCTCTGGCAATGTATTTGGGTGCTACTTCAACACATGAACCAACAGAAGACCAACTAAGAATGTCGGCCCA	1	13140885	13140994	1	13140967	13140967	1_13140967
1_13140940_13141049	TTCAACACATGAACCAACAGAAGACCAACTAAGAATGTCGGCCCATCACAAATCCTTGTCCCCTCATCTCTGTGTACCAATAAAGGATTTTAGAAATGCA	1	13140940	13141049	1	13140967	13140967	1_13140967
1_13166020_13166129	AATATATATATGATTGCGGATATAGTTCCGAAGTGTGTTGTCTTGTAGACGAAGTATTTCTTTTTGTGTGTTTTATTATTGATGCCACAGCTCGTTTTAT	1	13166020	13166129	1	13166102	13166102	1_13166102
1_13166055_13166164	TGTTGTCTTGTAGACGAAGTATTTCTTTTTGTGTGTTTTATTATTGATGCCACAGCTCGTTTTATAGCTTGGTGTGTAGTTCAACAATTAAATTTTTTTT	1	13166055	13166164	1	13166102	13166102	1_13166102
1_13167333_13167442	TGAATAATGAAAGGAAAAAAAAGAGAAAGAAAGAGGACACATGCACGAAGGTGGGGGCGCAGATGTAATACAAAAAGAAGAAAAGAACAGCTATATATAT	1	13167333	13167442	1	13167415	13167415	1_13167415
1_13167378_13167487	CGAAGGTGGGGGCGCAGATGTAATACAAAAAGAAGAAAAGAACAGCTATATATATATAACATATTGATTTCTCTGTATCACAAATTAAAGCAAACAATAA	1	13167378	13167487	1	13167415	13167415	1_13167415
1_13215432_13215541	GGGTCGGGGATTCAGGTCCCGCTTCGATGAATCCGACCTGATCGTCTTGTTTGGGCGAGGTCTGGGCCGTGCCAGTAGTGTGGCCGTACGTCGCTTGGGT	1	13215432	13215541	1	13215514	13215514	1_13215514
1_13215477_13215586	CTTGTTTGGGCGAGGTCTGGGCCGTGCCAGTAGTGTGGCCGTACGTCGCTTGGGTCGGGTGTCCGAGAGCCGACCCGTTGAGTTCCCTTGAGATTGGTTT	1	13215477	13215586	1	13215514	13215514	1_13215514
1_13259136_13259245	AAATAGAAGAGCTACGTGAAACTCGAAGGAATGAGAGACCACCATTTAGGAAGGAAGAAGACAAGCCTTACAGGTCCCAGAATAAAGACTCTAAAAAGCC	1	13259136	13259245	1	13259238	13259238	1_13259238
1_13259221_13259330	AGACTCTAAAAAGCCCTTTAAGCTAGCTCCAAAATTCAATTCATATACCAAGTTCAATACCAAAAGGGAGGACATAATCAAAAAAATCCTTCACAATAAG	1	13259221	13259330	1	13259238	13259238	1_13259238
1_13259382_13259491	AGCACTGCCCTTTTCATCAAAAGTTCGACCACACCACGGATGAATGTGTAGTGGCTAAAGACACTCTAGAAAGGCTGGCATGACAAGGGTTGCTGGACAA	1	13259382	13259491	1	13259484	13259484	1_13259484
1_13259427_13259536	GTGTAGTGGCTAAAGACACTCTAGAAAGGCTGGCATGACAAGGGTTGCTGGACAAATACATCGGTAGCCGAGTACAGAAAGATTCGCCAACCTCGGAGGA	1	13259427	13259536	1	13259484	13259484	1_13259484
1_13265445_13265554	TATTCCAGACTTGGGACGAACCCAGCTCCCAACATTGAAAATGCACAGAATTTTGAAACTTTGAAGAAGGGAGGCGCGACACTTAATGTTCGCGTGCACC	1	13265445	13265554	1	13265527	13265527	1_13265527
1_13265490_13265599	CAGAATTTTGAAACTTTGAAGAAGGGAGGCGCGACACTTAATGTTCGCGTGCACCCACTCATACAAGTTATCCTTAACTACAACTACTTTATCCTATAGT	1	13265490	13265599	1	13265527	13265527	1_13265527
1_13305047_13305156	GGTGGCGGCTGGGCGACTTCCACGCGACGACAACAGGAGGGTTCGCCTGCTGCTGCTCGTCTTCACAATGGAGGCGCGCCGGGGATGATCGGTTCGGCGA	1	13305047	13305156	1	13305139	13305139	1_13305139
1_13305122_13305231	GCGCCGGGGATGATCGGTTCGGCGAGGGACAGGATGGACGACGGGATGCAGCAGAAGAGAAGCGCCGGATGTGGGAAGGTCCTCTTTTGTCAATGCTGTT	1	13305122	13305231	1	13305139	13305139	1_13305139
1_13322177_13322286	ATGTTTGCAGTTGTTTATATGGATGAAGATGATATTGCGACATACACAATAAAGACAATTGATGATCCTCGAACATTGAATAAGACGGTGTACCTAAGGC	1	13322177	13322286	1	13322259	13322259	1_13322259
1_13322232_13322341	CAATTGATGATCCTCGAACATTGAATAAGACGGTGTACCTAAGGCCGCCAGAAAACATTCTCACCCAGAGAGAGCTCATTGAGATGTGGGAGAAACTCAT	1	13322232	13322341	1	13322259	13322259	1_13322259
1_13367573_13367682	CATGCTAAAGCCTTAAAACGTGATTTTACCCTTGGCGGCACCGAATCCTTTCGCCCACGCTTCTGTGGTTTTTTTTCCCGGATTTCCTCCTCACATCTTG	1	13367573	13367682	1	13367620	13367620	1_13367620
1_13367573_13367682	CATGCTAAAGCCTTAAAACGTGATTTTACCCTTGGCGGCACCGAATCCTTTCGCCCACGCTTCTGTGGTTTTTTTTCCCGGATTTCCTCCTCACATCTTG	1	13367573	13367682	1	13367620	13367620	1_13367620
1_13382596_13382705	CATACCATGAATGAGAAAAATACAAATGAAAAAAACTAGAGGAAGAAGACGAGCAAACTCAAAGAAGAAGACAGGATCTGAGACTGTTGTACGAGTTGCA	1	13382596	13382705	1	13382678	13382678	1_13382678
1_13382651_13382760	AACTCAAAGAAGAAGACAGGATCTGAGACTGTTGTACGAGTTGCACACTTTTATATATACAATAACCCTAAATCAAACCCTCCGATTAAAGTTGGCTGAT	1	13382651	13382760	1	13382678	13382678	1_13382678
1_13405033_13405142	CCCGTTGTTCCGGCTGAACCCGTCGGTCCGGCTGAACTGGTCGGTTATCCTGAACAGGTTGGTCCGGCTGAACCGGTAGGTCCGACTGAACCGCCAGGTC	1	13405033	13405142	1	13405115	13405115	1_13405115
1_13405068_13405177	ACTGGTCGGTTATCCTGAACAGGTTGGTCCGGCTGAACCGGTAGGTCCGACTGAACCGCCAGGTCCGGCTGACTTACTAAACAGAAGACTAACTTATTAC	1	13405068	13405177	1	13405115	13405115	1_13405115
1_13421285_13421394	AATCTGATGTTACTTAAAAAAAATACAATCAGCTGCAATTTATAGCTCCAATTTCATATCTCTGCCCATTCAAACAACAAAGGACATGCTTCACAAACAT	1	13421285	13421394	1	13421387	13421387	1_13421387
1_13421330_13421439	CTCCAATTTCATATCTCTGCCCATTCAAACAACAAAGGACATGCTTCACAAACATAATATACTTGCAACTTGATATATAAAATTAAGAAGGAGAAATCTA	1	13421330	13421439	1	13421387	13421387	1_13421387
1_13441195_13441304	GTTAGGCTCTTTGAGAGGCTTTCATGAAAGCTTTTGGATAGCCTTTACCTTGGATTTTTTCAAGGATTTTCCTTTTCTATTACTTAGTGTGAGCGCTCAA	1	13441195	13441304	1	13441277	13441277	1_13441277
1_13441210_13441319	AGGCTTTCATGAAAGCTTTTGGATAGCCTTTACCTTGGATTTTTTCAAGGATTTTCCTTTTCTATTACTTAGTGTGAGCGCTCAACTTAATTTTATTATT	1	13441210	13441319	1	13441277	13441277	1_13441277
1_13523374_13523483	ATCTGTGTAGGAAAATTGTTGTTGTTGAGATATTTCTGGTATAGGATTTTGGCCCATAGTGTATTAGGGTTCTCCTTTAGTTGCCAAATTATTTTGATCA	1	13523374	13523483	1	13523456	13523456	1_13523456
1_13523429_13523538	ATAGTGTATTAGGGTTCTCCTTTAGTTGCCAAATTATTTTGATCAGGAAAGAATCATTCATGAGTTCCAGGTTCCTGAATCCCAACCCCCCTCATACTTA	1	13523429	13523538	1	13523456	13523456	1_13523456
1_13553350_13553459	CTGAGCGGATGAACTCGCCAGGAAACTCTCAGATAAACCAGCCTCACGAGGAGGAGACTCAACCAGGCGCTCTCCAGCCGTCTTTAGCTCAGAGTCGGTG	1	13553350	13553459	1	13553432	13553432	1_13553432
1_13553405_13553514	GACTCAACCAGGCGCTCTCCAGCCGTCTTTAGCTCAGAGTCGGTGGGTGGACGAGGAGGAAAAACAATCTTACCCTCAATAACAACTTTTTCAGGGTGAA	1	13553405	13553514	1	13553432	13553432	1_13553432
1_13658804_13658913	TGTAAATTTTGCACCAGTTTTCTAGAATTTTTTAGGGTTTTCTAAGGTTCTCTAGGGTTTATTAGGATTTTTTAGGGCTTTCTAGGATTTTCTTGGGTTA	1	13658804	13658913	1	13658886	13658886	1_13658886
1_13658859_13658968	GGTTTATTAGGATTTTTTAGGGCTTTCTAGGATTTTCTTGGGTTATGTAGGTTTTCTAGGGTTTTCTACGATTTTTTAGGGTTTTCTAGGATTTTCTAGA	1	13658859	13658968	1	13658886	13658886	1_13658886
1_13698171_13698280	ATTATGATCATCATGAATTCAAACATGATAAAGACCGTCATGGTGAGAGAGATCGCGACTATGAACCGGAGGATGATCGTGGGTGGTACAATCAATCTGC	1	13698171	13698280	1	13698253	13698253	1_13698253
1_13698226_13698335	CGACTATGAACCGGAGGATGATCGTGGGTGGTACAATCAATCTGCACATGGACATAGGCATGCAGATCCTGACCATAATCCTGATTCCTTTGACCACTAT	1	13698226	13698335	1	13698253	13698253	1_13698253
1_13757634_13757743	TTACATTATTTACGCGCCACAAGAAATACTACATCGTTTAATCTTTGCTGGCGTGTTAGAAGTTAGTCCAAATCAACTTTTTAGTGGCGCTTTGTAGACA	1	13757634	13757743	1	13757716	13757716	1_13757716
1_13757689_13757798	TTAGAAGTTAGTCCAAATCAACTTTTTAGTGGCGCTTTGTAGACAGAAAGTGCTAGAAGGACGACTTTGAATTTTGGCGTACAACTTTAAAAATAAAAAT	1	13757689	13757798	1	13757716	13757716	1_13757716
1_13760727_13760836	ACATGCCTTAGGAGAACTTTGCTTCCTATCCTATCCCGTCCCTGCAAGCACTATTCTCCGTCTTTAGGAAATATTGACATCCTTAGATGTTTACATAGGA	1	13760727	13760836	1	13760809	13760809	1_13760809
1_13760772_13760881	AAGCACTATTCTCCGTCTTTAGGAAATATTGACATCCTTAGATGTTTACATAGGATAAGATATAAGAAAATGACTAAGTAGCATTACATAGGATATACTG	1	13760772	13760881	1	13760809	13760809	1_13760809
1_13764340_13764449	CTCTAACGATGGCTACATATACACATATATATCTCTACGGGATTGTATAAAATTCAACACAACAGAACTAACCGCAAAGTCGGCTGTTCCGATGTAATGC	1	13764340	13764449	1	13764432	13764432	1_13764432
1_13764415_13764524	AAAGTCGGCTGTTCCGATGTAATGCGAAGTCTCGTTCAACCTGTTGATGTCTCCATCGTTACCAGCTGCGCATGGCATCATCGTATTTATTGATAATATG	1	13764415	13764524	1	13764432	13764432	1_13764432
1_13792477_13792586	CTATCCTCTTTACTCCACAAGAATCGTTTCGTAAGAAAATCAACTTTTTTGCTATTGCCTTCGGCATTTTATACAAGCTGAGATAATAAATAGACATGCT	1	13792477	13792586	1	13792559	13792559	1_13792559
1_13792502_13792611	GTTTCGTAAGAAAATCAACTTTTTTGCTATTGCCTTCGGCATTTTATACAAGCTGAGATAATAAATAGACATGCTATTAAGAACAAATGAGAACCAATTT	1	13792502	13792611	1	13792559	13792559	1_13792559
1_13867245_13867354	ACTAAACTTGTACCCACACAAGATGCCATCCGTGTGACAAAAGTAGCCTGTCTTGAATATGCACTTGGTATGTGGTTATCCGACCCTAACTCTCCAATCC	1	13867245	13867354	1	13867347	13867347	1_13867347
1_13867300_13867409	AATATGCACTTGGTATGTGGTTATCCGACCCTAACTCTCCAATCCTCCAAAAGCCCTATCTACGTGGAAGTGAATATTTGTTTTCACTAAGAGTTTGGAA	1	13867300	13867409	1	13867347	13867347	1_13867347
1_13870460_13870569	GTATTGGGAGGAGACATTAGAAGCTGCAGAAGCTGAACAAGAGGCAACTAAAGAGGGAAATGGAACTGCAACACCCGACGCTGCACAAGTAAGTGCATTG	1	13870460	13870569	1	13870542	13870542	1_13870542
1_13870525_13870634	CTGCAACACCCGACGCTGCACAAGTAAGTGCATTGCATTATTCAAATCATTAATCTGCCTTGTATAGCTTGTCACTCATCTGAATTGTTTGGTCTTTGGA	1	13870525	13870634	1	13870542	13870542	1_13870542
1_13895303_13895412	CCGGTGAAAAAAAAAACTGGATGCTATCCAGTGTGTAATCTAACCTTTCATTACTTTCTCTCTCCTATTTAATTTTTTTGGTTCCACTTAAAGAATTAAA	1	13895303	13895412	1	13895385	13895385	1_13895385
1_13895303_13895412	CCGGTGAAAAAAAAAACTGGATGCTATCCAGTGTGTAATCTAACCTTTCATTACTTTCTCTCTCCTATTTAATTTTTTTGGTTCCACTTAAAGAATTAAA	1	13895303	13895412	1	13895385	13895385	1_13895385
1_14014075_14014184	GCTTCTTACATTGTATAAAGAGTTTTCACTTTTAAACTCAGGTGTCACTTCAAGTGAAGTTGATAACTGGGAGCCATCAGATGATTTGATTGATTTGATC	1	14014075	14014184	1	14014157	14014157	1_14014157
1_14014090_14014199	TAAAGAGTTTTCACTTTTAAACTCAGGTGTCACTTCAAGTGAAGTTGATAACTGGGAGCCATCAGATGATTTGATTGATTTGATCAAATTTTTATTTAAC	1	14014090	14014199	1	14014157	14014157	1_14014157
1_14025354_14025463	TTTTCCTCGTCCCGAAAACAACGACAACCGCGACCTCAGCTTCACTTACTTCCGCCACAACAGAAGCAACCTTAATCGCAACATGTGGCCACAAAGACTA	1	14025354	14025463	1	14025436	14025436	1_14025436
1_14025399_14025508	TTACTTCCGCCACAACAGAAGCAACCTTAATCGCAACATGTGGCCACAAAGACTAAATCCTAAAACATTAACGTCACAAGAATCTTAACAACATACAACA	1	14025399	14025508	1	14025436	14025436	1_14025436
1_14093260_14093369	CACAATGAATTGTAGGAGGAGTCGGCAAAGGGACATCTAGTTCATGAAGAAGATTTTGCAGCCAGACCAATTCAGCTTCACGAGACGCCAAGCTCCTGAA	1	14093260	14093369	1	14093362	14093362	1_14093362
1_14093295_14093404	TCTAGTTCATGAAGAAGATTTTGCAGCCAGACCAATTCAGCTTCACGAGACGCCAAGCTCCTGAATTCTGCCTCTGTAAAACTCCTGCTTATAGTAGATT	1	14093295	14093404	1	14093362	14093362	1_14093362
1_14095078_14095187	AGAATTAGCACTTTTAAAATCAAACTGATTCAAAGTCTTACTTAACTTCAGAAACCATTCCTTGAGGCTTACTTTAAGCCATAAAGGGACTTGCTCAACC	1	14095078	14095187	1	14095160	14095160	1_14095160
1_14095133_14095242	CATTCCTTGAGGCTTACTTTAAGCCATAAAGGGACTTGCTCAACCTACAAACATGAGCATTACTCTGTTGTTCAAAACCAATAGGTTGGGACATGTAAAT	1	14095133	14095242	1	14095160	14095160	1_14095160
1_14123139_14123248	CTTACAGTCATTTTATTATTGACCTCTAACCAATTGTGATGTACATAATGTTGTAGATGTTCCTCTTTGTTGAAGTTGAGAAGGGGGTCTCCTATTTAGT	1	14123139	14123248	1	14123221	14123221	1_14123221
1_14123194_14123303	GATGTTCCTCTTTGTTGAAGTTGAGAAGGGGGTCTCCTATTTAGTATAGGCTTATATGTGAGCTCTTCATTTTTTCTTCAGTTGTGTAAGTCTTTCCTTG	1	14123194	14123303	1	14123221	14123221	1_14123221
1_14123870_14123979	TGGCGGTTCAAGAGCATCTCGCAGTGGACGAGATTGCAATGTTAGTTTTACATTGATGGCAAGTACAACTCACCATACACGCATTTATCTCACTATTCTC	1	14123870	14123979	1	14123952	14123952	1_14123952
1_14123925_14124034	ATGGCAAGTACAACTCACCATACACGCATTTATCTCACTATTCTCTCACTCACATGCAAAACACCAACAAAAAACTAATATAATAAGGGAGATTCTACCA	1	14123925	14124034	1	14123952	14123952	1_14123952
1_14142635_14142744	GTGGCCACAGCAAACTCCGACCCCTGAAAATTCATTACCTCTTATGGTCAAAAAGCCAAGTCAAGACACTAAACAAGCAAAGCAACACAAAGTCCAAGCA	1	14142635	14142744	1	14142717	14142717	1_14142717
1_14142670_14142779	TACCTCTTATGGTCAAAAAGCCAAGTCAAGACACTAAACAAGCAAAGCAACACAAAGTCCAAGCAAATTACACCCATCAGGGCTAACACAAGTGAACTTC	1	14142670	14142779	1	14142717	14142717	1_14142717
1_14221183_14221292	AGAATTCGTTGGCCACGAGTTACATTTTAAAAAGTCACATGCAGCATCGGCGTGTATGCGTACAGTGTGTGTGTGCGCCTCTATACGCGATGCAAATATG	1	14221183	14221292	1	14221250	14221250	1_14221250
1_14221183_14221292	AGAATTCGTTGGCCACGAGTTACATTTTAAAAAGTCACATGCAGCATCGGCGTGTATGCGTACAGTGTGTGTGTGCGCCTCTATACGCGATGCAAATATG	1	14221183	14221292	1	14221250	14221250	1_14221250
1_14223508_14223617	TTGGCCACGTCTGAGCGTAGCTTTATCCTTTCATTGACCAAAACTGAAAGTGCCTCAGCATGCTTGAATTTTTTGTATTGAACCTTGTAAAGTTGTTTTC	1	14223508	14223617	1	14223590	14223590	1_14223590
1_14223508_14223617	TTGGCCACGTCTGAGCGTAGCTTTATCCTTTCATTGACCAAAACTGAAAGTGCCTCAGCATGCTTGAATTTTTTGTATTGAACCTTGTAAAGTTGTTTTC	1	14223508	14223617	1	14223590	14223590	1_14223590
1_14281313_14281422	TATGCATGAATTTACATCATAGCAATCCAAGACTGGTACGAGGAGAAAGGTGATTCCCAATAGGAGCCGATGTAGACGAAGCACCAGAAAAGAAATTTCA	1	14281313	14281422	1	14281395	14281395	1_14281395
1_14281358_14281467	AAAGGTGATTCCCAATAGGAGCCGATGTAGACGAAGCACCAGAAAAGAAATTTCAAAAGAAAGTGTCTCAGGAAGCACTGTTGCGCCATTGGTAGTCTCG	1	14281358	14281467	1	14281395	14281395	1_14281395
1_14282757_14282866	GGGTATATGCATTTGATGTGGTTACGAAACGTTTAATTATTCTCGACAGTTTGCATTATGGTCCAGAAGATGATAAGCGAATAAAGCTCGATGCATATGT	1	14282757	14282866	1	14282839	14282839	1_14282839
1_14282772_14282881	ATGTGGTTACGAAACGTTTAATTATTCTCGACAGTTTGCATTATGGTCCAGAAGATGATAAGCGAATAAAGCTCGATGCATATGTGGTAAGATACCATAA	1	14282772	14282881	1	14282839	14282839	1_14282839
1_14291886_14291995	AACAACATAAGATTGGATTAGAAGCATCGGTTACTATCATCATTAAGTGAAATTTTTTGACGTAATTTTTCAGATCATCCATGCCATCATAGGGAGTTAG	1	14291886	14291995	1	14291968	14291968	1_14291968
1_14291911_14292020	ATCGGTTACTATCATCATTAAGTGAAATTTTTTGACGTAATTTTTCAGATCATCCATGCCATCATAGGGAGTTAGAGTTATTGGTAATGCAAATTTTTAG	1	14291911	14292020	1	14291968	14291968	1_14291968
1_14314183_14314292	AGACTTGGTTTATAATAGCTTTGTTTCCTCATGATATGTTTGCTTGCAATCTTCTAGCACTTCTTGGGAATCTTTAGAGTGTTGGAGACTTGTTGTCCGA	1	14314183	14314292	1	14314285	14314285	1_14314285
1_14314268_14314377	AGACTTGTTGTCCGACCTCTTTTGATTGCCATTGTGTTCATCTATTTGCTGCTTTAACCGAAGCGACCTTTGAGGCTGGTTTCATTCGACTTGTTCTTTT	1	14314268	14314377	1	14314285	14314285	1_14314285
1_14395207_14395316	GCCATTAATTAGCCATCAATGATGATTTGATGGTGTGAGATTTCATCCATAAAACTGCTGCGCCCTAGACTTTTCCTTTTATTAATTCAGATAATCGTTA	1	14395207	14395316	1	14395274	14395274	1_14395274
1_14395207_14395316	GCCATTAATTAGCCATCAATGATGATTTGATGGTGTGAGATTTCATCCATAAAACTGCTGCGCCCTAGACTTTTCCTTTTATTAATTCAGATAATCGTTA	1	14395207	14395316	1	14395274	14395274	1_14395274
1_14416399_14416508	AGCGGTTTTTATGCTGTCACATTTTAACGTAATTCACGGCTGATAGCAGCAGATTATGTACTTGTGTAAACCGCTACTGCCAGTAGCAGTTTCTATAGAT	1	14416399	14416508	1	14416501	14416501	1_14416501
1_14416399_14416508	AGCGGTTTTTATGCTGTCACATTTTAACGTAATTCACGGCTGATAGCAGCAGATTATGTACTTGTGTAAACCGCTACTGCCAGTAGCAGTTTCTATAGAT	1	14416399	14416508	1	14416501	14416501	1_14416501
1_14417813_14417922	GCAAAAAGATAACAAGGCATCGGCTGCTCCATCACAAACTCCTCCACCACGTGGTCTTGATCGCACCAGTTCAAGTTTAATGAGGCGAGGGCAGCAGTAT	1	14417813	14417922	1	14417895	14417895	1_14417895
1_14417868_14417977	CTTGATCGCACCAGTTCAAGTTTAATGAGGCGAGGGCAGCAGTATTGTAGTCACATGGAGGGCGTTGTTATCACGCAGTTTGCAGTCATGACCGCGAAGA	1	14417868	14417977	1	14417895	14417895	1_14417895
1_14481946_14482055	GTAAGCCGTAACAAGCCCTATAAAATCAAGGATACGGATTATTGGAGTGTTGTAGTAAGCGGTAAAAATTTTTTCCTGCATCCTAGATTATTTAACTATA	1	14481946	14482055	1	14482028	14482028	1_14482028
1_14481981_14482090	GGATTATTGGAGTGTTGTAGTAAGCGGTAAAAATTTTTTCCTGCATCCTAGATTATTTAACTATAATTGGACGACAAAATTTTTAATCAATGACCACTCA	1	14481981	14482090	1	14482028	14482028	1_14482028
1_14576089_14576198	GCTAATAGCTTATCTTGTATTACTCGCCGCAGGTATCGCCGTAAAATGTCCATTTTGTGGCGGTTACACCGTAATTGCTGCTAAATACCAAACTAATAGC	1	14576089	14576198	1	14576171	14576171	1_14576171
1_14576144_14576253	TGTGGCGGTTACACCGTAATTGCTGCTAAATACCAAACTAATAGCAACTCCTCACTTTTCTGCCGCATGAATCGTCGCCATTATTAAAAACACCGCCGCT	1	14576144	14576253	1	14576171	14576171	1_14576171
1_14604203_14604312	TGACAGCCCCTCTCTATTTGTCGCCGTCTGCTCTCTGTTCTCCTCTCTGTCTCCCTCTGCATCCTTCTTCTCTTCTCTGCGGTAAAGGTGAGTTTTTTTT	1	14604203	14604312	1	14604230	14604230	1_14604230
1_14604203_14604312	TGACAGCCCCTCTCTATTTGTCGCCGTCTGCTCTCTGTTCTCCTCTCTGTCTCCCTCTGCATCCTTCTTCTCTTCTCTGCGGTAAAGGTGAGTTTTTTTT	1	14604203	14604312	1	14604230	14604230	1_14604230
1_14638108_14638217	ATGGATGAAGCAAGAAGAGAAGGAAGAATCTTGGGTTTTAGGATTGTCCCCACAGTCCCAAATATCACTCACCTGCTGTTTGCAGACGATTGCATCATCT	1	14638108	14638217	1	14638190	14638190	1_14638190
1_14638133_14638242	GAATCTTGGGTTTTAGGATTGTCCCCACAGTCCCAAATATCACTCACCTGCTGTTTGCAGACGATTGCATCATCTTTGCAGAGGCAAGCGAGAAAGAAAT	1	14638133	14638242	1	14638190	14638190	1_14638190
1_14692115_14692224	AGTTAAGCATTTTGTTAAGTTAACCACTATGTGTGTGCGAATGAAAAGAAAGAAAGAAATAAAGAAATTGACTAGCTCTTTTTGGAAGGTTCAATTTACA	1	14692115	14692224	1	14692197	14692197	1_14692197
1_14692150_14692259	TGCGAATGAAAAGAAAGAAAGAAATAAAGAAATTGACTAGCTCTTTTTGGAAGGTTCAATTTACACTAACAAACAACAATAATCACAAAATTACGTGCCC	1	14692150	14692259	1	14692197	14692197	1_14692197
1_14706812_14706921	CGTGTTATGTAGCATTTCTGGTGATTTTGTTTTAGTGAAGAATAATAATTAATTACGTAGGAGCATGATCATCACAACATTAATGTTTATTGACTCTCTG	1	14706812	14706921	1	14706894	14706894	1_14706894
1_14706847_14706956	TGAAGAATAATAATTAATTACGTAGGAGCATGATCATCACAACATTAATGTTTATTGACTCTCTGATTCAACTGGTGACGCAGTCTTATCCTTTCTTTCT	1	14706847	14706956	1	14706894	14706894	1_14706894
1_14726468_14726577	TATGACCAGTTTCTGCAAGCAAGGTGCCTTGAATCGTTGTAGAAAGTTTGACGCAATATGCCTAACACATAACAGATAAAATGCCTAGGAAGACTCCACG	1	14726468	14726577	1	14726550	14726550	1_14726550
1_14726523_14726632	ATATGCCTAACACATAACAGATAAAATGCCTAGGAAGACTCCACGCACCGTTACTTCTAATCATTGCTGCGCTGATAGAGTCGTGTCGATCGAAAATAAT	1	14726523	14726632	1	14726550	14726550	1_14726550
1_14728367_14728476	GTTCTGATGGCAGAATCATTAAAAAATTTTCTGTTGTTACTATTGATAGCAGAACAGGACCAGACCGGACCGAACCGGGCATGGACCGAACCGGACCGAA	1	14728367	14728476	1	14728449	14728449	1_14728449
1_14728422_14728531	AGGACCAGACCGGACCGAACCGGGCATGGACCGAACCGGACCGAACTGTGAGAATGTTCGAGTTTTCATCTTGGGCAATAGCCATTAGCAGAGTGCCGCC	1	14728422	14728531	1	14728449	14728449	1_14728449
1_14827947_14828056	GACGAAGATCAGAGGATTTAGAAAATTGAATATCATAATTAATCTTACCTGAGAGATAACGCAAAATGTGTTTGACTGTCTTCCAATGATGAATCATGGG	1	14827947	14828056	1	14828029	14828029	1_14828029
1_14828002_14828111	ATAACGCAAAATGTGTTTGACTGTCTTCCAATGATGAATCATGGGTGAATGCATGAATTGGCTAACTTTGTTGACTGAATATGCAATTTCAGGATGAGTG	1	14828002	14828111	1	14828029	14828029	1_14828029
1_14829618_14829727	GTTTGAAATGAAGCACCTCAAAGGGTGATTTCATATTAAGTATCCTGGTGGGCAATCGATTGATAAGAAAAGTACCATTCAAGAAGGCATCCTCCCAATA	1	14829618	14829727	1	14829700	14829700	1_14829700
1_14829673_14829782	TCGATTGATAAGAAAAGTACCATTCAAGAAGGCATCCTCCCAATATTTCATTGACAAATGTACAGCAGCAAGTAAGATAAGTCCTATTTCACAAATATGT	1	14829673	14829782	1	14829700	14829700	1_14829700
1_14877706_14877815	CAAAAAAATGTGACCAAATCCTAATACTAGTAGTACGAAAACCATTGCTTAACAAGTCACCAAAAACAAAAAAAAAACCATTGCTTAACTAACTGTGCAT	1	14877706	14877815	1	14877788	14877788	1_14877788
1_14877741_14877850	CGAAAACCATTGCTTAACAAGTCACCAAAAACAAAAAAAAAACCATTGCTTAACTAACTGTGCATTTGCGCTACAAAGCTTGGTTAAGTGGCATCAATGT	1	14877741	14877850	1	14877788	14877788	1_14877788
1_14902204_14902313	TATGATTGATTCTACATGGTGAGAAAGCATTAGGTTCAATTTTAGTATCATGGAGCATGTGGAATGTGATGTTGGTTGAAATTGTTGCAATTGATTTAAC	1	14902204	14902313	1	14902286	14902286	1_14902286
1_14902259_14902368	CATGTGGAATGTGATGTTGGTTGAAATTGTTGCAATTGATTTAACTTTAGCACGGGAATGGTCGAAAAAGTTTGGTAATCTTGTTTATATAGCAGAAAAA	1	14902259	14902368	1	14902286	14902286	1_14902286
1_14926646_14926755	AACAACTTTACCTATTTGTCCAAGATGCAGTGTAGAAGAAAATATCATCTGTCATTGTCTTTTCCGCTGCAATGCTGCGAAAAAGGTTGGAGTTTGTCTA	1	14926646	14926755	1	14926728	14926728	1_14926728
1_14926701_14926810	TGTCTTTTCCGCTGCAATGCTGCGAAAAAGGTTGGAGTTTGTCTACATTGGTATTGATAGCATTGAACCAACCCATGAATTTCTTTAAAGAGTGATAAAA	1	14926701	14926810	1	14926728	14926728	1_14926728
1_15108486_15108595	CAAAACTGCTCTGATCAGCCGTGGAAGCAATAATCGGCAATGTCGTTCGCAGTGCGACCGCTCCTCTTTGTCGCGGTCTGAAGGCCACTATTCTTCTACG	1	15108486	15108595	1	15108568	15108568	1_15108568
1_15108511_15108620	AGCAATAATCGGCAATGTCGTTCGCAGTGCGACCGCTCCTCTTTGTCGCGGTCTGAAGGCCACTATTCTTCTACGGTGGTAGGCACCGTCTCCAGTGAAA	1	15108511	15108620	1	15108568	15108568	1_15108568
1_15156001_15156110	ATACTAACCCTAATGAAGCTTGTCCTAAAGATCCATACCATCTTCCCAACATTGATGCTTTAGTGGATTCGGTTTCGGGCTATAGATATTTGACCTTTAT	1	15156001	15156110	1	15156083	15156083	1_15156083
1_15156046_15156155	CCAACATTGATGCTTTAGTGGATTCGGTTTCGGGCTATAGATATTTGACCTTTATTGACGCATATTCGGGATATAACCAAATTTTGATGCACAAGCCGGA	1	15156046	15156155	1	15156083	15156083	1_15156083
1_15180374_15180483	GAGGAGAGAGCCTCTCCTCTCTCTCTAGAATTCTATCTAAACAAATGGCATGTTGTGTATGGTATGATGTGTTCTCCCTCTATCCTCCTTCACTCCCAGA	1	15180374	15180483	1	15180456	15180456	1_15180456
1_15180399_15180508	TAGAATTCTATCTAAACAAATGGCATGTTGTGTATGGTATGATGTGTTCTCCCTCTATCCTCCTTCACTCCCAGACTTATCTTCAATTTGGGCTTGAAAC	1	15180399	15180508	1	15180456	15180456	1_15180456
1_15188827_15188936	TTGTCACGCGTACACGTAGTCCAACTCTGCACAAGGTTATGCGTATGCGTCAGTCACACGTACGCATCGGTGGACGATGCTGCAGGTCACGCGCCCGCGT	1	15188827	15188936	1	15188929	15188929	1_15188929
1_15188827_15188936	TTGTCACGCGTACACGTAGTCCAACTCTGCACAAGGTTATGCGTATGCGTCAGTCACACGTACGCATCGGTGGACGATGCTGCAGGTCACGCGCCCGCGT	1	15188827	15188936	1	15188929	15188929	1_15188929
1_15314965_15315074	AGTCCAGCACCTCCTACGGCACCGGTCTCTCCTCAGGATCTCAGTATGAGACAACCCTGTCGATTGATTATGGGCGATTAATGACTGCTCACCCCGGGAC	1	15314965	15315074	1	15315047	15315047	1_15315047
1_15315020_15315129	CCTGTCGATTGATTATGGGCGATTAATGACTGCTCACCCCGGGACCTGCACCACCGTAGTATCCACCCACTCGACACTTGCAGTGGCACAAGCAGCAAGT	1	15315020	15315129	1	15315047	15315047	1_15315047
1_15339694_15339803	TGACATCTTGGAGGCTTTGTGGAATGACACTCAGTTCACTATGGATTCCGTTTCATTTCAAGGTGAAGGGTCACATGCAGAGTTATTAGTTGAGAATTTT	1	15339694	15339803	1	15339776	15339776	1_15339776
1_15339719_15339828	GACACTCAGTTCACTATGGATTCCGTTTCATTTCAAGGTGAAGGGTCACATGCAGAGTTATTAGTTGAGAATTTTTAGATAATCTGATATATTTTTATGT	1	15339719	15339828	1	15339776	15339776	1_15339776
1_15509348_15509457	CACCTCCTGGCTCGGGTCCGTGGACCTGTCGGGTCGGTGAGTCATAACCGGACTCAGCTTTTTAGTGGGTTGGGCCGGAACAGTGCCCCCAACATGCCAA	1	15509348	15509457	1	15509430	15509430	1_15509430
1_15509373_15509482	CTGTCGGGTCGGTGAGTCATAACCGGACTCAGCTTTTTAGTGGGTTGGGCCGGAACAGTGCCCCCAACATGCCAACTGTGAGGATGGAAACTCGTGGTTG	1	15509373	15509482	1	15509430	15509430	1_15509430
1_15623646_15623755	AACTCTTTGTGGAGGAGTAGGACATATTTGGGGTGAACTTATGGTTATAAGAGGAGATATTTAAATTATTTGAGTCAGTTATTCATGCCTAAATACCATT	1	15623646	15623755	1	15623728	15623728	1_15623728
1_15623701_15623810	GATATTTAAATTATTTGAGTCAGTTATTCATGCCTAAATACCATTTGGTAGTTCCCTAAGGTCATTTGTACCATCCCATGTTCATACATTTTTCTCTTCC	1	15623701	15623810	1	15623728	15623728	1_15623728
1_15629003_15629112	TACAAAAAAGACCTAATGTTTTGAGAAGCATGAGTCATTTTCGTTCAACTTATTAATTTTCACATTGAAAACTTCATCCGCCTCTGCCACCAGCTGACCC	1	15629003	15629112	1	15629085	15629085	1_15629085
1_15629028_15629137	AAGCATGAGTCATTTTCGTTCAACTTATTAATTTTCACATTGAAAACTTCATCCGCCTCTGCCACCAGCTGACCCCTCAATTTCGAGGACGGTGTCGATT	1	15629028	15629137	1	15629085	15629085	1_15629085
1_15650451_15650560	GTTTTTCTACGCAGTTAATAAAGGAGAGGAATCAAAATCAGATCTCAAAATAGATGAGTCAAGCAGGATTGATCAGTCGCAGTGTAAAAAATGCTGTGGC	1	15650451	15650560	1	15650533	15650533	1_15650533
1_15650506_15650615	GAGTCAAGCAGGATTGATCAGTCGCAGTGTAAAAAATGCTGTGGCTTCTTGACACCATGGGGTTGTGGCACATGTTGCTAAAGATAACAGTGGTTGGAAC	1	15650506	15650615	1	15650533	15650533	1_15650533
1_15734604_15734713	ATCCTCGTTTAGTAAAATGCTCTCCATCTTCGCCCCATCTCCGCTATGGATCTCCGTTTATTTCCTCTCAAGGGAGACAGATACCGGCGAGTGTCCATGG	1	15734604	15734713	1	15734686	15734686	1_15734686
1_15734659_15734768	GTTTATTTCCTCTCAAGGGAGACAGATACCGGCGAGTGTCCATGGATATATTAAACTTTAAAACTTTTATAAAAGGATTAATAGAATCATAGCAAAATCA	1	15734659	15734768	1	15734686	15734686	1_15734686
1_15793581_15793690	GCGTATGCGTGACCAGTGCATCAGGCAAGCGATGTGCACGCGTGGAGGACGCGTATCCGTGGCCTGAGAAAAGTTCAATCGACGCGTACGCGTGGGCAAC	1	15793581	15793690	1	15793618	15793618	1_15793618
1_15793581_15793690	GCGTATGCGTGACCAGTGCATCAGGCAAGCGATGTGCACGCGTGGAGGACGCGTATCCGTGGCCTGAGAAAAGTTCAATCGACGCGTACGCGTGGGCAAC	1	15793581	15793690	1	15793618	15793618	1_15793618
1_15836825_15836934	TGCAGATTAAGCACGAAGATGAAGAGGAGGTACTATCCAATCAGGTGCATGTATTGTAGTGAGGACATAACAAAAGAGGTTGTGCAAAGAAGAAACAAGT	1	15836825	15836934	1	15836907	15836907	1_15836907
1_15836880_15836989	GTAGTGAGGACATAACAAAAGAGGTTGTGCAAAGAAGAAACAAGTGGATGCTGAGGAACAAGCTAGGCAAATACAACTGTAACTTGCACTTATTAAAAAA	1	15836880	15836989	1	15836907	15836907	1_15836907
1_15843286_15843395	GATAGTGTTGAATGATGGATGTTGTTGATGGTAATTGTTTAGTGTGAATTTTGTGTTGAATGAGGGTTTTAATTGTGAATTTGATTGGTAAATGGGTATT	1	15843286	15843395	1	15843378	15843378	1_15843378
1_15843351_15843460	GTTTTAATTGTGAATTTGATTGGTAAATGGGTATTGTGGTTCAATTGCCTCATAATGATTATGAATGGTAAATTTGGGTCAGAGACCATGATTGGAGGCA	1	15843351	15843460	1	15843378	15843378	1_15843378
1_15952768_15952877	ATTTAATCAAGCTTAATGTAACTCTGCGTGCAGCCTTGTCTTGGATGAATGGGGACCACTATTGTTGCTATGTGTGGCGCCAAACTTGAGTAAACAAACC	1	15952768	15952877	1	15952850	15952850	1_15952850
1_15952833_15952942	TGCTATGTGTGGCGCCAAACTTGAGTAAACAAACCGAAATCTTCCCTTTGGAGTGTCCTTGCTGGCACCAAACTTGAGCATCTTCAAGTTTGGCGTGGAG	1	15952833	15952942	1	15952850	15952850	1_15952850
1_16001764_16001873	AGAAATCACAAGGTTAGTGATTCCTTACCTTACCCATTGCTCATATGGATGAAACCCGGTAATAGCTCATACTAGAGCATCCCTAAACCATCATAATCAC	1	16001764	16001873	1	16001846	16001846	1_16001846
1_16001819_16001928	CCGGTAATAGCTCATACTAGAGCATCCCTAAACCATCATAATCACAAAATTTTTCAATACCCCAAACCGAAAAAGTGAATCTGAATGAAAGGAAGAACTG	1	16001819	16001928	1	16001846	16001846	1_16001846
1_16010655_16010764	TGGCTTTGGCAGCGTCTTATCCGGCACGTCCAATTTAGGCCGTGGCCGCTGCTGCCGGTCTTTTGGACAGCGGGGAGGAAAAAACAGAAACAGCAGGACT	1	16010655	16010764	1	16010737	16010737	1_16010737
1_16010690_16010799	TAGGCCGTGGCCGCTGCTGCCGGTCTTTTGGACAGCGGGGAGGAAAAAACAGAAACAGCAGGACTCCTCCTACGGTGCATCCACAGATTTTCGGGAGCAA	1	16010690	16010799	1	16010737	16010737	1_16010737
1_16024623_16024732	TTTGACCATAAACCACTACTGTCAGTAACAATTTTGAGATACGTGCGTAAACCGCTGGAGACAGCAGCGGTTTAGGTAGAGAGTGAATGCCTATATAAAC	1	16024623	16024732	1	16024705	16024705	1_16024705
1_16024638_16024747	CTACTGTCAGTAACAATTTTGAGATACGTGCGTAAACCGCTGGAGACAGCAGCGGTTTAGGTAGAGAGTGAATGCCTATATAAACCGTAGAAGGGAGTTG	1	16024638	16024747	1	16024705	16024705	1_16024705
1_16036096_16036205	TAATGTTCTGAAACTAAATAGCCAATACCAAAATACAAACATTGCTTGCACAGTAGTAAGACATGATTAACAAAAGACTTGACATGCAAATTCTAAAGAT	1	16036096	16036205	1	16036178	16036178	1_16036178
1_16036131_16036240	CAAACATTGCTTGCACAGTAGTAAGACATGATTAACAAAAGACTTGACATGCAAATTCTAAAGATTCCCCCACTAAGATGGAGGTAATTTGGCCATCAAC	1	16036131	16036240	1	16036178	16036178	1_16036178
1_16344034_16344143	GCAGTGACAACAATGTTCCAGGAATTCAAAATAACATAAACTAGAAGCAAGAACACCCTTACCGACAGCGGATCTCAGTGACAACAGTATCATTCTCCGA	1	16344034	16344143	1	16344116	16344116	1_16344116
1_16344089_16344198	CCCTTACCGACAGCGGATCTCAGTGACAACAGTATCATTCTCCGATTGTCAAAGGCTCGGTGACCGTATCTTTAGCAACGGTGACGGAGCGGCATCTCTT	1	16344089	16344198	1	16344116	16344116	1_16344116
1_16364320_16364429	CTGGATAGATGGAAGGATTGTGGTTCACCTTACTTGCTCCAGGTTGAGATAGTTTGAGATACCTAGGTTGATGCAAGGATGTGGTATGCCCCCACTTACT	1	16364320	16364429	1	16364402	16364402	1_16364402
1_16364375_16364484	GAGATACCTAGGTTGATGCAAGGATGTGGTATGCCCCCACTTACTCCAAGTTGAGGTTATTTTGAGCTTTCTGGGTAAATGTAAGGTTTTAGTTCACCCC	1	16364375	16364484	1	16364402	16364402	1_16364402
1_16380120_16380229	AAAATATCGTATAACAAAACTAGAAATAAAGTCTTCATAACCTCTTCGTCTATGTCTTGAAAAAAAAAACCTATAGGGGAGTGAGAACATTGTCGTTGCT	1	16380120	16380229	1	16380202	16380202	1_16380202
1_16380120_16380229	AAAATATCGTATAACAAAACTAGAAATAAAGTCTTCATAACCTCTTCGTCTATGTCTTGAAAAAAAAAACCTATAGGGGAGTGAGAACATTGTCGTTGCT	1	16380120	16380229	1	16380202	16380202	1_16380202
1_16382803_16382912	TGCAACCCCCTTCTCTCTCCACACGCATTCTCTTTTTCTTCTGGTGACGGCGACAGATCTGGCGGCGCAAAACGAAGGCAGGAATGGTGGCATGGTGGGT	1	16382803	16382912	1	16382885	16382885	1_16382885
1_16382848_16382957	GACGGCGACAGATCTGGCGGCGCAAAACGAAGGCAGGAATGGTGGCATGGTGGGTGGGCTTCAGGGATGGATTAATTGTGCTTCATTGCATACTCTGGGT	1	16382848	16382957	1	16382885	16382885	1_16382885
1_16580704_16580813	AGTAAAGGGTAATGGTTAGGGAAATTAGGGTTAGAAAAAAAAAACGCTGCCGTTTTTGGGAATATTTTAAAAATTGGTCGGCTCACGATTTAGTTCGACC	1	16580704	16580813	1	16580786	16580786	1_16580786
1_16580759_16580868	TTGGGAATATTTTAAAAATTGGTCGGCTCACGATTTAGTTCGACCGACCAGTTCTTAGCCTGTTCGACAATCCAACACCGGTTTCCTAATCCTTCGGTTT	1	16580759	16580868	1	16580786	16580786	1_16580786
1_16659874_16659983	ATGTAGGAGCTGCACCAGAAGAGAAATCAAGTGATGATGAGGAAATAAGTGAAGATCAATATGATTCAAGTGATGAACAGGTTGCTGGTAAAGCAGATCC	1	16659874	16659983	1	16659956	16659956	1_16659956
1_16659929_16660038	TCAATATGATTCAAGTGATGAACAGGTTGCTGGTAAAGCAGATCCTTAGCTGCTTCAAGTGATGAACTTGGAATTGTGGTCAAAGGGGGAAATGCCCCTT	1	16659929	16660038	1	16659956	16659956	1_16659956
1_16668314_16668423	AAAAAGTTACTTTTGAAACTTTTCAAACGGGTCTTTAATATTCACCATTCTAACACAAACAGACAATTTCGAGTGAACACACCGTTCAAACAATGGTTAT	1	16668314	16668423	1	16668396	16668396	1_16668396
1_16668369_16668478	CAAACAGACAATTTCGAGTGAACACACCGTTCAAACAATGGTTATACTGTAGATTCTAACCGATTATAAAATCCCTTTGTCTTTATCTTAGGCTCTTTCC	1	16668369	16668478	1	16668396	16668396	1_16668396
1_16702117_16702226	ATTATTCCATTGTTACCCTTTTTTAAATCATATCAAAAACCCTAATTTGATGTGTCCTCTGTTTCGGCGTTCTCCTCCGAGGTATCTTCTCCACGCTCTT	1	16702117	16702226	1	16702199	16702199	1_16702199
1_16702172_16702281	CCTCTGTTTCGGCGTTCTCCTCCGAGGTATCTTCTCCACGCTCTTTGTCACATCTCTTTTTCTTCCTTCTCTTGATTCTTTTTTCGTTTCACTTCCTAGA	1	16702172	16702281	1	16702199	16702199	1_16702199
1_16839226_16839335	TTCATAGTGTCCACCTTTTCTTGCCTAATTTTGATTTTTGACAAAATTATAAAAAGTTTTACAAGGTCTTGTTCCTCTCATTCCCATAAAGCTCTTTTCC	1	16839226	16839335	1	16839308	16839308	1_16839308
1_16839281_16839390	GTTTTACAAGGTCTTGTTCCTCTCATTCCCATAAAGCTCTTTTCCATTGTAAGCACCATCCCAAATGCCACACTCACTAATTGTGCACTCTTTATTCAGC	1	16839281	16839390	1	16839308	16839308	1_16839308
1_16874934_16875043	AATCTCATCAGCCATCACCACCAACCAGCAGCCACAACAAGCGAACACGATGAGAACCGACGATGAAGTCATGACCATGTACGAGGTATGGTTGGTGAAG	1	16874934	16875043	1	16875016	16875016	1_16875016
1_16874989_16875098	ACCGACGATGAAGTCATGACCATGTACGAGGTATGGTTGGTGAAGCACCAAAAGGTGTACAATGGATTGGGAGAGAAAGACAAGAGGTTCCAAGTTTTTA	1	16874989	16875098	1	16875016	16875016	1_16875016
1_17054374_17054483	AAAAGTATTATCCCCTTTCAATTGTCCAATCTTATGAACTTTAGGTTGAGAAATTGTGGATTTTTGTTGTGAATAGTGAAATTGTTGTGTTGGTCGGTGC	1	17054374	17054483	1	17054456	17054456	1_17054456
1_17054429_17054538	GTGGATTTTTGTTGTGAATAGTGAAATTGTTGTGTTGGTCGGTGCGGGGTTAAGTTGTGGATCAAGCGGCGAGATTTTGGTGAACATTGGAATTGCCCGT	1	17054429	17054538	1	17054456	17054456	1_17054456
1_17056141_17056250	AGCCCGAGTTTGGTAAATTGATGACGGATTGAGGAGGATGAGGATTCCCTCTCTTGTTACGGTAGACGAGATTGAGGTTGAGGATTTCCTCTCTTGTTGC	1	17056141	17056250	1	17056233	17056233	1_17056233
1_17056141_17056250	AGCCCGAGTTTGGTAAATTGATGACGGATTGAGGAGGATGAGGATTCCCTCTCTTGTTACGGTAGACGAGATTGAGGTTGAGGATTTCCTCTCTTGTTGC	1	17056141	17056250	1	17056233	17056233	1_17056233
1_17167117_17167226	TGTGCTTGATGGATATTTTACTTGTGTTGTGGTCTTAATAATGTATTTAGGAATGTTGTCACTACAACAAATATGGCCTTTAGCAACGCTAAATTTTGTA	1	17167117	17167226	1	17167199	17167199	1_17167199
1_17167132_17167241	TTTTACTTGTGTTGTGGTCTTAATAATGTATTTAGGAATGTTGTCACTACAACAAATATGGCCTTTAGCAACGCTAAATTTTGTAATGCCTTAAAATCGT	1	17167132	17167241	1	17167199	17167199	1_17167199
1_17325107_17325216	AAGCGTGGCAAAAAGGTTCCACTAAAAAAAAGAAACTCCCTAAATTAAAATCAAATGCACTACACTACCTCATCAGACCCTTCTTCTTCTACTCTTCTCC	1	17325107	17325216	1	17325189	17325189	1_17325189
1_17325152_17325261	TAAAATCAAATGCACTACACTACCTCATCAGACCCTTCTTCTTCTACTCTTCTCCCCTAACACTATTACACTAACAGTCTGAAAACCCTAACCCTAAGAC	1	17325152	17325261	1	17325189	17325189	1_17325189
1_17339334_17339443	CTTATGCATAAGTTCTATCAAGTTCTCAAAGCTCTCTCTGAGCTTCTTTACACGTGCTCTAGTGATGGGACCCACTAAAAGTGTAAAATTTTTATTCTTC	1	17339334	17339443	1	17339416	17339416	1_17339416
1_17339349_17339458	TATCAAGTTCTCAAAGCTCTCTCTGAGCTTCTTTACACGTGCTCTAGTGATGGGACCCACTAAAAGTGTAAAATTTTTATTCTTCTCTTTTGCCTTAGAA	1	17339349	17339458	1	17339416	17339416	1_17339416
1_17419266_17419375	TTAAGCATCCCCAGACATGCACTTGCATTAGTGTGTGTGTGTATGGAAAATAATTGCATTAAGAAATAAAATGATAAAAAAAGGCACAAATCTTTGTGAT	1	17419266	17419375	1	17419348	17419348	1_17419348
1_17419281_17419390	CATGCACTTGCATTAGTGTGTGTGTGTATGGAAAATAATTGCATTAAGAAATAAAATGATAAAAAAAGGCACAAATCTTTGTGATGTATACAGGATTAAT	1	17419281	17419390	1	17419348	17419348	1_17419348
1_17458713_17458822	GGAGTTCCGGATAAAAAGTTATGGAAGTTTGAATATTTGAGTGGCAAGGGTTTTATATTTGCTTCCCTTCCCTCTCTTCTCTGCGGACAGAAGCATGAAT	1	17458713	17458822	1	17458805	17458805	1_17458805
1_17458778_17458887	CCTTCCCTCTCTTCTCTGCGGACAGAAGCATGAATGAAGAAGAAAGCTTGATTTAAGCTTATATACATGGGGTTAGGTTGGTAGGCTTGGGCCCACTTGG	1	17458778	17458887	1	17458805	17458805	1_17458805
1_17501659_17501768	GAAGACTCTTCTAACATGACTTCGAATGAGCATATTCCTCCTCTTTAGTTTTTATTTTCTAAGTATTCGGATGACCCAACTTGTGAGTCTTTTGTGAATA	1	17501659	17501768	1	17501741	17501741	1_17501741
1_17501674_17501783	ATGACTTCGAATGAGCATATTCCTCCTCTTTAGTTTTTATTTTCTAAGTATTCGGATGACCCAACTTGTGAGTCTTTTGTGAATAATTTAATTTTGTAAT	1	17501674	17501783	1	17501741	17501741	1_17501741
1_17635174_17635283	TTTTTTTTAAAACAAGTTATTTAACCAAGGAAAACTGATAGAAAAGTTTTCAAATGGTCCGGAGCACCTTTTTGGAACTCTCATGGTCCATGTAAAGTGT	1	17635174	17635283	1	17635256	17635256	1_17635256
1_17635189_17635298	GTTATTTAACCAAGGAAAACTGATAGAAAAGTTTTCAAATGGTCCGGAGCACCTTTTTGGAACTCTCATGGTCCATGTAAAGTGTCTATTGGATTTAATA	1	17635189	17635298	1	17635256	17635256	1_17635256
1_17745456_17745565	CAGCAGCTCAGGAGTGACTCTATCGGTTCAGCAGCAACGGTGACTCCCTTTCCTCTCTTTCATCTGCGTTTCTGTTTCCCTCTCCTTGCGTCTGATCCTC	1	17745456	17745565	1	17745538	17745538	1_17745538
1_17745511_17745620	TCTTTCATCTGCGTTTCTGTTTCCCTCTCCTTGCGTCTGATCCTCGTGGTAGCCTGACAACTTCAGAACGGTGATGACAGTGGGTGACCCAGCGGTGACA	1	17745511	17745620	1	17745538	17745538	1_17745538
1_17938032_17938141	GCAATTAATACGACGAAAATAAGCGGTTCATTACTATCAAATTTTTCCGATGATAATTTTGGTGCCATGTATATTTTGTGGCGCCCATTTACCGTCAGAT	1	17938032	17938141	1	17938114	17938114	1_17938114
1_17938077_17938186	TCCGATGATAATTTTGGTGCCATGTATATTTTGTGGCGCCCATTTACCGTCAGATTATTTCGTCGGTATGTAATTTTTTTTGCATAATTAGTACACAATT	1	17938077	17938186	1	17938114	17938114	1_17938114
1_17943625_17943734	TTAGGCAAGGAGAAAGGCAAAAAAAGTTGTGCATGGGAAGACAGTGCTAGGTGGGTTGGGGATTTAAAGTATGAGGTTTCACATAAAAATAGGATGACTC	1	17943625	17943734	1	17943727	17943727	1_17943727
1_17943660_17943769	GGAAGACAGTGCTAGGTGGGTTGGGGATTTAAAGTATGAGGTTTCACATAAAAATAGGATGACTCAAGAGAGGTTTGTTGTAGATTTACTAGCTGGTATA	1	17943660	17943769	1	17943727	17943727	1_17943727
1_18063301_18063410	ATAAAACTTTTTAACCAATTTGGGCTTCAAAGCCATCAAGAATGGCTCATATGATCACCATCAACTCCACGATGTAGCAATAACTCCACGAGAGGGTTGT	1	18063301	18063410	1	18063383	18063383	1_18063383
1_18063356_18063465	CACCATCAACTCCACGATGTAGCAATAACTCCACGAGAGGGTTGTTGCAACATCGCAGCAATGCGGTCAAGGAAGAGTGGCACAAAAACAGCGGTAGCAA	1	18063356	18063465	1	18063383	18063383	1_18063383
1_18064688_18064797	GTGTTTGCTGTCCATTACCGTCTCCTAAGGTCATTATTTCTTGTTCTTCCAGGCTCCAGCTGCACGGTCATCGCCTCCTCCGTCGACGCGGTGGACGGCG	1	18064688	18064797	1	18064770	18064770	1_18064770
1_18064743_18064852	CCAGCTGCACGGTCATCGCCTCCTCCGTCGACGCGGTGGACGGCGGCCGCGTCGTTCTCCATACGCGTTCTTCATAGGTCGTGTTCTTCACTGGCACAGC	1	18064743	18064852	1	18064770	18064770	1_18064770
1_18217707_18217816	AACAAAAACATTAGAAAGCTCCACAAAATTTGGCCACAGAGATACAAAATATTATAAGCGGTTACCACAGTCATAAATATTTACTACTGTTTATCGTTCG	1	18217707	18217816	1	18217789	18217789	1_18217789
1_18217732_18217841	AAATTTGGCCACAGAGATACAAAATATTATAAGCGGTTACCACAGTCATAAATATTTACTACTGTTTATCGTTCGTGGGTACCTTTCCATTGATAACTCC	1	18217732	18217841	1	18217789	18217789	1_18217789
1_18343868_18343977	TAGAACAATTATTCTCAAATCCTCCCTTCTTAAAGCCTTCATCAAGCACAGTTGATTTACTTGATGATTTCAACCTTGACTTAGGTCTGTCCGTAATTTC	1	18343868	18343977	1	18343950	18343950	1_18343950
1_18343903_18344012	CCTTCATCAAGCACAGTTGATTTACTTGATGATTTCAACCTTGACTTAGGTCTGTCCGTAATTTCTTCTTCTGCTACCATCTATATCTTATTTATGAAAC	1	18343903	18344012	1	18343950	18343950	1_18343950
1_18416468_18416577	CCAACTTTTATTTAAAGCCCAAACGAAATCGGACCATGCGATTACGTGTTTTCCATTCAAAAAATTCATAAAAAAAACATATCGGACCCTCCGATTTCTT	1	18416468	18416577	1	18416550	18416550	1_18416550
1_18416513_18416622	GTGTTTTCCATTCAAAAAATTCATAAAAAAAACATATCGGACCCTCCGATTTCTTAAGCCAACAAAAAAAAAATTTCCCCTCCATCAACTCGGACCCTAC	1	18416513	18416622	1	18416550	18416550	1_18416550
1_18587313_18587422	TCCTTCTTCAGCACCATCAACATTACACCTGCCAGTAGTCCTAAGACCACTCTTCATTTTCAAGAAAGTCGTTTCCTCAACTATCTTCTCTAAATAACTC	1	18587313	18587422	1	18587395	18587395	1_18587395
1_18587328_18587437	ATCAACATTACACCTGCCAGTAGTCCTAAGACCACTCTTCATTTTCAAGAAAGTCGTTTCCTCAACTATCTTCTCTAAATAACTCTTGAAATCATTCTCT	1	18587328	18587437	1	18587395	18587395	1_18587395
1_18597578_18597687	TTTTATAGAAATTCAATAATGGCTTGTTAAGTGCCCTTTTATCATATTGGTTTCCTAGGTGTCACGTGGAGGCCAATCAGCTAACCCTGTTGGAACAAGC	1	18597578	18597687	1	18597660	18597660	1_18597660
1_18597633_18597742	TAGGTGTCACGTGGAGGCCAATCAGCTAACCCTGTTGGAACAAGCTTAGTAATTTTTGGTGGACAACATGCAAAAGGGACTCTTTTGAATGATCTGCATA	1	18597633	18597742	1	18597660	18597660	1_18597660
1_18621916_18622025	CCTTTTGATTTGCAGAGTGGAGCAGAAAGTTTCAGGAGCTTGAAGAATGTGATGGGATTCTTGGCATTGAGCTGTGCGGCTCTTGTTTTCATCATCTAAA	1	18621916	18622025	1	18621998	18621998	1_18621998
1_18621971_18622080	GATTCTTGGCATTGAGCTGTGCGGCTCTTGTTTTCATCATCTAAACACCACACACTCCTTTTGCTGTTGTCATATTCTTGTATAATTCCTTTTTATCTTT	1	18621971	18622080	1	18621998	18621998	1_18621998
1_18658219_18658328	AAAATTTTAGAGATTTTAGTGCATAAGCACCTTTGCTCATAGGTGTTATGTTATCAAGCTACTGAATTTGCACTAGACATCTCTCCTGATCTAAGTAAGC	1	18658219	18658328	1	18658301	18658301	1_18658301
1_18658254_18658363	CTCATAGGTGTTATGTTATCAAGCTACTGAATTTGCACTAGACATCTCTCCTGATCTAAGTAAGCACGTTGTGAAAAGTTACATTTTTGAGCCACTTCTT	1	18658254	18658363	1	18658301	18658301	1_18658301
1_18695404_18695513	ACACACGGTGGAAACCCCTTGTCGACGGAGCATCCAACCAAACATTCGGAGGAGCCAGGATCATTTTAAAAAACTCAGAAGGAATAATTTATGAGCAATT	1	18695404	18695513	1	18695486	18695486	1_18695486
1_18695459_18695568	CAGGATCATTTTAAAAAACTCAGAAGGAATAATTTATGAGCAATTTATCAAGTTTGAATTCCCAGTTTTGAACCACCAAGCTGAGTATGAGGTTCTGATA	1	18695459	18695568	1	18695486	18695486	1_18695486
1_18786979_18787088	ATGCTAAGTGGCACTGACTTGACATGTCAACCAATTATATTGTGACACGTAACATTAACCTACCACATAATCATATCACGTGGCATTTAATGTGACACGT	1	18786979	18787088	1	18787036	18787036	1_18787036
1_18786979_18787088	ATGCTAAGTGGCACTGACTTGACATGTCAACCAATTATATTGTGACACGTAACATTAACCTACCACATAATCATATCACGTGGCATTTAATGTGACACGT	1	18786979	18787088	1	18787036	18787036	1_18787036
1_18818753_18818862	CTCCGTTTAGCATGCCGTTTGTGTCCAAGCATTCATCTCGTTGAGCTTTTCAATTTTATTTAAACAAAATGGTATGAATCTTGAAATCCATGCTCCAGTT	1	18818753	18818862	1	18818855	18818855	1_18818855
1_18818828_18818937	GAATCTTGAAATCCATGCTCCAGTTCTCTTCTCTATACATTTTCACGTTTTTTAGTTTAGTTATTGAGAAATTTTGGTGATTTTGGTTGTTTAGGTGCAA	1	18818828	18818937	1	18818855	18818855	1_18818855
1_18835775_18835884	CAACGGCTGGAAGCAGCGGCGGCTACGACATGCAGGGGCGTGGAGCGCGGCGACGGAGCACGAATGACGATGATGACGGGAGGCACGGCAGTGCATTTTT	1	18835775	18835884	1	18835857	18835857	1_18835857
1_18835790_18835899	GCGGCGGCTACGACATGCAGGGGCGTGGAGCGCGGCGACGGAGCACGAATGACGATGATGACGGGAGGCACGGCAGTGCATTTTTCCTCCCACTCTTGGT	1	18835790	18835899	1	18835857	18835857	1_18835857
1_18841604_18841713	AAATATTATTTAGAGCACGATACAAATTTTGGAAAAGAACAGCAGGACGATGGTGCGTTTTGGCGCAAATACTCCACCCAAAATTATTTTATGACCTCAG	1	18841604	18841713	1	18841686	18841686	1_18841686
1_18841659_18841768	CGTTTTGGCGCAAATACTCCACCCAAAATTATTTTATGACCTCAGAATAATCGGCATAGATCTTTCGCTACAAAGTTGAATTTATGCTACCTTCCATACC	1	18841659	18841768	1	18841686	18841686	1_18841686
1_18898128_18898237	TTAAAGCTCCAGCTCCCTCTCCCTGTACTGTTTGAATTTCAGAACTGCTCCATGATAAACCACTATTTTATAGTTTATCTTGTACTAAATTGAGTGGTTT	1	18898128	18898237	1	18898155	18898155	1_18898155
1_18898128_18898237	TTAAAGCTCCAGCTCCCTCTCCCTGTACTGTTTGAATTTCAGAACTGCTCCATGATAAACCACTATTTTATAGTTTATCTTGTACTAAATTGAGTGGTTT	1	18898128	18898237	1	18898155	18898155	1_18898155
1_18932482_18932591	AATTTCTCTGGTTCAGTGATTGGATCTGTTTTAGGCACCGATCCAGTGATAAAACCAAGCTTTCATTTCGCATTTAGGGCTTTCTACATCGCGCGACTCC	1	18932482	18932591	1	18932564	18932564	1_18932564
1_18932537_18932646	CAAGCTTTCATTTCGCATTTAGGGCTTTCTACATCGCGCGACTCCAAGAATGATAGTTGTCCTCAGTGGGTTGTTGAGTGACCAAGATCATACTGGGTTG	1	18932537	18932646	1	18932564	18932564	1_18932564
1_18936358_18936467	CTAATAAATAATGTGTTGCTTAACAAATCTCTTGACATGTTTGGGAGAAAAAGAGGTATATTTGGCTCTTGTTGAACTGCACAAAGGAATTTGTGGTGCC	1	18936358	18936467	1	18936440	18936440	1_18936440
1_18936358_18936467	CTAATAAATAATGTGTTGCTTAACAAATCTCTTGACATGTTTGGGAGAAAAAGAGGTATATTTGGCTCTTGTTGAACTGCACAAAGGAATTTGTGGTGCC	1	18936358	18936467	1	18936440	18936440	1_18936440
1_19075317_19075426	TCTGTTTGCTATATATGTGATTGGAATGAATTTCTTGCAACGGATTACACTTCATTGGCGAAGAGAAATCTACAATTGTCTATGCAAAATTTGTTTCTGG	1	19075317	19075426	1	19075399	19075399	1_19075399
1_19075372_19075481	TGGCGAAGAGAAATCTACAATTGTCTATGCAAAATTTGTTTCTGGGTCTTCCCCTCCTCTATCCTCCATACCTTCATGAACCTTTGTAGACTGATCAAAA	1	19075372	19075481	1	19075399	19075399	1_19075399
1_19076232_19076341	AAACCCATTCGGCCTACCCTAGATGGCACTTAATGCATTCTCCATAATTCCTATTGAAAAAGTATTATCAACAAAAACTCTTTCGATGAGGCTATTTGCA	1	19076232	19076341	1	19076314	19076314	1_19076314
1_19076277_19076386	AATTCCTATTGAAAAAGTATTATCAACAAAAACTCTTTCGATGAGGCTATTTGCACACGCATTAATTTCTTATCTCACATCCTCTTCCTCCAAAATAATC	1	19076277	19076386	1	19076314	19076314	1_19076314
1_19080953_19081062	GGTCTCGTGTACGCGGAAGTGCCATAATTACAAACTCGCATACGCGGACATGGTACGCGACGCGAGCATAATCTACTGTTTCAATTCTTACGACGCGGGT	1	19080953	19081062	1	19081035	19081035	1_19081035
1_19081008_19081117	CGCGACGCGAGCATAATCTACTGTTTCAATTCTTACGACGCGGGTGGGGTGCTGCGTACGCGACATGTCAAAGTTTCACCTCATGCGTACACAAACCATG	1	19081008	19081117	1	19081035	19081035	1_19081035
1_19093969_19094078	CGCCATCGTCCTTATCGTGGGCTACTGCTGCTACGCGTGACCGCCACCGCCTCTGAGTCTGTCACCGCCGCTGTTTTCTCTGCCATCACCGTCTGTGGAG	1	19093969	19094078	1	19094051	19094051	1_19094051
1_19093984_19094093	CGTGGGCTACTGCTGCTACGCGTGACCGCCACCGCCTCTGAGTCTGTCACCGCCGCTGTTTTCTCTGCCATCACCGTCTGTGGAGCTCGCCGCCACCGGA	1	19093984	19094093	1	19094051	19094051	1_19094051
1_19142043_19142152	GAAAAAACCTTATTTCTAGTAGTGCTTGGAGTCCATGCAAAAATCTTTTTCAAACAAAGAAAAATATCACAAGTCTAGAAAGCACACTCATCTCTCTTTG	1	19142043	19142152	1	19142125	19142125	1_19142125
1_19142068_19142177	TTGGAGTCCATGCAAAAATCTTTTTCAAACAAAGAAAAATATCACAAGTCTAGAAAGCACACTCATCTCTCTTTGAAGGGTGTATCCTACCCTAAAACTC	1	19142068	19142177	1	19142125	19142125	1_19142125
1_19152434_19152543	GTTGACACCGAAAGTGTAGACATTTGGATTTTGGAATGCCTATAAAGGGAAAGGAAAATAATATGAGGAGATTGTGCGGATCCCTGATGAGATAACAAAT	1	19152434	19152543	1	19152516	19152516	1_19152516
1_19152459_19152568	GGATTTTGGAATGCCTATAAAGGGAAAGGAAAATAATATGAGGAGATTGTGCGGATCCCTGATGAGATAACAAATATGTATTATTAATTATTGACTGAAA	1	19152459	19152568	1	19152516	19152516	1_19152516
1_19288604_19288713	CTCATTCCAAGTAATGGCATCAAAGCTCTGCTCATAAATACCTCCCAATTCTGAAGTCTTATAGTTTTTAGATTTCGGCTCAGGATTAGAAGGTGGAGGA	1	19288604	19288713	1	19288686	19288686	1_19288686
1_19288629_19288738	CTCTGCTCATAAATACCTCCCAATTCTGAAGTCTTATAGTTTTTAGATTTCGGCTCAGGATTAGAAGGTGGAGGAAGAGCTATTTGTTTTACCGAGCTAG	1	19288629	19288738	1	19288686	19288686	1_19288686
1_19290276_19290385	ATCCCAGAAGGCATACCCAGACTTGTCACAAGCCAGTCTGAGAGCGATAGTAACTTATCACCTTCTCCATTGAGCCATCACTATCCAGGATGTGTGCCCG	1	19290276	19290385	1	19290358	19290358	1_19290358
1_19290321_19290430	GATAGTAACTTATCACCTTCTCCATTGAGCCATCACTATCCAGGATGTGTGCCCGGCCACCCTTACGATCAAAGAGAATAACCATCAACTGGGCTATAGA	1	19290321	19290430	1	19290358	19290358	1_19290358
1_19381186_19381295	TGAACCGTTATTATGAGATTAACCAATGTATGATTTAGTAAGTCACGAATATTCAACTGCACGTCCTTTTATATTTTCGGAGCTTTTTCGGTGTATGCGC	1	19381186	19381295	1	19381288	19381288	1_19381288
1_19381261_19381370	TTCGGAGCTTTTTCGGTGTATGCGCTGATTTTACGTGTGAAAATAATCTTCACATTAACAGAATGATTAACTAGAACTTATTCCAGTTATAGGGCACTAT	1	19381261	19381370	1	19381288	19381288	1_19381288
1_19390054_19390163	AAATGAAATGGTTTTCCTTTGTGGTTAGGGGATGGGCATTGGTCATATCTTATTGTGCACCCATCTTCTGATGCCTATAAAACCCAACTCCAACTCCTCT	1	19390054	19390163	1	19390136	19390136	1_19390136
1_19390109_19390218	TGCACCCATCTTCTGATGCCTATAAAACCCAACTCCAACTCCTCTCATCATGCACGAAAGCCCCAGTCTCAAGCATCATTGATCTACAAGGGAGGAAGTA	1	19390109	19390218	1	19390136	19390136	1_19390136
1_19398324_19398433	TTGTGATTGTCCACAAAACTTGACACATACCATTTTCCAGTGCTATCTCTTGGTTTTATCAGCATCTCAGCTAGACACCTACACCTAGTAACAATCTTAG	1	19398324	19398433	1	19398406	19398406	1_19398406
1_19398379_19398488	TTATCAGCATCTCAGCTAGACACCTACACCTAGTAACAATCTTAGGCTCCCTTTTACGATAATGCATCTGAAGCCATTTCTTATCTCTAAAGTCTTTGCG	1	19398379	19398488	1	19398406	19398406	1_19398406
1_19419203_19419312	TCCTAACAATTGGCAAACCTCTTCTAATAATTAACAGTTATCTCTTACTCTTCCTCTGTTTTATTTATCCCATTAAGTTCTCCCAGCAATGGGCAAATAA	1	19419203	19419312	1	19419285	19419285	1_19419285
1_19419218_19419327	AACCTCTTCTAATAATTAACAGTTATCTCTTACTCTTCCTCTGTTTTATTTATCCCATTAAGTTCTCCCAGCAATGGGCAAATAATTATTTCTCACTCTT	1	19419218	19419327	1	19419285	19419285	1_19419285
1_19461377_19461486	GGAACCTCGATAAGCAGAAGGCTGCTGCTAAGGGTAATCCATCTTTCAATTTTCAATTCATCGTTTCTTTTCAAAGGTTTCAAATTAGGTGTTAGATCTG	1	19461377	19461486	1	19461459	19461459	1_19461459
1_19461432_19461541	ATTCATCGTTTCTTTTCAAAGGTTTCAAATTAGGTGTTAGATCTGTTTTCTTTGGATGAAAATTTTATGAATTTCGGTTTGGTATTTGCAGGAAGCCAGC	1	19461432	19461541	1	19461459	19461459	1_19461459
1_19463445_19463554	GAGCTGCCCCGCTGTTGATTTTAAAATTACCTTCATAATTTTTAAAAGACTAAGAACTTTTTAAGATTAATTTTAGGGCAAATGACAATATTAAGCCGGC	1	19463445	19463554	1	19463527	19463527	1_19463527
1_19463500_19463609	ACTTTTTAAGATTAATTTTAGGGCAAATGACAATATTAAGCCGGCCAGTTTGCATGAGATATTACATAATTAAGCCAAACGGAAAAAAGAGACATGGATC	1	19463500	19463609	1	19463527	19463527	1_19463527
1_19476404_19476513	TTTCCACTTTTTGTTTTTTATCCAAATGATTTCATCCACCTATATACGTGAGTGTGAACTAATTCAAGTATCTCCTTGACTCGCCAAACTCTTTTAGATA	1	19476404	19476513	1	19476486	19476486	1_19476486
1_19476419_19476528	TTTTATCCAAATGATTTCATCCACCTATATACGTGAGTGTGAACTAATTCAAGTATCTCCTTGACTCGCCAAACTCTTTTAGATAAAAATGGTTGATGAT	1	19476419	19476528	1	19476486	19476486	1_19476486
1_19515780_19515889	GATTCTTGGTGAAGGCAGAGCAAAGAGATTGTGATGGTTATGGAGGTGGGAGAGAAGGAACAAGAAGAAAGAGAAGAGAAAAGGGAAGAGAGGGGGTTGG	1	19515780	19515889	1	19515862	19515862	1_19515862
1_19515825_19515934	GTGGGAGAGAAGGAACAAGAAGAAAGAGAAGAGAAAAGGGAAGAGAGGGGGTTGGTCAGCGGCGGCTCAGGGTCGCTTGAACTAAGTTGTGGTGTGAGGG	1	19515825	19515934	1	19515862	19515862	1_19515862
1_19663650_19663759	CCTATTAATACAAAGACTCTTGAGCATGCAATTTGTATAGTATACTGTGCATAACATCGCTATTAGTTGGACAAAGTCAGGAATACCTTGTCCCTATGTG	1	19663650	19663759	1	19663732	19663732	1_19663732
1_19663705_19663814	ATCGCTATTAGTTGGACAAAGTCAGGAATACCTTGTCCCTATGTGTGCGGGCAGGAGCAATTGTGATTGGGGCCTGGCTGACTCCCACTTTAGGCATGCC	1	19663705	19663814	1	19663732	19663732	1_19663732
1_19756763_19756872	ACAGTATAAATAAATTAATTATGAGTATATCTTGTTTACACTATAAACAAAATATGTTGAGTACGTTAACCCCCCACGTATCACGTGTCCACCCATTTTA	1	19756763	19756872	1	19756845	19756845	1_19756845
1_19756818_19756927	GTTGAGTACGTTAACCCCCCACGTATCACGTGTCCACCCATTTTATTTGCTTAAACTTTTTGTCAATAAATGAGATATACTCTTAATTAATTCATTTACA	1	19756818	19756927	1	19756845	19756845	1_19756845
1_19760201_19760310	GATGATCCATTTCAGATTGGTGAAGCTCATTCCAAGCAGTTGACCGGAGCGTAGTGCCATGACTAGAGGAAAAGGAGCAAGTATTAGGTTGATATGTGAG	1	19760201	19760310	1	19760283	19760283	1_19760283
1_19760256_19760365	GCCATGACTAGAGGAAAAGGAGCAAGTATTAGGTTGATATGTGAGCAATCAACGCTACATGATGGTGCTCCATGGAAATGAAATTGACGACTTTCGTACT	1	19760256	19760365	1	19760283	19760283	1_19760283
1_19856868_19856977	AACCATATCTATCATGCAGCAATCTATCAAGTCAGTGATATACCTGAACCTCAATTTTATCACCAAGCAGTACATCACAATGAGTGACGGCAGGCAATGA	1	19856868	19856977	1	19856950	19856950	1_19856950
1_19856923_19857032	TTTATCACCAAGCAGTACATCACAATGAGTGACGGCAGGCAATGAAGGAAGAACTGGACGCTCTGGAATCCAATCACACTTGGGAGTTGGTTCCTCTACC	1	19856923	19857032	1	19856950	19856950	1_19856950
1_19874260_19874369	TCAGATCATTGAACCAAAGAAAGCAAAGAATTTGTCAATTCTGTTGAAAGCATTGAATGTAACACTAGAAGAAGTTCCTGATGCACTCCTTGAAGGTGGT	1	19874260	19874369	1	19874342	19874342	1_19874342
1_19874315_19874424	AATGTAACACTAGAAGAAGTTCCTGATGCACTCCTTGAAGGTGGTTTTTTCTTCCTCGTTCAATTATATATTGTACTTGCATGAATTCTTATAATTTTTT	1	19874315	19874424	1	19874342	19874342	1_19874342
1_19874941_19875050	CTGGAAGGGGTGCCTACACTCTTATGGTAGGACTCACCCTTATTCAAACTGCTGCCGCTAAAGTAGCATGTACACTACTCTCTACTCTCAAAACTTGTAA	1	19874941	19875050	1	19875023	19875023	1_19875023
1_19874976_19875085	ACCCTTATTCAAACTGCTGCCGCTAAAGTAGCATGTACACTACTCTCTACTCTCAAAACTTGTAATAATTATATTCATAAATTAAAATAGTATCTTTTTG	1	19874976	19875085	1	19875023	19875023	1_19875023
1_19916648_19916757	CAGCCTCCTAGACATCACTCAACACCCGGACGAGTCTACGAGAAAATATCTCGATAGATTCACCAATGAATGCCTAACCATAGACGGACTGACTGACTCG	1	19916648	19916757	1	19916730	19916730	1_19916730
1_19916703_19916812	AGATTCACCAATGAATGCCTAACCATAGACGGACTGACTGACTCGGTGGCTGCCCTGTGCCTAACTAACGGCCTAATGAATAAGGACTTTCGGAAGCACC	1	19916703	19916812	1	19916730	19916730	1_19916730
1_19919481_19919590	CGCAGGATCACTCTTCCTTTCTCTTCTTCTTCCTCTAACTGAATAAAAATCACGAAGCCATATCTCTCTCCCTACTTCCTTGTTTGTCGCCGGCAATCCC	1	19919481	19919590	1	19919563	19919563	1_19919563
1_19919546_19919655	CTCTCCCTACTTCCTTGTTTGTCGCCGGCAATCCCAATACTACCGTGGCTACCTTCTGACCCTTTCTTCTTCTCACAATCTCTCTTTCTAGCTTGCCTCC	1	19919546	19919655	1	19919563	19919563	1_19919563
1_19925334_19925443	GTGTAGCATTATGAAAGCAGCACCAAAACAAGCTGAGAAAGTTGTTGTTGGCTCCTTAATACCATCCTCAGTGCCAGGCACCTAAAGTTATCAATTAAAA	1	19925334	19925443	1	19925416	19925416	1_19925416
1_19925389_19925498	TTAATACCATCCTCAGTGCCAGGCACCTAAAGTTATCAATTAAAAAAAACAATCAGCCACCAAAACAAATGCTTTTACAAAAAGAAATAATGCAATAACT	1	19925389	19925498	1	19925416	19925416	1_19925416
1_19970309_19970418	CTGTAATCAGTTAGTAAATCTGTCGCAAAATTGAATTATTCTAACTTAATCGTGATCTCTCTCCCGAGCTCCATTCACACATTCGTGCACAAATAAAACA	1	19970309	19970418	1	19970391	19970391	1_19970391
1_19970364_19970473	TCTCTCTCCCGAGCTCCATTCACACATTCGTGCACAAATAAAACACACTCCTTTCTCTGTCTCCATCACAGAGCTCTCTCTGTCGCACGCGTCTGCTCCA	1	19970364	19970473	1	19970391	19970391	1_19970391
1_20023825_20023934	TTGGGCTCATTTTTACTCGTTAGATATAAGTTGCCTTGTTCACTCCATCTCTTGAGTTCCTTCTCCCCAAATTGTTTTATTCTTTTGGTAGTCTCAAACA	1	20023825	20023934	1	20023907	20023907	1_20023907
1_20023880_20023989	GTTCCTTCTCCCCAAATTGTTTTATTCTTTTGGTAGTCTCAAACAACCAATTCTCAAATGATGTTGCTTTTTCCCGCAGTTTGAGTACATTGCACTTGTG	1	20023880	20023989	1	20023907	20023907	1_20023907
1_20030529_20030638	TGAATGAGTAGGGGTTTGTTGAGGAGTACAACCCTGGTGCATATGCTCCGGCAGAGGCAGGTGGGTCGGCCACCCCGGACATCGGTGATTCAGTTCAGGA	1	20030529	20030638	1	20030631	20030631	1_20030631
1_20030594_20030703	TCGGCCACCCCGGACATCGGTGATTCAGTTCAGGATCATCCATATAACCTACGGTCGGAAAGAAATTCACCTAATAGATTTACTTCGTTGCGATTCGGTC	1	20030594	20030703	1	20030631	20030631	1_20030631
1_20033996_20034105	GTTCTCCATACATCAAAGGTCACCCAGTAATACGTATGGGAAACGCCACTGGCCGGGACCACGGGAGCCCCAACACCCTCACTCCTTTGCCGGGCCATAC	1	20033996	20034105	1	20034078	20034078	1_20034078
1_20034051_20034160	GGACCACGGGAGCCCCAACACCCTCACTCCTTTGCCGGGCCATACCTAGAAAAGAGAGGGGCACCACTATCAACCTACCAAACCAAACAGAGAGAAAATC	1	20034051	20034160	1	20034078	20034078	1_20034078
1_20080760_20080869	GAACAACACCCTAATCCCTACAGATCGTGCTAGTCATCGTCGCTGTCAACCCCGTAGTCCTGCTGAGGCGGCATAGTAAGCGGTGATGTTGTGTCCCTCC	1	20080760	20080869	1	20080787	20080787	1_20080787
1_20080760_20080869	GAACAACACCCTAATCCCTACAGATCGTGCTAGTCATCGTCGCTGTCAACCCCGTAGTCCTGCTGAGGCGGCATAGTAAGCGGTGATGTTGTGTCCCTCC	1	20080760	20080869	1	20080787	20080787	1_20080787
1_20127843_20127952	ACCCTATTAATTGAAAATCAGGCCAATGAGCCTTACCTCAAGTGGCATATGTTTTCCTTTCTTACTAAGAGGTCTCACGTTCGAGTCTCATTTAGTACAA	1	20127843	20127952	1	20127925	20127925	1_20127925
1_20127898_20128007	CCTTTCTTACTAAGAGGTCTCACGTTCGAGTCTCATTTAGTACAAACTTGATAAAAAAAAGGGGAGAGGGGATATCATGTGTGTATAGGTGTGTGTGAGT	1	20127898	20128007	1	20127925	20127925	1_20127925
1_20161525_20161634	TTTTGTTGTATCTCTTAAATATGCTTGGGTTTGCAAGGTGAAAGTTAAAGAAACTAAGAGCAAGAAAGTTGGTATGGCTATAAATGTTGATTGCAGGAAC	1	20161525	20161634	1	20161607	20161607	1_20161607
1_20161580_20161689	AAGAGCAAGAAAGTTGGTATGGCTATAAATGTTGATTGCAGGAACTGATTAGATCCACCTGTTCCTCAAACATACTTTGGAAACTGCATCGGTGCAAGAA	1	20161580	20161689	1	20161607	20161607	1_20161607
1_20201885_20201994	AAACCCACAACATATCGCTGGATACTGAATTTTTTCATACAGGATGGAGGTCAATCACGTTATGAATCCTACTTTTTCTCATCACGCATTTCTATTCGAG	1	20201885	20201994	1	20201967	20201967	1_20201967
1_20201910_20202019	TGAATTTTTTCATACAGGATGGAGGTCAATCACGTTATGAATCCTACTTTTTCTCATCACGCATTTCTATTCGAGACAATACTAGAATTGCTCACAGCTG	1	20201910	20202019	1	20201967	20201967	1_20201967
1_20236172_20236281	GCGGTTTACGTTCTAGGCCAAAATTAGCATAATTTGCGAGTGTCGCGGTTTATATGTGAATGTGTAGTGTACATAAACCGCGACAGGGGTCCAGCGATTT	1	20236172	20236281	1	20236254	20236254	1_20236254
1_20236187_20236296	GGCCAAAATTAGCATAATTTGCGAGTGTCGCGGTTTATATGTGAATGTGTAGTGTACATAAACCGCGACAGGGGTCCAGCGATTTATGCGTGAATTAGCA	1	20236187	20236296	1	20236254	20236254	1_20236254
1_20249082_20249191	TATTGAGGGAGATGCTTGAAGTGGACTTCTTAGTTCAATCATGAAATTCTTTATCCAAATCAAATCAGCAACTAAGTCAGCCGTAGCCCTATATTCAGCT	1	20249082	20249191	1	20249184	20249184	1_20249184
1_20249117_20249226	CAATCATGAAATTCTTTATCCAAATCAAATCAGCAACTAAGTCAGCCGTAGCCCTATATTCAGCTTCAGTGCTGGACCTTGCAACAGCTCCTTATTTCTT	1	20249117	20249226	1	20249184	20249184	1_20249184
1_20266582_20266691	AACTTCAATACATATTTTCTCAAAGAATTCAATTAAGTTACCTTGTGTTTGCTTAAGATTGCTCGTGTTTCAAATTTCGGTCTATCTTTTGATTTGCAAC	1	20266582	20266691	1	20266664	20266664	1_20266664
1_20266637_20266746	AGATTGCTCGTGTTTCAAATTTCGGTCTATCTTTTGATTTGCAACCTAAGCCACTTTATTGAGAAGCTTAAGCTTTAAATTTTTTATTGTGTGATTGCTG	1	20266637	20266746	1	20266664	20266664	1_20266664
1_20291628_20291737	TAGGTGGTTAGGGTCAGCACCATCAGGGATGGACCCTTGAAGAGTTATATGTCAGCAGCTTCTGAGTGTTGTTCATAGCCCATATAACAGACAGCCACAG	1	20291628	20291737	1	20291710	20291710	1_20291710
1_20291653_20291762	GGGATGGACCCTTGAAGAGTTATATGTCAGCAGCTTCTGAGTGTTGTTCATAGCCCATATAACAGACAGCCACAGACCAAGTGGACTGTGAAACTCACTT	1	20291653	20291762	1	20291710	20291710	1_20291710
1_20355723_20355832	TCTTTCATCTTTCCTAACTTCTCCTCTAGTGCCAACCTCTACCTAAAGACATGGGTATAGCTCTCCTGGAACTTCTTTGCCTTCTCCGCGACCAAGGCAG	1	20355723	20355832	1	20355825	20355825	1_20355825
1_20355798_20355907	TTTGCCTTCTCCGCGACCAAGGCAGCAGCAGCTTCCGACTTGTTTGCTCTCTCCTGAGCTCCCTCCAAGTCGGTCATCAAGGCCTTCCTCTCCCGCTCCA	1	20355798	20355907	1	20355825	20355825	1_20355825
1_20436806_20436915	CACGATGTTACCGACGTCCTCTTATTTCGAGTTTCTAATGTCCCAATAGTGAAGGGTGTTCCTGCAAGGACTCCGACGCTCAAATTAGGATGGGTCACAA	1	20436806	20436915	1	20436888	20436888	1_20436888
1_20436861_20436970	GTGTTCCTGCAAGGACTCCGACGCTCAAATTAGGATGGGTCACAAGAGACCTTAGTGCACGTATATAGAATAGTGCATATATTACGAGATAATGATGTTA	1	20436861	20436970	1	20436888	20436888	1_20436888
1_20442387_20442496	AAGAAAGAGTACACGTGGTGATTGCAGTGGTGTTGATCGCCATAAACCGCCACAATTTGAGGTTCATGAAATAGGTTCGTGTCTTGAAATTGAAATGACA	1	20442387	20442496	1	20442469	20442469	1_20442469
1_20442402_20442511	TGGTGATTGCAGTGGTGTTGATCGCCATAAACCGCCACAATTTGAGGTTCATGAAATAGGTTCGTGTCTTGAAATTGAAATGACATATGGATTAGATACC	1	20442402	20442511	1	20442469	20442469	1_20442469
1_20454775_20454884	TGTTAGCCACGGATATGTATTCATTATTAATGTTTAATCGCCACAAATTTTCTTGGTTTTAGTCATAGTTTTTTCCATGGCTAATCACTGCGTTTCGGTA	1	20454775	20454884	1	20454802	20454802	1_20454802
1_20454775_20454884	TGTTAGCCACGGATATGTATTCATTATTAATGTTTAATCGCCACAAATTTTCTTGGTTTTAGTCATAGTTTTTTCCATGGCTAATCACTGCGTTTCGGTA	1	20454775	20454884	1	20454802	20454802	1_20454802
1_20490473_20490582	GGTTAGGTAGATTTTTTAATTATGGTAGTTTCAAATTTTCAGTTTAGCCCGTTTGGCGAGTTACGCGGTGAATTTCGGTCCGTTTGCCACCCTTAGTTGG	1	20490473	20490582	1	20490555	20490555	1_20490555
1_20490508_20490617	TTTTCAGTTTAGCCCGTTTGGCGAGTTACGCGGTGAATTTCGGTCCGTTTGCCACCCTTAGTTGGAAGTGGACTGGACTACTCAACGGAGGCTTGTGGCT	1	20490508	20490617	1	20490555	20490555	1_20490555
1_20578310_20578419	GCCGCCACTACCTCCAACCATCACCCTCATCTCTCCCCTCTCTCGTTCATACCCACATTCTCTTCCTTTCTCTCTCACTCATCTTCTCTCTCTCACTGCC	1	20578310	20578419	1	20578392	20578392	1_20578392
1_20578365_20578474	CATTCTCTTCCTTTCTCTCTCACTCATCTTCTCTCTCTCACTGCCGAGCCTCTGCCACCACCGTGCGCCGCCTGATGAGCGGATAATTTGTACGATTTTT	1	20578365	20578474	1	20578392	20578392	1_20578392
1_20626517_20626626	GCCAATATATGGGTGAACATTTTTCTCATGAATGGTGTCACTCCAAATCACCGGTCTCTAGTTCCTATTGGAGCCCAGCTGCACCGAATCATCACTCATA	1	20626517	20626626	1	20626599	20626599	1_20626599
1_20626562_20626671	AATCACCGGTCTCTAGTTCCTATTGGAGCCCAGCTGCACCGAATCATCACTCATAATCTCTTGCCTCAAAGTGGTTTGTATCAAAGAGTTACTCTCTGCG	1	20626562	20626671	1	20626599	20626599	1_20626599
1_20651538_20651647	CGTGTTGGTGGCACGGCGACGCGGCGCGGTGAGGGCGACGCGAATGCACTGCGTGGAACGCGACCCTCTTCACTTCCGATTCTGATCTCCCTCTTCTTCG	1	20651538	20651647	1	20651620	20651620	1_20651620
1_20651593_20651702	GAACGCGACCCTCTTCACTTCCGATTCTGATCTCCCTCTTCTTCGACGTTGGTGGCGAACGGCGAGCAGCTCGGCGGCGACGGCGAGGCCCACCGCTGCT	1	20651593	20651702	1	20651620	20651620	1_20651620
1_20722134_20722243	GAGGTCCTTGATCCCTAGTCCCCCTTCCTTCTTAGGTCTTGTCATAGTATTCCAGCTGATCCACACCATTTTTCTCTCTGTACCTCGTTGTCCCCACCAG	1	20722134	20722243	1	20722216	20722216	1_20722216
1_20722189_20722298	CTGATCCACACCATTTTTCTCTCTGTACCTCGTTGTCCCCACCAGTATTGAGAGAGCATGCTATGAATTTCTGAGATGAGTGTGTCTGGGAGCTTAAAAC	1	20722189	20722298	1	20722216	20722216	1_20722216
1_20794957_20795066	TTTCCCATGAATTCATTTTTATAATAGTAATTTGAAATGCAGGTAGATGGGCTCAAACCCCATACCCTCATCTAAATCGTTACACGTCTAATCCCTGAAT	1	20794957	20795066	1	20795049	20795049	1_20795049
1_20794992_20795101	AATGCAGGTAGATGGGCTCAAACCCCATACCCTCATCTAAATCGTTACACGTCTAATCCCTGAATGTCTCTTTCATAGATGCAACGTGATTCACCTTTCG	1	20794992	20795101	1	20795049	20795049	1_20795049
1_20798712_20798821	AATACGTGTATCGCACGATTTCACCCTTCCTATTCTTTAGTTTCTTTCCTTGACGCATCGCAAAACCCTTTGCTCGACTATATTGCTCATAAAAACGACA	1	20798712	20798821	1	20798794	20798794	1_20798794
1_20798767_20798876	CATCGCAAAACCCTTTGCTCGACTATATTGCTCATAAAAACGACACGCCTCATCCGGGTTTGCGAACTCCATCTCTAATATCTGTGCACGACCAAACACT	1	20798767	20798876	1	20798794	20798794	1_20798794
1_20929807_20929916	GTGTTTCTTCATTCCGCAATGAGTATAATGGAGGTGGCTTTTGTCTTCTTTGTCTCGCTGTGATGAACGCCGTCCGGTAGTTTCTGAGCGATTCCATCCC	1	20929807	20929916	1	20929889	20929889	1_20929889
1_20929852_20929961	TTCTTTGTCTCGCTGTGATGAACGCCGTCCGGTAGTTTCTGAGCGATTCCATCCCTGTCCCTGTGGTCTGTTTCTTGCTATTAGGCCGATTCCGACCTCC	1	20929852	20929961	1	20929889	20929889	1_20929889
1_21012250_21012359	GACGTGATTTTAATCGTTGCATCTAATCAAGGCGTCTCTTGGGGATTTGAGCATTTATACACGGGGAGCAGTTACATTGGTAACGGCGCACCTCTTAAAT	1	21012250	21012359	1	21012342	21012342	1_21012342
1_21012275_21012384	ATCAAGGCGTCTCTTGGGGATTTGAGCATTTATACACGGGGAGCAGTTACATTGGTAACGGCGCACCTCTTAAATGCTCACGTCGTTTTACCTTTATGCC	1	21012275	21012384	1	21012342	21012342	1_21012342
1_21092187_21092296	ACGGTTGTCCTGGCCGCGTTTTGCTCACCGCCGGGATCCGATTTTAGCGGCGGTTCTAACCGCCGCAACCCTCCAAAAAAACCGCCGCCGCTGCGCTGTT	1	21092187	21092296	1	21092224	21092224	1_21092224
1_21092187_21092296	ACGGTTGTCCTGGCCGCGTTTTGCTCACCGCCGGGATCCGATTTTAGCGGCGGTTCTAACCGCCGCAACCCTCCAAAAAAACCGCCGCCGCTGCGCTGTT	1	21092187	21092296	1	21092224	21092224	1_21092224
1_21103476_21103585	TGGCTTAAACTGAATACTGTCGTTCTCTGCTACGGTTGTAACGGGAAAGAACGCTACGGTTGGGACTCACGACGACGCATTGAGAGTGACAAAAAACGAC	1	21103476	21103585	1	21103558	21103558	1_21103558
1_21103511_21103620	TTGTAACGGGAAAGAACGCTACGGTTGGGACTCACGACGACGCATTGAGAGTGACAAAAAACGACCACTGATCCTGCATGAGAAGAATGGAGTAGGAGGA	1	21103511	21103620	1	21103558	21103558	1_21103558
1_21130880_21130989	CTACCACCTTTCTCACACCCTAGACATCCATATATACCATCATCATGTTCATTCATTCTTAATTCATTAATCATATATCATCACCAATTCTACAATTTTC	1	21130880	21130989	1	21130897	21130897	1_21130897
1_21130880_21130989	CTACCACCTTTCTCACACCCTAGACATCCATATATACCATCATCATGTTCATTCATTCTTAATTCATTAATCATATATCATCACCAATTCTACAATTTTC	1	21130880	21130989	1	21130897	21130897	1_21130897
1_21146894_21147003	AATTAAATAACTTGAAAAGGATTAAACGTTCCACACCTTACCAACGCAAAATTTGGACAAGGTCCGGCAAGTCCACAAAGCTAATTCAATCCTAAACACC	1	21146894	21147003	1	21146961	21146961	1_21146961
1_21146894_21147003	AATTAAATAACTTGAAAAGGATTAAACGTTCCACACCTTACCAACGCAAAATTTGGACAAGGTCCGGCAAGTCCACAAAGCTAATTCAATCCTAAACACC	1	21146894	21147003	1	21146961	21146961	1_21146961
1_21158175_21158284	CTTCTGGATCGAGTCACTTATTCTATCAACGCGTTTTTAGATCTATTTTTTTTATACTGTCGTTGCTACCACTGTTGCCATTGCAGTTTTTACTGCCTTT	1	21158175	21158284	1	21158257	21158257	1_21158257
1_21158200_21158309	TCAACGCGTTTTTAGATCTATTTTTTTTATACTGTCGTTGCTACCACTGTTGCCATTGCAGTTTTTACTGCCTTTGCCACCACAGTTTCTGCTGTCGATG	1	21158200	21158309	1	21158257	21158257	1_21158257
1_21175486_21175595	TTACGGATGGCGACGTGATTTGTCGACGGGTCGGCTGGGCGGACCGGCGGTGACAGATCCGACGCGCGTCTCCTCTTTTTATGGCTAAGCTTCATCGCGG	1	21175486	21175595	1	21175523	21175523	1_21175523
1_21175486_21175595	TTACGGATGGCGACGTGATTTGTCGACGGGTCGGCTGGGCGGACCGGCGGTGACAGATCCGACGCGCGTCTCCTCTTTTTATGGCTAAGCTTCATCGCGG	1	21175486	21175595	1	21175523	21175523	1_21175523
1_21185792_21185901	TTAAGATTTTTTTAATAAATTAAAAATAGTAGAACAAGGAGAAGGACAACATACCTAGAGAAAGGAATGAGACAGCTCCGGTGACACAAAGAGTAACGGC	1	21185792	21185901	1	21185874	21185874	1_21185874
1_21185847_21185956	TAGAGAAAGGAATGAGACAGCTCCGGTGACACAAAGAGTAACGGCGACAACGATGGCAATAGTGGTAGCGGTAGCAGTGGTGGAGCGACAAAAACGGTAG	1	21185847	21185956	1	21185874	21185874	1_21185874
1_21218446_21218555	CCTGTAAAAATTTTGATCTGTGCAGACGCACACATCTGTGCGCATGCACAGGCAGGAAAGTTCCCACTGGTTTCAGCCCTAGCACAGTTGGTGCGCGCGC	1	21218446	21218555	1	21218473	21218473	1_21218473
1_21218446_21218555	CCTGTAAAAATTTTGATCTGTGCAGACGCACACATCTGTGCGCATGCACAGGCAGGAAAGTTCCCACTGGTTTCAGCCCTAGCACAGTTGGTGCGCGCGC	1	21218446	21218555	1	21218473	21218473	1_21218473
1_21241208_21241317	GACGGCAGCCACCTCTCCCCCCTAATCTTTTTCAAATTGTTAACTCTTTCCTCCTCTCTCTTGGCTTTAGCTTTTGCTGCTGCGACTTTGGCTTCAAATT	1	21241208	21241317	1	21241290	21241290	1_21241290
1_21241263_21241372	CTCTCTTGGCTTTAGCTTTTGCTGCTGCGACTTTGGCTTCAAATTTAGCTAAGGATTTCTTGTTCGCGTCATTTGCTGCGGCAATTAAATCTTTCCCTTC	1	21241263	21241372	1	21241290	21241290	1_21241290
1_21265620_21265729	TTGAAAATGAGTGCCTTTTCTATATTTCAGAGGCTATCAAAAGTCTATAGAGCTTTGTACACTCCCAACTCACGAACTTGAACCACATTAGGCCATTTCT	1	21265620	21265729	1	21265702	21265702	1_21265702
1_21265675_21265784	TGTACACTCCCAACTCACGAACTTGAACCACATTAGGCCATTTCTTGCGTACCCTATCATTCAACTTGCCAAAGTCTATAGCCTTTGTCATTCCACCAAT	1	21265675	21265784	1	21265702	21265702	1_21265702
1_21352226_21352335	CTGGAGAATCAACGCCTACAAGAAGTAGGTACTTACGAAGGTTATGTCGTTGAAATGCCTTATCTGACTTCTGAGTTGGATTCGTCGGGTGGGGTTCAAA	1	21352226	21352335	1	21352308	21352308	1_21352308
1_21352241_21352350	CTACAAGAAGTAGGTACTTACGAAGGTTATGTCGTTGAAATGCCTTATCTGACTTCTGAGTTGGATTCGTCGGGTGGGGTTCAAAATCGACAATTGAACT	1	21352241	21352350	1	21352308	21352308	1_21352308
1_21354985_21355094	AACTCTGATGCCTCGGAGGTAGATCCTCATAAGGCTTGGCGCGAGACTGTCTCTGAGCTCTACATGAATTACGTCTCCGGGTTAGGGTCGTTCTTTGCCA	1	21354985	21355094	1	21355067	21355067	1_21355067
1_21355040_21355149	AGCTCTACATGAATTACGTCTCCGGGTTAGGGTCGTTCTTTGCCAGCAACCTTCGCACCTCCGCATTAGTAGTTTCATCTGCCTCTACCTCTGCCACCAA	1	21355040	21355149	1	21355067	21355067	1_21355067
1_21430194_21430303	AGAACTTTTTCTTCTTTTCCTTTTATCTCTACTCGTCGTGTTACTGTTGTCTATTTGGTGAACTAAGATATGCCCTACAATTTGGACCAGTTTATTTAGA	1	21430194	21430303	1	21430276	21430276	1_21430276
1_21430249_21430358	TGGTGAACTAAGATATGCCCTACAATTTGGACCAGTTTATTTAGATAATTTTCAGAGATTTTGGTAGGAGCAAGGAGTGTAAAGTGTTACTTAGATATGG	1	21430249	21430358	1	21430276	21430276	1_21430276
1_21437325_21437434	TTCTTTCATCCTCTCTCTCTTTAGCTCTCTCATTCTTTCACTCATTCTACTTCTCTTTGTTGGTCAAAAAATATTTCGATTGAAATGACTGAGATCGAAA	1	21437325	21437434	1	21437407	21437407	1_21437407
1_21437340_21437449	TCTCTTTAGCTCTCTCATTCTTTCACTCATTCTACTTCTCTTTGTTGGTCAAAAAATATTTCGATTGAAATGACTGAGATCGAAATGTTTAAAAGTGCAC	1	21437340	21437449	1	21437407	21437407	1_21437407
1_21456924_21457033	TCTTAGGGCAATGGGCACTCCCACATTCAACCTCGCTCTGTCTTCTTACATGGTAAGATTATTTTTCTTCTTTTCTTCCTTTTGTCTTCAGTCTTACTTT	1	21456924	21457033	1	21457006	21457006	1_21457006
1_21456939_21457048	CACTCCCACATTCAACCTCGCTCTGTCTTCTTACATGGTAAGATTATTTTTCTTCTTTTCTTCCTTTTGTCTTCAGTCTTACTTTTTTTTGTCATATAAT	1	21456939	21457048	1	21457006	21457006	1_21457006
1_21493203_21493312	TTCTACTGCTGTGGTGTTGGGTTTGTCGTAAGAGTTTGTGGTGCTAGTATTTTAATGAGTGAACTACCAACCCGGTCCCTGACCATTTCGCACAATGACA	1	21493203	21493312	1	21493285	21493285	1_21493285
1_21493218_21493327	GTTGGGTTTGTCGTAAGAGTTTGTGGTGCTAGTATTTTAATGAGTGAACTACCAACCCGGTCCCTGACCATTTCGCACAATGACAAAGCAATTCCTGACG	1	21493218	21493327	1	21493285	21493285	1_21493285
1_21525270_21525379	TGGGAGAGGGGTAGCAGAATCAGAAGTTGCGCCGCCGTGAACGGTGGCGGTTATGGCAGAAGAGCGGCGGCAGTGATTGCAACGGGAGAACGAGAGACTC	1	21525270	21525379	1	21525307	21525307	1_21525307
1_21525270_21525379	TGGGAGAGGGGTAGCAGAATCAGAAGTTGCGCCGCCGTGAACGGTGGCGGTTATGGCAGAAGAGCGGCGGCAGTGATTGCAACGGGAGAACGAGAGACTC	1	21525270	21525379	1	21525307	21525307	1_21525307
1_21540308_21540417	TATCTTAGAATCATCGTAACATTTACACAATCCCACTAGGTGAACAATGAGAGATACGAACAATGTGAACAACGGACCGTATTTCAGGTCCACTAACCAT	1	21540308	21540417	1	21540410	21540410	1_21540410
1_21540343_21540452	CTAGGTGAACAATGAGAGATACGAACAATGTGAACAACGGACCGTATTTCAGGTCCACTAACCATATAATTTCACTTTCATCCTAAACCCACCACTTTTA	1	21540343	21540452	1	21540410	21540410	1_21540410
1_21550754_21550863	TCCAGTGGAGCCTGTAATAATCAATTTTTTTCTTAATAGATTTCAGAAGGTAGTGGTCATCGATGAAATCTTGCACAATTTTGGAGACAAACTTGTTACG	1	21550754	21550863	1	21550836	21550836	1_21550836
1_21550809_21550918	GTCATCGATGAAATCTTGCACAATTTTGGAGACAAACTTGTTACGAGAAGGAAGTGGGACTTGTCCGGAGCGATGAAATTTGGGAAATTAGGATTTTGTT	1	21550809	21550918	1	21550836	21550836	1_21550836
1_21592751_21592860	CCCATTGCCACCCCTAACGCTAAGAGGCATAGATAGATGGCATCATACGACACATTGAGAATATTGTTTTATATTCTTTGTTTTAGTTTCATTAGTAGAT	1	21592751	21592860	1	21592833	21592833	1_21592833
1_21592766_21592875	AACGCTAAGAGGCATAGATAGATGGCATCATACGACACATTGAGAATATTGTTTTATATTCTTTGTTTTAGTTTCATTAGTAGATCATAACAAATCACTT	1	21592766	21592875	1	21592833	21592833	1_21592833
1_21598668_21598777	TGCTGTCCACTAATAGCTCCATAGGTCTCCAATACTTGCAATATGAATTCACAATTCTGGTAATTAACCTTACTGAACAGGATTGCATCATCAGCAAATA	1	21598668	21598777	1	21598750	21598750	1_21598750
1_21598723_21598832	TCTGGTAATTAACCTTACTGAACAGGATTGCATCATCAGCAAATAGTAGGTGACTAATTGAGGGGCATCTAGCATTTAGTCTCAGATGGTGAAACATAGC	1	21598723	21598832	1	21598750	21598750	1_21598750
1_21701919_21702028	AAGTTTGACTATATGATAACAAGATAAAAAATATTTGCTTTATGAAGATCGAGAGACTTGTGCAAAGTGTAATGATCCAATTTTCAGTATGGCATGCTCA	1	21701919	21702028	1	21702001	21702001	1_21702001
1_21701954_21702063	TGCTTTATGAAGATCGAGAGACTTGTGCAAAGTGTAATGATCCAATTTTCAGTATGGCATGCTCATGCCAAAACATTGAATGTTACCAACTTGAAACTAC	1	21701954	21702063	1	21702001	21702001	1_21702001
1_21840051_21840160	CAAGACTCGGATGCTTATTCATCATCACCTCTGAAAAGTTATCTAGTAACCACTTGTATGATTTTGTTTGTTCATATAATAGCAAACCGAAGCCAAAAAT	1	21840051	21840160	1	21840133	21840133	1_21840133
1_21840106_21840215	GTATGATTTTGTTTGTTCATATAATAGCAAACCGAAGCCAAAAATACAAGTTTGGCGATGATAGTTTGTTCCTGAAAAGATAACTAGCGGTCCATTATAC	1	21840106	21840215	1	21840133	21840133	1_21840133
1_21840778_21840887	AAGAATTTAAGTCGAACATAATTGCCAGTACTATCAGCAGCCGCATCCCCCTTTCGAACTCCAAACCCCACACACTTGACATACCTTACATAACATTTGT	1	21840778	21840887	1	21840860	21840860	1_21840860
1_21840833_21840942	GAACTCCAAACCCCACACACTTGACATACCTTACATAACATTTGTAAGTTTCTTCATAACTTACAACTTGCTGATTCAAAAAATCATTTGCACTCAAAAC	1	21840833	21840942	1	21840860	21840860	1_21840860
1_22021550_22021659	AATAGAGGACGGTGGCGCGAGGGAAGACGCGCCCACTGTGGCGCAACAGAGGAGTATGATGGGAGGGCGAGGGCGCGGTGCGATGGGAACGATGATGCAA	1	22021550	22021659	1	22021632	22021632	1_22021632
1_22021605_22021714	ATGATGGGAGGGCGAGGGCGCGGTGCGATGGGAACGATGATGCAATGGATAGCGGGAGATAGATGAAGGAGTGCAACGCGATGGCGGGGTGCAGAACGAT	1	22021605	22021714	1	22021632	22021632	1_22021632
1_22055091_22055200	GTCCAATTTGATTTAATGTGTGTTTATGAGTATTGCAGGCCCAATACATTAATTTTAGCTCATATCATGGAGAATCGGAAAAACACTTCACATGACTCAA	1	22055091	22055200	1	22055173	22055173	1_22055173
1_22055146_22055255	TAGCTCATATCATGGAGAATCGGAAAAACACTTCACATGACTCAAAGCTAAGCCTCAGCCAAATGAAAAATAATAAGTACAAATCAGACTCATGAGGCCA	1	22055146	22055255	1	22055173	22055173	1_22055173
1_22097979_22098088	TCATCAAGACTCCAAATCCTCCTTTGAATTCCATTCAATTACGACTTACACCACCTTTGGGGCCCAAATCTTGATTTGCCCTCTTTGATGAACCTTAGAC	1	22097979	22098088	1	22098061	22098061	1_22098061
1_22098034_22098143	TTTGGGGCCCAAATCTTGATTTGCCCTCTTTGATGAACCTTAGACCTTTTTGCTATCCAATATTCAATGCTCCACCATTTAGCATTTCAAGAAGAATGAT	1	22098034	22098143	1	22098061	22098061	1_22098061
1_22125083_22125192	TGTGAATTTCAATCCTAACAATTTGGTACTTTCATTAAGAGAATTCAATGGAATCAGGAACTCCCATTTCACGGCTCGAGGATGTTTGCAAGCAAAATCG	1	22125083	22125192	1	22125165	22125165	1_22125165
1_22125138_22125247	AGGAACTCCCATTTCACGGCTCGAGGATGTTTGCAAGCAAAATCGCTCTGAGATCGCTGCATTGCAACGCGGCCAGATTGAGACAATCACTCAAATAGGG	1	22125138	22125247	1	22125165	22125165	1_22125165
1_22128162_22128271	GGACACACCGGAGAGCTCAAGACGTTTAAGGCATTGGGCAGTGCTTTCTTTTTGCCTGGCCTGCGAAGGGATATTCACAAGTTTATTCAAGAATGTACAA	1	22128162	22128271	1	22128244	22128244	1_22128244
1_22128217_22128326	CTGGCCTGCGAAGGGATATTCACAAGTTTATTCAAGAATGTACAATTTGTCAATCAACAAAATATAGTCCTTCTAAACCACAGGGGCTGCTCCACCCGTT	1	22128217	22128326	1	22128244	22128244	1_22128244
1_22130705_22130814	AACCTCAACTTTTATAAAATTTCGGCAACACCTTCCCTAAAACTCGAACTTAGCCACCCATCCCTCTATCTCCACAATTCACCAGCCCTTTCCTCAATAA	1	22130705	22130814	1	22130787	22130787	1_22130787
1_22130730_22130839	CAACACCTTCCCTAAAACTCGAACTTAGCCACCCATCCCTCTATCTCCACAATTCACCAGCCCTTTCCTCAATAATTATCAAACAGAAGATTCTCAATCA	1	22130730	22130839	1	22130787	22130787	1_22130787
1_22148035_22148144	CAGTTGTTCTTCCATCAGCCTTCTCTGATCTTCTCTTATCTCATAGAGGATGGTGGCATGCTCATTGTGCTCTACCATCAGCTACTCCACGTTAGCTCAG	1	22148035	22148144	1	22148092	22148092	1_22148092
1_22148035_22148144	CAGTTGTTCTTCCATCAGCCTTCTCTGATCTTCTCTTATCTCATAGAGGATGGTGGCATGCTCATTGTGCTCTACCATCAGCTACTCCACGTTAGCTCAG	1	22148035	22148144	1	22148092	22148092	1_22148092
1_22211323_22211432	AGAATCAATTCAAAAAAATATCCACCAGAGAATGAGGAACCCCTGCACCCAACAGAAATCATGGGACTTGTACACGGGCACCACGGTCGATTAGAGCAAC	1	22211323	22211432	1	22211405	22211405	1_22211405
1_22211323_22211432	AGAATCAATTCAAAAAAATATCCACCAGAGAATGAGGAACCCCTGCACCCAACAGAAATCATGGGACTTGTACACGGGCACCACGGTCGATTAGAGCAAC	1	22211323	22211432	1	22211405	22211405	1_22211405
1_22222721_22222830	GAGGTAGAGCACCTGGCTACTATCATGGTCCAAAGAATTCAGAAGTTTCTCTATAACAATATTGTTACCTAGTTTAAAGTTTCACACTCCATTACTACAG	1	22222721	22222830	1	22222823	22222823	1_22222823
1_22222806_22222915	ACTCCATTACTACAGACAATGGAACTCAATTTACCGACTCAGCATTCAAAAGGTTAGTGGCAAGCCTTAAAATCAAGCACCGATTCATATTGGTAGAGCA	1	22222806	22222915	1	22222823	22222823	1_22222823
1_22237617_22237726	AGAGTAATGCAAGGCTTAATAATAGTGATTTATATTCTTGGTTCTGAACAAGTAACAGACATCATGACAAAGATTTTCTCTCAAGATCTTTTTGACAAAT	1	22237617	22237726	1	22237699	22237699	1_22237699
1_22237672_22237781	CAGACATCATGACAAAGATTTTCTCTCAAGATCTTTTTGACAAATTTCGAAGCAAACTCAGATTTGTATTAAAGTCTCTCTAAGTTTATAGGGGGATATT	1	22237672	22237781	1	22237699	22237699	1_22237699
1_22265340_22265449	AGGGTGATGGGGTGTGAGAAAAGAAGAGAAGAGAAGAGAAGAGAAGAGAAGAGAAGGGCGGTAATTAAAAACTGAAGGAAGGGCCAGGGGCATGGGTTAG	1	22265340	22265449	1	22265422	22265422	1_22265422
1_22265395_22265504	GGGCGGTAATTAAAAACTGAAGGAAGGGCCAGGGGCATGGGTTAGAGATGGGTGCATGCAGCGCAGTGCAAGGTGTGACAAAAACAAGCTTTTTATTATT	1	22265395	22265504	1	22265422	22265422	1_22265422
1_22310979_22311088	ATCGAAGCCATAACGTTTGTCCTTGCCCAATCACTGTTCTGCCATCCATCAACCCCGTTCCGTCGCCTGAGAAGAACCTCAAAGACGAGAGAGAGCTCGT	1	22310979	22311088	1	22311081	22311081	1_22311081
1_22311014_22311123	GTTCTGCCATCCATCAACCCCGTTCCGTCGCCTGAGAAGAACCTCAAAGACGAGAGAGAGCTCGTGCGCGAAGGGTAGTGCCACTGTGCCTCCGTCACGC	1	22311014	22311123	1	22311081	22311081	1_22311081
1_22341929_22342038	TATGTCAGGCGTGTCATCCCCAAGGATATCATCCAACTCCTCCTCAAGTCTCTCAATTGCATGTACCTCTTCCACCAGGGAGTCGATGGTATCAATCCTC	1	22341929	22342038	1	22342031	22342031	1_22342031
1_22342004_22342113	CAGGGAGTCGATGGTATCAATCCTCATACATTCCTCTGGGATGTCAGGGTATTTCATGGCCTTGACAGCATTCAGCATGAATTTATTTTCATTGACTCTC	1	22342004	22342113	1	22342031	22342031	1_22342031
1_22390975_22391084	AAAGTAAATCCAACTACTTGGCCTATGTATGAGTTATCTCAATATCCGTCATTTTTTATTAATCCACTTATTCTTGGGTTTATATACAATTGTTCAGTTG	1	22390975	22391084	1	22391057	22391057	1_22391057
1_22390990_22391099	ACTTGGCCTATGTATGAGTTATCTCAATATCCGTCATTTTTTATTAATCCACTTATTCTTGGGTTTATATACAATTGTTCAGTTGGACCCAATTGTTGAA	1	22390990	22391099	1	22391057	22391057	1_22391057
1_22401104_22401213	CGGTGCTGTCGCCTCCCCCCTTTTCTTCTCTTTCTCGTTTCTCTCTTCCCTTTTCTCTTTTCTTTATCTTACGTAGGGGTGTGTGTAGGAAATGGTGGAC	1	22401104	22401213	1	22401186	22401186	1_22401186
1_22401159_22401268	TCTTTTCTTTATCTTACGTAGGGGTGTGTGTAGGAAATGGTGGACGCAGGAATAAGGGGGTGAGGTTAGTGTAGTATGTTTTAGGGTTAGGTTAGGGTTT	1	22401159	22401268	1	22401186	22401186	1_22401186
1_22489232_22489341	CTATGAAGAAGTACTTGGATGAAACACGAGAACAATTGGCACAATTTTTTTAAAGTAAAGTCTGACATATAATTTGAGAAAATAATGCCTGAATTGATGC	1	22489232	22489341	1	22489299	22489299	1_22489299
1_22489232_22489341	CTATGAAGAAGTACTTGGATGAAACACGAGAACAATTGGCACAATTTTTTTAAAGTAAAGTCTGACATATAATTTGAGAAAATAATGCCTGAATTGATGC	1	22489232	22489341	1	22489299	22489299	1_22489299
1_22498665_22498774	TCAGCGTTTTTTAGAAGTACCATGAGAGAAGAGTGCTGGGCTGATGAGAGGCCCAAAAAAGATTCTTGATGAAGTTATTGGTGTGCTTTTTCTCCTTGAC	1	22498665	22498774	1	22498747	22498747	1_22498747
1_22498720_22498829	AAAAAGATTCTTGATGAAGTTATTGGTGTGCTTTTTCTCCTTGACCTAAGACGACAGAGTAGGGAGGTAAGGGAATGGCAACGACGTTAATTGAAGAATG	1	22498720	22498829	1	22498747	22498747	1_22498747
1_22504954_22505063	GTATGCTAAAGATGCTATCGACTACATTGTCTTCCTATAAAAGCCCAGTCATATGCTTTTAGATATTGTTTACTTTGGCATTCTAGTTCTCATGGTTTTG	1	22504954	22505063	1	22505036	22505036	1_22505036
1_22505009_22505118	CTTTTAGATATTGTTTACTTTGGCATTCTAGTTCTCATGGTTTTGTTCTTGATAAAGGAACGAACACCATTCAACCCTTCAAAACATGATAACAAGAAAG	1	22505009	22505118	1	22505036	22505036	1_22505036
1_22520838_22520947	CTGGACACTTAGGCTAGTGAACCATAGGATAGGATTGAATTGACTATGTATGATGGCATTGATATTATGATGCTTGTTGATGTTGATGAATGTTGAGGAC	1	22520838	22520947	1	22520855	22520855	1_22520855
1_22520838_22520947	CTGGACACTTAGGCTAGTGAACCATAGGATAGGATTGAATTGACTATGTATGATGGCATTGATATTATGATGCTTGTTGATGTTGATGAATGTTGAGGAC	1	22520838	22520947	1	22520855	22520855	1_22520855
1_22576099_22576208	GTGACTCCCTCGCAGCCAGTGTGTGTCTCCCTCCCGACTCGCCCCTTCTCTCTGACAGATTCAGCCACCACCACCGCCACCGCCACCACCGTTCACAAAC	1	22576099	22576208	1	22576181	22576181	1_22576181
1_22576144_22576253	TTCTCTCTGACAGATTCAGCCACCACCACCGCCACCGCCACCACCGTTCACAAACACTTGCGACGTCCCTGCAGCCATAACGAAGAAGGCGCTTGCGTCG	1	22576144	22576253	1	22576181	22576181	1_22576181
1_22615094_22615203	AGAAATGTTTATTGGTATAAGAAATACACCAAAAAAAAAAGGAAAATAGCTGTTAGTGATTAGTCAAAGAACAGTGTCATAATCCTTTAGGATAGGGTGG	1	22615094	22615203	1	22615176	22615176	1_22615176
1_22615149_22615258	GTGATTAGTCAAAGAACAGTGTCATAATCCTTTAGGATAGGGTGGTACGAACATGAAGAAAGGAAGAGGAATATGCTTGCTAATATTAAAGTGTTTTTCC	1	22615149	22615258	1	22615176	22615176	1_22615176
1_22689921_22690030	ATAACCTTCTTAACCTAGGAGTAAGAGGAAAGTACCTCAACACCTTTGTCGGTATCATTTTCTTTTAATCTTGACTCATTCCCACAACTTCTGTATTATT	1	22689921	22690030	1	22690013	22690013	1_22690013
1_22689996_22690105	TCATTCCCACAACTTCTGTATTATTGCTGGTGTTCTCTTCTACTTTATATCGAGATGCGTTACAAACCACACATTTATTTTTTTTCTCATTGTCATTTTT	1	22689996	22690105	1	22690013	22690013	1_22690013
1_22709094_22709203	GTGTGTAGTTCGAAATGGGTGGAATTAAAAGGGTTCACGGTTCAAATTTCGAGCACGCTTACCGTCAAATTTACCGGCGAAAAAATCCGACAATAAAGCT	1	22709094	22709203	1	22709176	22709176	1_22709176
1_22709149_22709258	CGCTTACCGTCAAATTTACCGGCGAAAAAATCCGACAATAAAGCTTCACGGGTGCTCCAAAATATAACGTTTCACTAACCAAGGTTACCGTCGGATAAAT	1	22709149	22709258	1	22709176	22709176	1_22709176
1_22735198_22735307	CGCTGTGGAAGATAATGGGCCAGACGCTGCTGCTGCTGAAGAAGGTGGTAGCCTAGATGCTTCCACTGCTGTAGAGCAGGCTCTGGATCTACGCGGAGTT	1	22735198	22735307	1	22735280	22735280	1_22735280
1_22735243_22735352	TGGTAGCCTAGATGCTTCCACTGCTGTAGAGCAGGCTCTGGATCTACGCGGAGTTGGCCTCTCGTCCACCCAAGTCCCCCATATAATCACTTTCTCCTTT	1	22735243	22735352	1	22735280	22735280	1_22735280
1_22737750_22737859	TTTATCAAGGCGAAGTGAGAAAGAGAGGATGTGGGATGGGTGAAAGAGGTCCGCCGGCGGCAATAGAGGGCCGTGGCGGTTCTGGCAGTTGCGGAGCCGA	1	22737750	22737859	1	22737832	22737832	1_22737832
1_22737805_22737914	GGCGGCAATAGAGGGCCGTGGCGGTTCTGGCAGTTGCGGAGCCGAAACGGTCGAGGAAGATAGAAAGAGAAAGGGGAGATGATAAGGAGCGGAAAGAAGA	1	22737805	22737914	1	22737832	22737832	1_22737832
1_22738248_22738357	TGCCAGAAGTACAATTCTTGCACGAGGTTAGCATAACTCTTGGGAGCAATGTGTGGGTGCCGCACTTTACGCATCAACGCGTACGCGTGCGCGTAATGTA	1	22738248	22738357	1	22738330	22738330	1_22738330
1_22738303_22738412	GGTGCCGCACTTTACGCATCAACGCGTACGCGTGCGCGTAATGTACGCGTGCGCGTAGTTGGGGAGTTTGCGAATCGACGCATATGTGTGGGTTGGAACT	1	22738303	22738412	1	22738330	22738330	1_22738330
1_22750763_22750872	ATGTACTCATCACATTAATTACATGATCAGATGCAACAAGCAAGCCCCATTTATCTCTTCTCTTCTTTATTACACACACCCCCCATTGACTTGGATCTAG	1	22750763	22750872	1	22750845	22750845	1_22750845
1_22750798_22750907	ACAAGCAAGCCCCATTTATCTCTTCTCTTCTTTATTACACACACCCCCCATTGACTTGGATCTAGACGTCGGCATCGTGCTTGTTTGTTCACAGTATTTT	1	22750798	22750907	1	22750845	22750845	1_22750845
1_22752862_22752971	GAAGAGTATAGTGGAAAATGATGATGGCGGTGTTGAGCTTAATAATGAAAACAACTGGTTGGGGTTTTCACTCTCTCCACACCATCATGTTGATTCTTCT	1	22752862	22752971	1	22752944	22752944	1_22752944
1_22752917_22753026	TGGTTGGGGTTTTCACTCTCTCCACACCATCATGTTGATTCTTCTTCTTCCTCTTCTGCTGCTTCTGTTCCTCCAACAAGCTTCTACATGAACCACCATG	1	22752917	22753026	1	22752944	22752944	1_22752944
1_22766588_22766697	CATTGCATATATCGATTAGATGTTTGATAGTGCAGTACAGGATCACCAACCATAATAGAGGTCCAACGATTTGTTCACCTCGTAATGTATAAAGAATCCT	1	22766588	22766697	1	22766670	22766670	1_22766670
1_22766633_22766742	CCAACCATAATAGAGGTCCAACGATTTGTTCACCTCGTAATGTATAAAGAATCCTCAACTCTCTAATCTTTATTCTTTGGTCTAGTTAGGACCAGTAACC	1	22766633	22766742	1	22766670	22766670	1_22766670
1_22838620_22838729	CTGAGAAGGTGACGCTACTGTTGATGGTGACGGCGTTGGAACTCAGAGGGGTGGTGGCGGTGCTGGAACTCAGAGAGGGAGAGAGGAGTATTAGGGTTTT	1	22838620	22838729	1	22838637	22838637	1_22838637
1_22838620_22838729	CTGAGAAGGTGACGCTACTGTTGATGGTGACGGCGTTGGAACTCAGAGGGGTGGTGGCGGTGCTGGAACTCAGAGAGGGAGAGAGGAGTATTAGGGTTTT	1	22838620	22838729	1	22838637	22838637	1_22838637
1_22912301_22912410	AGGAGTTGGGACTAAGGAGATCACTTAGGGGTCTTCTAAGAGGAGTTCTACAAGAAGTACTTCCTAAATTTGGTGAGGTAAGCCAAGGAGCTAAAGCTAC	1	22912301	22912410	1	22912383	22912383	1_22912383
1_22912326_22912435	TAGGGGTCTTCTAAGAGGAGTTCTACAAGAAGTACTTCCTAAATTTGGTGAGGTAAGCCAAGGAGCTAAAGCTACTTCAACTAAGGCAAGGAACAATGAC	1	22912326	22912435	1	22912383	22912383	1_22912383
1_22927201_22927310	ACACATAGGCTACTCGCGCACGCGCAGTTTTAAATGCCATACCACGCGTGCGCGTGGGTCACGCGTATGTGTGGATATGCGTTTTTTCCAAAAAATAACA	1	22927201	22927310	1	22927228	22927228	1_22927228
1_22927201_22927310	ACACATAGGCTACTCGCGCACGCGCAGTTTTAAATGCCATACCACGCGTGCGCGTGGGTCACGCGTATGTGTGGATATGCGTTTTTTCCAAAAAATAACA	1	22927201	22927310	1	22927228	22927228	1_22927228
1_23009609_23009718	TTGTCTACAAAAGCAACGTGCAATAGCCATGGCCAAGACTCTTCATACTTCCTAGGCTGGCAAGAATATGAAAAAAACCCCTATGACGAGATTCTCAACC	1	23009609	23009718	1	23009691	23009691	1_23009691
1_23009664_23009773	GCTGGCAAGAATATGAAAAAAACCCCTATGACGAGATTCTCAACCCCAAAGGAATCATCCAAATGGGTCTCGCAGAGAATCAGCTCTCTTTCGATCTCTT	1	23009664	23009773	1	23009691	23009691	1_23009691
1_23012938_23013047	CTATATGGGAATAGGAGACCTAAACATTCATGTCACCAAATTTTACACAATGATGTTCATGAACAAAGAGTCTGACCTAATCCTATGCTGCACCTTCCCC	1	23012938	23013047	1	23013020	23013020	1_23013020
1_23012963_23013072	ATTCATGTCACCAAATTTTACACAATGATGTTCATGAACAAAGAGTCTGACCTAATCCTATGCTGCACCTTCCCCACCTTCTTGGATGGAGCCGCCCTAA	1	23012963	23013072	1	23013020	23013020	1_23013020
1_23034221_23034330	CAGGTGGTCCCGCCCCTCATGAATATCCTCCAACATTTGCTACAGTCGTCGATCCATTCATTGGTCATATATCTTCCGAATGAAGGCATCGTGCTTAGTG	1	23034221	23034330	1	23034303	23034303	1_23034303
1_23034246_23034355	TCCTCCAACATTTGCTACAGTCGTCGATCCATTCATTGGTCATATATCTTCCGAATGAAGGCATCGTGCTTAGTGTCCCATATATAGTGTATCTGCACAA	1	23034246	23034355	1	23034303	23034303	1_23034303
1_23056045_23056154	CCTGTGCGCACGCACACGTTGGGAAGGTCAGTCTATTAGGTAGCGTTTGTTTTCGGGGGCAGGATACGGAAACATGGACAACACTTGTTTAAAAGGTGTT	1	23056045	23056154	1	23056082	23056082	1_23056082
1_23056045_23056154	CCTGTGCGCACGCACACGTTGGGAAGGTCAGTCTATTAGGTAGCGTTTGTTTTCGGGGGCAGGATACGGAAACATGGACAACACTTGTTTAAAAGGTGTT	1	23056045	23056154	1	23056082	23056082	1_23056082
1_23243842_23243951	TAAAATATCCGCTCATCACCTCCCAATAAACACTTTTTTACTGTCATTAGATTGACAGTCACCACTTGTTATGTCAGTAGGTGTGTAAATCTCTGACGAT	1	23243842	23243951	1	23243924	23243924	1_23243924
1_23243897_23244006	CAGTCACCACTTGTTATGTCAGTAGGTGTGTAAATCTCTGACGATCAATCTCATCTTTGAGGTAATGTTTTACTCTCTGTCCATTGACTATGAATCTGTT	1	23243897	23244006	1	23243924	23243924	1_23243924
1_23291131_23291240	TTTTCAGGGTCACGCGTGCGTGTCACTGACGCATACGCGTGAGGTGCCAAAAACCCCAAATGACGCGTACGCATGACGATGCTTGTGCGATTGGCACACT	1	23291131	23291240	1	23291213	23291213	1_23291213
1_23291146_23291255	GTGCGTGTCACTGACGCATACGCGTGAGGTGCCAAAAACCCCAAATGACGCGTACGCATGACGATGCTTGTGCGATTGGCACACTTTCTGCACTGCTCCC	1	23291146	23291255	1	23291213	23291213	1_23291213
1_23342830_23342939	ACATGTTTTCCAAACCTCTTCGCGGCGATGACGACCACAGTCCTACGAACAGAGTTTCGAGCCCCGTCATTATATCGCACAACCCCGACTCCTTGCTGTC	1	23342830	23342939	1	23342912	23342912	1_23342912
1_23342885_23342994	TTCGAGCCCCGTCATTATATCGCACAACCCCGACTCCTTGCTGTCCATTCCCCCAGACGAAGCAACTGTATGTCAGTGCCTCCTCACCGCAGAAGACGAC	1	23342885	23342994	1	23342912	23342912	1_23342912
1_23490239_23490348	CGACGCAAACCACCGCTCCCTCCCCTCCCGAACTCATCACATCATGCCACTAAGGAACTACCACACGTTCGCTACTATTCCCTACCAAGGGTCGTTACGG	1	23490239	23490348	1	23490321	23490321	1_23490321
1_23490294_23490403	AACTACCACACGTTCGCTACTATTCCCTACCAAGGGTCGTTACGGAACGACTAGTGAGGAAGAAGGAGGTCGCGTTGCTCATCTTTTTGGTTTTGGATAA	1	23490294	23490403	1	23490321	23490321	1_23490321
1_23494288_23494397	TCTCAACCAGCTTTTATCTGAATTGTTAAATTTTGCCTTTGAACTTCTGGCTTCTACTCCACATTCTGCCATAGTCCACTAATTCAAACAACTTGCCAAC	1	23494288	23494397	1	23494315	23494315	1_23494315
1_23494288_23494397	TCTCAACCAGCTTTTATCTGAATTGTTAAATTTTGCCTTTGAACTTCTGGCTTCTACTCCACATTCTGCCATAGTCCACTAATTCAAACAACTTGCCAAC	1	23494288	23494397	1	23494315	23494315	1_23494315
1_23499307_23499416	CATCGACATCAACCTCCTTACCTTTGTCGGCCCCCAAAGACTGAATTATTGCTTTGCCTTTCTCCATCTTCGCAGGATATGGAATCCCCTTTGAGCACGT	1	23499307	23499416	1	23499389	23499389	1_23499389
1_23499322_23499431	CCTTACCTTTGTCGGCCCCCAAAGACTGAATTATTGCTTTGCCTTTCTCCATCTTCGCAGGATATGGAATCCCCTTTGAGCACGTCTCTCCATCAGAAGG	1	23499322	23499431	1	23499389	23499389	1_23499389
1_23529479_23529588	TTTAGAATTTACAATCACATCCTCAAGCTTGGTATACAACTCAATGGTTCTCACCTTTAAAAATTTTTTCTAGCAGTAAAACAACACTTGTAGATCTTCA	1	23529479	23529588	1	23529561	23529561	1_23529561
1_23529504_23529613	AGCTTGGTATACAACTCAATGGTTCTCACCTTTAAAAATTTTTTCTAGCAGTAAAACAACACTTGTAGATCTTCATCACTTTCTCTCACAAATGAATCAT	1	23529504	23529613	1	23529561	23529561	1_23529561
1_23540676_23540785	TGTAGCAAGGGAGGAAATTTTCAACCCATTTTCCACCATAACAAGAGAGAGAATCCTCAATCTCAACTTGTTTATCACAGTAAGTGAGAGAATCATCAAT	1	23540676	23540785	1	23540758	23540758	1_23540758
1_23540731_23540840	CTCAATCTCAACTTGTTTATCACAGTAAGTGAGAGAATCATCAATATCGACTCACCTTTCTGTGAGTGGGACAATGCCACCGTCCTCACATTGTAAATCA	1	23540731	23540840	1	23540758	23540758	1_23540758
1_23625542_23625651	GGGCGCCATTTAGCGACCAATTTAGCATCAGAAAATTTGGTCTCTATTTAGGAACCGATTATGTTAGTGACCAATTTCGTGACTGATACTCTTTGGTGAG	1	23625542	23625651	1	23625624	23625624	1_23625624
1_23625567_23625676	CATCAGAAAATTTGGTCTCTATTTAGGAACCGATTATGTTAGTGACCAATTTCGTGACTGATACTCTTTGGTGAGAATTTGGTGGTCTTATTCAAAAATG	1	23625567	23625676	1	23625624	23625624	1_23625624
1_23735049_23735158	ACGGTGGAGCAGGGAAGCAGTTCGTGCACTTTGCATTCTCCTTTGGTGGGTTCCTCGATTTCTTGATTTTGGGAAATCTGAATTGAATTTGAGCAACTTC	1	23735049	23735158	1	23735131	23735131	1_23735131
1_23735094_23735203	GTGGGTTCCTCGATTTCTTGATTTTGGGAAATCTGAATTGAATTTGAGCAACTTCAGTACTATAAGTATTGAGGTTAGCGGCAGGGCTAAATGGATTCAA	1	23735094	23735203	1	23735131	23735131	1_23735131
1_23758400_23758509	CTGTAGAGTTTTTTGGTGGATCCCAAGCATCAGTATTTCTCTCGCCGGTATTGCTGTGGTAGACAACGATGTGGTAGTCTTTGCTAATCTGTTCAATATA	1	23758400	23758509	1	23758482	23758482	1_23758482
1_23758425_23758534	AGCATCAGTATTTCTCTCGCCGGTATTGCTGTGGTAGACAACGATGTGGTAGTCTTTGCTAATCTGTTCAATATAGATAAATTCACTATATTTAAACAAA	1	23758425	23758534	1	23758482	23758482	1_23758482
1_23763764_23763873	ATTGCAGTAAGAGACCTGTTTGAGTTATGTGCCACCGTACTTCAAGCTGAAAATATTGCTCGTCTCTTGAATTTATTCTAGGTTATTATTTTTTACATTG	1	23763764	23763873	1	23763846	23763846	1_23763846
1_23763779_23763888	CTGTTTGAGTTATGTGCCACCGTACTTCAAGCTGAAAATATTGCTCGTCTCTTGAATTTATTCTAGGTTATTATTTTTTACATTGGCCAAATTGTCATGT	1	23763779	23763888	1	23763846	23763846	1_23763846
1_23765636_23765745	TGGCCTGTATGTAGTAATTTGCAGCTGTTAATGTACGATGAATGAAGTCAAAAATGTTGCAGCAAGCACATAAGTTGCGAAAATGACTCACCACATCCAG	1	23765636	23765745	1	23765718	23765718	1_23765718
1_23765691_23765800	GTTGCAGCAAGCACATAAGTTGCGAAAATGACTCACCACATCCAGCATTTGGTTGATCCTTCCTTCTCGTTTCGAGCTCTGCTTACGCGAATCAAGGTAC	1	23765691	23765800	1	23765718	23765718	1_23765718
1_23771563_23771672	ATTACCTTAATTATTTTTTAGCAACATCTAACAGAGTCACATAAACACATATCGCAGCAAATCAACCTCTGCTCCACCCACTGTTGCAGCAGAAGTTGTC	1	23771563	23771672	1	23771645	23771645	1_23771645
1_23771578_23771687	TTTTAGCAACATCTAACAGAGTCACATAAACACATATCGCAGCAAATCAACCTCTGCTCCACCCACTGTTGCAGCAGAAGTTGTCTCCGTGTGGATCTCG	1	23771578	23771687	1	23771645	23771645	1_23771645
1_23868068_23868177	AAATAGCCTTGAGCTTCTTCACTTCAGAAAGATCAAGTAACGTAGTCTTAGTGATCAAATCAGAATTCAAGTTACTATCAAACAACGCAACGTCAAGAAT	1	23868068	23868177	1	23868150	23868150	1_23868150
1_23868123_23868232	CAAATCAGAATTCAAGTTACTATCAAACAACGCAACGTCAAGAATAGACATCATCACCATTCATATATAACAGAAGCCTCATCATTCTCCTCTTCACCTT	1	23868123	23868232	1	23868150	23868150	1_23868150
1_23884751_23884860	TCGATTTAAGGTTGACCGACCTATTAGGACATTGTAGGGCTGATACGACATCTACTACGATGTAGTCTATGCTCAGGGTTCTTCCTTTATTCCCTTACCA	1	23884751	23884860	1	23884833	23884833	1_23884833
1_23884806_23884915	TACGATGTAGTCTATGCTCAGGGTTCTTCCTTTATTCCCTTACCAAAGGTAGTGTAAAGGGTTATGAACCCTAATGGTCGGATAAGGGAGTCTCTTAATC	1	23884806	23884915	1	23884833	23884833	1_23884833
1_23907566_23907675	GGTTGTGTCTCTGATGGCTACCATATTGGTGACTATGGGTGGCTATAGTTTGAGCAGTCAGTACGATACTGACACGCGGGAGAGAATATAAAAACCGCTA	1	23907566	23907675	1	23907648	23907648	1_23907648
1_23907621_23907730	AGTCAGTACGATACTGACACGCGGGAGAGAATATAAAAACCGCTAATCATGCGTTTTGCAGGATAAGGGGCGTTAATCGTGCGATTTTTTTACGGCATGA	1	23907621	23907730	1	23907648	23907648	1_23907648
1_23964014_23964123	TGATATCAGATGTTACGGCGAGCTTGATGGTGACAATGATGAAGAGATGAATGCTGTGGTGGCGAGTAAACTTAGGGATTTATAAGATCTCACTATTCTT	1	23964014	23964123	1	23964096	23964096	1_23964096
1_23964049_23964158	ATGATGAAGAGATGAATGCTGTGGTGGCGAGTAAACTTAGGGATTTATAAGATCTCACTATTCTTTCTATTCTAATTTTTGGACAAATTTTTGTTTGAAG	1	23964049	23964158	1	23964096	23964096	1_23964096
1_24014399_24014508	CCGCTTTGAGCCAGAGGCACAACACCACTGCCGCGCACGCGTATATGCCCCGCGCGCGCGCCAATCTGCTCACCACGGCCCCGCGCGTCCGCACACTGTT	1	24014399	24014508	1	24014481	24014481	1_24014481
1_24014424_24014533	CACTGCCGCGCACGCGTATATGCCCCGCGCGCGCGCCAATCTGCTCACCACGGCCCCGCGCGTCCGCACACTGTTCGCGCGCGCGCCACCACTCCTGCAG	1	24014424	24014533	1	24014481	24014481	1_24014481
1_24058156_24058265	CTTCAAATTACGATGTTTTAAAAAAATATCGTTCTTGGGTATAATAGCGGTTAAAACGGCTGTAATTACTGAAAAAATTCCGTAATAACCAATTTTTTTG	1	24058156	24058265	1	24058238	24058238	1_24058238
1_24058211_24058320	ACGGCTGTAATTACTGAAAAAATTCCGTAATAACCAATTTTTTTGTGGTGAAACTTGCAATTTGCAATATAGCTCATGCTCTTTTTATGGAGTCCTATTC	1	24058211	24058320	1	24058238	24058238	1_24058238
1_24081018_24081127	GTGCGTACGCATCATCCATGTGTACACATCACTAAAGCAAAATTGGAGATCACGCATACGCATGCGTTGCACGTACGCATGACCACAAGAGCTTAATTGG	1	24081018	24081127	1	24081100	24081100	1_24081100
1_24081043_24081152	ACATCACTAAAGCAAAATTGGAGATCACGCATACGCATGCGTTGCACGTACGCATGACCACAAGAGCTTAATTGGATCAATTCTTCTCTGGGTGCCTGGT	1	24081043	24081152	1	24081100	24081100	1_24081100
1_24093649_24093758	CACTTATTTCCCCAAAATTTAACCCCAACCTTTTAGAAAATTAAAGTTCAGAGGCTTCTTCTTCTCCTCCAACTCAAATGCCTGAGAGTAGAGACCATAG	1	24093649	24093758	1	24093731	24093731	1_24093731
1_24093664_24093773	AATTTAACCCCAACCTTTTAGAAAATTAAAGTTCAGAGGCTTCTTCTTCTCCTCCAACTCAAATGCCTGAGAGTAGAGACCATAGACAGAGTCATGGTCA	1	24093664	24093773	1	24093731	24093731	1_24093731
1_24096518_24096627	TGGATATTGATCTGCAACAATTCAATCCATTGGTATTAGCTATTGCTTGTATATACATTTTATTTTCTCAATTTGTTCATCTGTGGTAGTGATGCTACTA	1	24096518	24096627	1	24096620	24096620	1_24096620
1_24096583_24096692	TCTCAATTTGTTCATCTGTGGTAGTGATGCTACTAACCTTTGTATAAAGTAATGTGCATATTCCTATGTCTATGTGTATCTCATATTTAGACGAATATAA	1	24096583	24096692	1	24096620	24096620	1_24096620
1_24114177_24114286	GGTTAGACAAGGAAGTAAAGATAAAAAAATAAGAATGGTTCTTATGGAAAGGCAAGTTTATATATTGAGGTTCACATTAATATACCTCGATAACCTTAAC	1	24114177	24114286	1	24114279	24114279	1_24114279
1_24114262_24114371	CTCGATAACCTTAACTCCATTCTTATTCTGTTGTGTAGTTAATTTATTTGTTCTATTGTCTCTAAAACATCTGTGATCTACACTCTAAACATTGCTCACA	1	24114262	24114371	1	24114279	24114279	1_24114279
1_24131986_24132095	CTACTGGGGCTTTGGAACCGTGTATACAACATTATCACCCTCCACTTTGTCACTTCTAGGTTCTGACTTGTCCAAATCCATAGTTGCATCTCCACCAGGT	1	24131986	24132095	1	24132068	24132068	1_24132068
1_24132041_24132150	CTAGGTTCTGACTTGTCCAAATCCATAGTTGCATCTCCACCAGGTTTCCCTTCTTGTATGGAGTTATCTGCCTTTGCACAAGTGTCACTAATTTTCTGGG	1	24132041	24132150	1	24132068	24132068	1_24132068
1_24207154_24207263	AAGATGTCGATTTCTTTCAAAATGATGCAATGGGAAATGCCACAACGAACTAGAACACAGAGCAGTGGACAAGGTGGAAAACACAACAGCAAAGAGAGGA	1	24207154	24207263	1	24207236	24207236	1_24207236
1_24207179_24207288	TGCAATGGGAAATGCCACAACGAACTAGAACACAGAGCAGTGGACAAGGTGGAAAACACAACAGCAAAGAGAGGAGAATGAATACGACGACAGAGTTGTG	1	24207179	24207288	1	24207236	24207236	1_24207236
1_24250525_24250634	TTTGATCCTTTTTTCTTTTTTCTTTGTAGGTTTGGCAATTTTTTTCATTTTTGAAAAAAGATGTCTTGTATAGAATTCCTTGCTCAGTGGATGGATGTTA	1	24250525	24250634	1	24250607	24250607	1_24250607
1_24250550_24250659	GTAGGTTTGGCAATTTTTTTCATTTTTGAAAAAAGATGTCTTGTATAGAATTCCTTGCTCAGTGGATGGATGTTACGGTTCTTGGGGAAGAACCTTTTGT	1	24250550	24250659	1	24250607	24250607	1_24250607
1_24472646_24472755	TTTAATAAGTTGGGCCTGGAAGAAAAGTATTTAAAGGTGTACCCAGATACCCTCTTCGGTATGGGAGACACACCGATCTGACCTCTAGGATTTATTTCCC	1	24472646	24472755	1	24472728	24472728	1_24472728
1_24472661_24472770	CTGGAAGAAAAGTATTTAAAGGTGTACCCAGATACCCTCTTCGGTATGGGAGACACACCGATCTGACCTCTAGGATTTATTTCCCTCTACACCACTTTAG	1	24472661	24472770	1	24472728	24472728	1_24472728
1_24500180_24500289	GTGGGTTGGAATTTCGGGTTGGCCATAGGTTCAAGAACCATGATGTTGTTCTGATGGATGTGAAGAACTACAGTATTCGAAGGAACACGGAGAATAGAGT	1	24500180	24500289	1	24500262	24500262	1_24500262
1_24500215_24500324	AACCATGATGTTGTTCTGATGGATGTGAAGAACTACAGTATTCGAAGGAACACGGAGAATAGAGTTTTAGAGTCGGATAGACTTAAATACCATATCGTTG	1	24500215	24500324	1	24500262	24500262	1_24500262
1_24556246_24556355	ACGATGATGGAACTGATCCATACTGATGCGATAGTCGTGGTGAATTCTGGTAATTCGATGATGGCATCTGTTGGCCTGTCAGATGAGCCTGTGTATAGCC	1	24556246	24556355	1	24556328	24556328	1_24556328
1_24556281_24556390	CGTGGTGAATTCTGGTAATTCGATGATGGCATCTGTTGGCCTGTCAGATGAGCCTGTGTATAGCCCAAAGCATGATCAATGTGCTATTGAACACCTGGAC	1	24556281	24556390	1	24556328	24556328	1_24556328
1_24615672_24615781	CCCCATTTTATAGCCTCTAATCTGTGTTTTCTAGGCCAAAAATAGCCTAGAAATCGCTGATTGCAAATTCTGTCACGCTGATTTTTCTCACTGCAATGCA	1	24615672	24615781	1	24615754	24615754	1_24615754
1_24615687_24615796	TCTAATCTGTGTTTTCTAGGCCAAAAATAGCCTAGAAATCGCTGATTGCAAATTCTGTCACGCTGATTTTTCTCACTGCAATGCATCCACGTAGAGCACG	1	24615687	24615796	1	24615754	24615754	1_24615754
1_24628387_24628496	CAGATCTCACAGGAAGAAAGCTGTGACTCGACGGTTCTATCTGTTCCGAAAGGAAGAAAGCTCAGAAGTTGAGGTACCACTCTATGACTCTGTTTCTCTC	1	24628387	24628496	1	24628469	24628469	1_24628469
1_24628442_24628551	GAAAGCTCAGAAGTTGAGGTACCACTCTATGACTCTGTTTCTCTCTGATGATCTTAAACCCAGTTAATGTAAGAAGAAAAAATAATGTCAAACTAGCGCG	1	24628442	24628551	1	24628469	24628469	1_24628469
1_24644112_24644221	AGCATATCAAGACTTGGACATTTGCTTTCAGTGTGCATCTTGTCTTGCATACCATATCTCACGGCACCTTACTAACGCCTTTCTTCTTATCTCCACTATA	1	24644112	24644221	1	24644214	24644214	1_24644214
1_24644157_24644266	TGCATACCATATCTCACGGCACCTTACTAACGCCTTTCTTCTTATCTCCACTATACCATCATATACTCTATTGTTAACCATATCATCCACCTTCTTTATC	1	24644157	24644266	1	24644214	24644214	1_24644214
1_24875276_24875385	GAAGTTTATTATGTCCCCCCCAGCCCACCCACAGAAGATAAAACAAAAGAAGAATTGTCTATTTTCTTTTGGGTTCGGAGAATTATATTGTTCAGTACTT	1	24875276	24875385	1	24875358	24875358	1_24875358
1_24875331_24875440	TGTCTATTTTCTTTTGGGTTCGGAGAATTATATTGTTCAGTACTTTTTTCTTGTGGAGTTTGTATTTGTTGGCTTTGGGCCTTGTGTCCTGTGCTCCATT	1	24875331	24875440	1	24875358	24875358	1_24875358
1_24971461_24971570	TCCAGGCAACACAATCCTACAAGCAAACAAACCATGCCAACACCTCAGATTTAAAACCCTCATAAGTCCGAACAACAACATCTCACATAAATCGTATAAA	1	24971461	24971570	1	24971543	24971543	1_24971543
1_24971496_24971605	GCCAACACCTCAGATTTAAAACCCTCATAAGTCCGAACAACAACATCTCACATAAATCGTATAAACAATAACAGGAGTAGAATTTTTTAAAAATACAATA	1	24971496	24971605	1	24971543	24971543	1_24971543
1_25017438_25017547	TTGATATGGATAATCAGTTAATACCCCTGCACCTCCCTTTCCTGAGTCCAAGCCTAAAAAATGTAAGACTTTGGAGTCGGAAAGTGTGTATGACCAGGGC	1	25017438	25017547	1	25017520	25017520	1_25017520
1_25017493_25017602	AAAAAATGTAAGACTTTGGAGTCGGAAAGTGTGTATGACCAGGGCTTTGATGTCGAGGCCTTTTGTGAAAAATACATCCTTCCTTATTGTAATATTAGTA	1	25017493	25017602	1	25017520	25017520	1_25017520
1_25027577_25027686	CGGCAAATCTCTTTGTAGATGTCGACAAGAGAAACTTGGAGCTGGGTATAATTGTGGTATCTTCTAAGCTTATCCGAGTTGTATTCATCCTTTTTCTTTG	1	25027577	25027686	1	25027659	25027659	1_25027659
1_25027632_25027741	GGTATCTTCTAAGCTTATCCGAGTTGTATTCATCCTTTTTCTTTGCTTCTTTATCTTTATCCAAAGCATGGTAAGGAGGATTTTATCTTGGAGTTGGTTC	1	25027632	25027741	1	25027659	25027659	1_25027659
1_25029054_25029163	GAGATAGTAGGCAATATTTTAGAAATTAATTACTTGTTCAAATAAGTAGTGCTGGTTTTTTTATCGTCGAGCCCAACCTCTTTAAGGTCGGGTAGATACA	1	25029054	25029163	1	25029136	25029136	1_25029136
1_25029109_25029218	TTTTTTTATCGTCGAGCCCAACCTCTTTAAGGTCGGGTAGATACAAGTTATATTGATTTTCTTAATTGGGCTTTATCTATTTTGAGTCTGACTTTATTGT	1	25029109	25029218	1	25029136	25029136	1_25029136
1_25041989_25042098	CACATGGAGCTTGTGTTTGCCATGGAGGAGCTTGTTTCTCCCCTGTGAGTTGCTGCCTCTGTCGTTCGTCGTTATTGTCGTTTGCCTCCGTCAACTGTGA	1	25041989	25042098	1	25042071	25042071	1_25042071
1_25042044_25042153	CCTCTGTCGTTCGTCGTTATTGTCGTTTGCCTCCGTCAACTGTGATACTACCCTTCCTTTTTCATATTTTTTTGGCATTATTGGCGTTTGTTAAATTCTA	1	25042044	25042153	1	25042071	25042071	1_25042071
1_25086525_25086634	GGAAGGCACTGGTAGCATTGATAGGGGATTTCTTGAAATCCCTCGATAATGTCGTACTAAGGTTGGCCATCCAGACACTGTTGCTGGATATAAAATCAAG	1	25086525	25086634	1	25086607	25086607	1_25086607
1_25086560_25086669	AAATCCCTCGATAATGTCGTACTAAGGTTGGCCATCCAGACACTGTTGCTGGATATAAAATCAAGGTGCTTGAGGATGGACATGTCATCGGTCGGAACAA	1	25086560	25086669	1	25086607	25086607	1_25086607
1_25104170_25104279	ACTACCACTACTCAAAAAGCGCAAAGCATAATGCTGAAGCAAACAAAATAAAATAGAAGCAATGAAGTTAACACCAACCTAATTTTGAAAAAAAAAACGA	1	25104170	25104279	1	25104252	25104252	1_25104252
1_25104225_25104334	GAAGCAATGAAGTTAACACCAACCTAATTTTGAAAAAAAAAACGAACGAGAGAAGTCTAACAAAGCACCAGCAAATGCAACCAAAAGCAACTTCGGGAAA	1	25104225	25104334	1	25104252	25104252	1_25104252
1_25104433_25104542	AATAAAAGCCCAAAATCCCAAACATTTTTAAAATAAATAAGAGTGAAGGGTAAAGTTGGCAAGGGAAAGCAAAACTTCCCTGCATTAAAGCATCATTTAT	1	25104433	25104542	1	25104515	25104515	1_25104515
1_25104478_25104587	AAGGGTAAAGTTGGCAAGGGAAAGCAAAACTTCCCTGCATTAAAGCATCATTTATGATGCCTAGGTAACCACAATTGACGAAATTCGTTTTTGGATAAAG	1	25104478	25104587	1	25104515	25104515	1_25104515
1_25204002_25204111	TGGTGAAATTAGTCCGCGACAAACTCTTAAATAGAATTCAGTACCGCAACGAATTAGTTCTTGACCTGCTGAGTTGAGGGATACTGTGAAAAACCAAAGT	1	25204002	25204111	1	25204084	25204084	1_25204084
1_25204047_25204156	GCAACGAATTAGTTCTTGACCTGCTGAGTTGAGGGATACTGTGAAAAACCAAAGTAAGGATAATTACTTGAGGGTTGATTACTTTACTTTACAAGCGCAA	1	25204047	25204156	1	25204084	25204084	1_25204084
1_25467421_25467530	ATCATCTGGTAGTGAAGGTAAGACAACCTCTATGTCAGAGATAGAAATTGGAATTGCAATGCTGGATGGTGCTATATGTTGTCGTATAGGCTGGTGTATA	1	25467421	25467530	1	25467503	25467503	1_25467503
1_25467476_25467585	GCAATGCTGGATGGTGCTATATGTTGTCGTATAGGCTGGTGTATAGGAATTTTAGGTTGTGATGTGTGATTCATAGGTAATATTGGCTAATTTGGTGAGT	1	25467476	25467585	1	25467503	25467503	1_25467503
1_25495885_25495994	ATTGTTATCATATTCATTTGTAGGTAGATACAGTTCATATTAGAAGTAGAATAATTCAACAGATAGCTTATGGTCGTTCTAAATCTGTCACTTCGTACAA	1	25495885	25495994	1	25495967	25495967	1_25495967
1_25495910_25496019	AGATACAGTTCATATTAGAAGTAGAATAATTCAACAGATAGCTTATGGTCGTTCTAAATCTGTCACTTCGTACAACGGCTTAAAAGTTAATGGATATAGA	1	25495910	25496019	1	25495967	25495967	1_25495967
1_25502597_25502706	CACCTTTTTTTCTTTGTCTTAGTTAGAGAAGTCTTGAACAAAAAGATACAAAGACTTTGGAGGTAGGATGCAATAAAGTCATGTGATCTGATATTAGTGA	1	25502597	25502706	1	25502679	25502679	1_25502679
1_25502652_25502761	TTTGGAGGTAGGATGCAATAAAGTCATGTGATCTGATATTAGTGATGAACTATAGGAGATTATTGAAGGAGTTTGAACTTATGATGGGATTGAAGATCAG	1	25502652	25502761	1	25502679	25502679	1_25502679
1_25578406_25578515	GATGTCAAGATCCACTGGCACACTAATAAGCTGCGTGAGCCTTTTCATGCAGAGAACAAAAACGTAGGGCGATAAGGGATCCCGCTGCCGAATGCCTCTA	1	25578406	25578515	1	25578498	25578498	1_25578498
1_25578471_25578580	AGGGCGATAAGGGATCCCGCTGCCGAATGCCTCTAGTAGGGGAGAATTCATCTAAAGCCTCCCCGTTCCATAATACCCTCATCTTTGCAGTGGAAATGCA	1	25578471	25578580	1	25578498	25578498	1_25578498
1_25609631_25609740	AGACATCATTACCGCCTAAGCCTCCGCCTCAGCAACAGGACCAGCGGGACAATGACGACGACGACTTTCAGCGACTAGGATTTTCTTACACACTGTTTGA	1	25609631	25609740	1	25609713	25609713	1_25609713
1_25609646_25609755	CTAAGCCTCCGCCTCAGCAACAGGACCAGCGGGACAATGACGACGACGACTTTCAGCGACTAGGATTTTCTTACACACTGTTTGAGTGCATCATATCCTT	1	25609646	25609755	1	25609713	25609713	1_25609713
1_25634964_25635073	ACGGCCACGCTTTTAAACGTGACAATCTATAAAAAGCATGGCGATAAGTTTGAAAAAGCATGGCGACAAAGCAACCACCACCCTTGCAGAGGCCACCCTT	1	25634964	25635073	1	25635046	25635046	1_25635046
1_25635029_25635138	ACAAAGCAACCACCACCCTTGCAGAGGCCACCCTTTCAAAAGCGTGGCGAAAAGCTATCACCACGCTTTTTTAGCTTTTTGTCACGCTTTAAAAGCGTGG	1	25635029	25635138	1	25635046	25635046	1_25635046
1_25802801_25802910	ATCAACAAATAGTTAAATAATCCAATATTTTTCAGCAATCTCAGAATCCAATCTAACCTATCCTGATCACCTAAATCCGCTAAAACTGAAAATTAAATGC	1	25802801	25802910	1	25802883	25802883	1_25802883
1_25802826_25802935	TATTTTTCAGCAATCTCAGAATCCAATCTAACCTATCCTGATCACCTAAATCCGCTAAAACTGAAAATTAAATGCCCTAAACTCTACTAACTATTTAAGT	1	25802826	25802935	1	25802883	25802883	1_25802883
1_25872777_25872886	GCGATCTCCTCCCGTCCTTTCCTGGTCCGTAGGTGAGTTAGAGGGATGAAATTAAATGTGTATGATGAGGGAGGGAACAGCGCGAGGAATGTGAGACGGC	1	25872777	25872886	1	25872859	25872859	1_25872859
1_25872832_25872941	ATGTGTATGATGAGGGAGGGAACAGCGCGAGGAATGTGAGACGGCGGCGTTGAGCTGGGCGGCGGCAATAGTGAGGCCACAGCCATCACCGCCCCTCCTC	1	25872832	25872941	1	25872859	25872859	1_25872859
1_25920611_25920720	GAGGCAACGTTTGCCCACCAATGTTCTCTTAGTCACGCGTACGCATGGCCCACATGTACGTGTCAACATGGATTTTAGCCATTTTGTGTGTGTGCGTAGC	1	25920611	25920720	1	25920693	25920693	1_25920693
1_25920656_25920765	TGGCCCACATGTACGTGTCAACATGGATTTTAGCCATTTTGTGTGTGTGCGTAGCTCATGCGTACGCAAGAATTACACTTTCACGTGTACGCGTCGCCTG	1	25920656	25920765	1	25920693	25920693	1_25920693
1_26205391_26205500	AGATGGCGAAAGGGAGAAGCAGAAGGGTGCGCGACTGTACAGTGCTCTTCGCGCATTAGGGTTATCATCTTTTCGAATTGACGTGGGTGCGCACCGTGCT	1	26205391	26205500	1	26205483	26205483	1_26205483
1_26205466_26205575	AATTGACGTGGGTGCGCACCGTGCTCGTTCGCGTACATTGATGAAACTAGGAACCTACGCGTGCGCATACAACGCGCTCTGGATGGGAAAACTCTATAGG	1	26205466	26205575	1	26205483	26205483	1_26205483
1_26256447_26256556	TCCAACACATCAAAGAGTCTGCAAATGTTAAGTTTATGACCAGTTTGTGGAGTTGCGACATATCAGTTGATGGGTACTGCTTAACACTGGTGGTAGGAGA	1	26256447	26256556	1	26256529	26256529	1_26256529
1_26256482_26256591	ATGACCAGTTTGTGGAGTTGCGACATATCAGTTGATGGGTACTGCTTAACACTGGTGGTAGGAGAAGTGCCGATTGTTTCTTTTGCAGGTTTTCCTTATG	1	26256482	26256591	1	26256529	26256529	1_26256529
1_26539712_26539821	AATCAAGTCCCATCCATCATTTACACCCCAACAATGCATTGAACACTAAATTTTCATCCAAATCCTTATTTAACTTTCCCTCACCCAAACTTACACAATT	1	26539712	26539821	1	26539794	26539794	1_26539794
1_26539727_26539836	ATCATTTACACCCCAACAATGCATTGAACACTAAATTTTCATCCAAATCCTTATTTAACTTTCCCTCACCCAAACTTACACAATTTTTCAAACAAGCAAC	1	26539727	26539836	1	26539794	26539794	1_26539794
1_26558517_26558626	GTAGACCATCTTTAAATTCATTTGGATCAATATTATCCACTTTACATTTGTGTGTTAAGTTTTATGTGCAGGAAGACATGATTGCAATAGTGCACGCCGA	1	26558517	26558626	1	26558599	26558599	1_26558599
1_26558572_26558681	TAAGTTTTATGTGCAGGAAGACATGATTGCAATAGTGCACGCCGACCATAAAGAAGCGCAGGAATGCTATAACGCAAGCATGAAATAAAGTCCTAGCCAA	1	26558572	26558681	1	26558599	26558599	1_26558599
1_26614815_26614924	TATGGATAAGTGATCTGCAAATTCAAATCCGGATAAGGAAAGTCACTCTAGTAATAATTATATGTTACTGATCGATGAGCATGGATAACGGATAGGTTCG	1	26614815	26614924	1	26614897	26614897	1_26614897
1_26614860_26614969	CTCTAGTAATAATTATATGTTACTGATCGATGAGCATGGATAACGGATAGGTTCGGATTAAATGTCAAATCTTTATAGTTCTCTATCTTTGGAAATTTTA	1	26614860	26614969	1	26614897	26614897	1_26614897
1_26615942_26616051	CTTGCGCATTTAGCGCTAGAGGATTCGCAAAACAGGGTGACGCTAAACGCCACATCCCTGACATTTAGCGCCAGTAGTGCCTCGAAGACCCTTTTGTGAG	1	26615942	26616051	1	26616024	26616024	1_26616024
1_26615997_26616106	CCCTGACATTTAGCGCCAGTAGTGCCTCGAAGACCCTTTTGTGAGGGATTCAAATTTTGAAATTGAAAAAGATCGTAGGTCCCACCACTGGTCCCCTCTA	1	26615997	26616106	1	26616024	26616024	1_26616024
1_26676264_26676373	TGGCTTGGAACTATACTTGCAACAGAACTATATTTTTGTGAAAATTCTAAGCCGACAGTTTCGCTCTTTCAGGCGAGCTGGCCAACTTGCCATCCCTAGC	1	26676264	26676373	1	26676346	26676346	1_26676346
1_26676309_26676418	TCTAAGCCGACAGTTTCGCTCTTTCAGGCGAGCTGGCCAACTTGCCATCCCTAGCCATAACATCTTCCAAAGTAAAAGGAAAAAAATTATGAAGGAAAAT	1	26676309	26676418	1	26676346	26676346	1_26676346
1_26732722_26732831	GAGTCTTGCGTTTGTGGGTACTGCATGTGCACATGAAAGTCCAAGTTTTACCCTTGGCGTACGTGAACTTTTACACACGACGAGAGCATACAATTATGTT	1	26732722	26732831	1	26732804	26732804	1_26732804
1_26732777_26732886	GGCGTACGTGAACTTTTACACACGACGAGAGCATACAATTATGTTTTGGAATAATTGCGTACGCGAACAGGTGCCGCGTATGCGGACACCTGATGAGCGG	1	26732777	26732886	1	26732804	26732804	1_26732804
1_26779000_26779109	CGAGTTGTGAAAAGTTTGATTTACAATTTCATGCACCAAACACACATGCATATAAAAGAAATGGAAGACAATCATGCGTGCAACTAAATGTACAAGGAAC	1	26779000	26779109	1	26779082	26779082	1_26779082
1_26779025_26779134	ATTTCATGCACCAAACACACATGCATATAAAAGAAATGGAAGACAATCATGCGTGCAACTAAATGTACAAGGAACAAATAAGAGAAAAAATAAATTAACC	1	26779025	26779134	1	26779082	26779082	1_26779082
1_26872147_26872256	GAAGCATTTGTTTCTTTCCAATCCAATCCAGTAAACTGCACATGTGTAACAACATAAATTCGGCCTTATTACTAGCAACTTTATTCAGCTTTTCCTATTA	1	26872147	26872256	1	26872229	26872229	1_26872229
1_26872172_26872281	ATCCAGTAAACTGCACATGTGTAACAACATAAATTCGGCCTTATTACTAGCAACTTTATTCAGCTTTTCCTATTAACAGAAACTTAGATAAATTTGGTAT	1	26872172	26872281	1	26872229	26872229	1_26872229
1_27101252_27101361	TGTGAGTAAGGTTGACGAGGGCTTTGTTAAGGAGGAGGTTCATATACATATGGTGGTTATGGATGACAACCACAAGGAGATCCACCACATCCATTGGGTT	1	27101252	27101361	1	27101354	27101354	1_27101354
1_27101252_27101361	TGTGAGTAAGGTTGACGAGGGCTTTGTTAAGGAGGAGGTTCATATACATATGGTGGTTATGGATGACAACCACAAGGAGATCCACCACATCCATTGGGTT	1	27101252	27101361	1	27101354	27101354	1_27101354
1_27241768_27241877	CACAACGGAGGAAGAAGCGGTATTGGGGGGTGTTGTGCGACACGTGGAGGGAGCCGCGATGGTCGGTTGGGCTACGCAACATGAGGGAGGGAGTCGTAAT	1	27241768	27241877	1	27241850	27241850	1_27241850
1_27241823_27241932	GCGATGGTCGGTTGGGCTACGCAACATGAGGGAGGGAGTCGTAATGGTCGAAAGTGATACACGTCGCGATCGTACTACAACAAATTCGGGCTGAGGCAAC	1	27241823	27241932	1	27241850	27241850	1_27241850
1_27377791_27377900	GCCAATTCGGTGCATAGAGCATCAGAATTCTAGGACTCCTCAACAAAGTGTGGCTGCACCTTTAAGCTAGTCTCAGGCTATAGGTGTTCAATGGATTAGG	1	27377791	27377900	1	27377873	27377873	1_27377873
1_27377846_27377955	GCACCTTTAAGCTAGTCTCAGGCTATAGGTGTTCAATGGATTAGGAACTGCCAGGAGTTCTAGAAAAGGGACGCTCTGTATCGACGCAACCCCCCAATGG	1	27377846	27377955	1	27377873	27377873	1_27377873
1_27505356_27505465	CCAATTAGTGAGTGGCTCGGACAGCAAGCTGGCGTTCAACACCAAGATTGGGTGTTGAACATCCAGAAGGGAAAGGCGCTTCTGACTTCATGCCCCCATG	1	27505356	27505465	1	27505438	27505438	1_27505438
1_27505401_27505510	GATTGGGTGTTGAACATCCAGAAGGGAAAGGCGCTTCTGACTTCATGCCCCCATGCTGGCGTTGAACGCCAGGTTGGGTGTTCAGTGCCCGGGAGGAGCT	1	27505401	27505510	1	27505438	27505438	1_27505438
1_27642104_27642213	AACATTCAAAAATTATATCCAGGTAAACTAATTTCATCCTACCCAAAACCCTACCCCTTACTTTCATCGTTTTACTGCAACACATTTTGAAACACACCCA	1	27642104	27642213	1	27642186	27642186	1_27642186
1_27642159_27642268	CCTTACTTTCATCGTTTTACTGCAACACATTTTGAAACACACCCACCATCGCGCCAGAATACTGCGAGCTGCGCGTACATCTCCTCTCCTCCTCCATCGG	1	27642159	27642268	1	27642186	27642186	1_27642186
1_27643666_27643775	TTCGAATTTAATTTTGTTCCTAATTATGGTTCGAAAGTCTTTGTATTTGGAGTTTGAAGTCGATTCTCCTTCTCTCCCTATATATTACGACTTGTTAAAT	1	27643666	27643775	1	27643748	27643748	1_27643748
1_27643721_27643830	GAAGTCGATTCTCCTTCTCTCCCTATATATTACGACTTGTTAAATCATTGGTTCAATGTGACAAGTTTACCTGATTGCTTTCCAAATTTTTTCAAGCCTA	1	27643721	27643830	1	27643748	27643748	1_27643748
1_27777203_27777312	TACTTCGAGGTTCTTGGCCTTCTTGACCTTTTCCTTACTATCTGGTTCATCATTTTGCAATTGGGATTTTGTTTCAGCAGTTGCTAGAGAAGGTGGACAG	1	27777203	27777312	1	27777285	27777285	1_27777285
1_27777228_27777337	ACCTTTTCCTTACTATCTGGTTCATCATTTTGCAATTGGGATTTTGTTTCAGCAGTTGCTAGAGAAGGTGGACAGCACGATTTGTCAGCCGGTAATGTGC	1	27777228	27777337	1	27777285	27777285	1_27777285
1_27905160_27905269	AATGGAGGCAATCGCTGGTACATGTGCAGACGCACAGATGTATGTGTCTGCGCACTTCACTAAATTTCCTCCTGTGCGTACGCACAGAGGGTCATGTGCA	1	27905160	27905269	1	27905242	27905242	1_27905242
1_27905205_27905314	GTCTGCGCACTTCACTAAATTTCCTCCTGTGCGTACGCACAGAGGGTCATGTGCACGCACGCGTGCAAATTTCCGCTTTGTGCGTACGCATGCATCCTCG	1	27905205	27905314	1	27905242	27905242	1_27905242
1_27944885_27944994	CAACAGAAGTAAAAAGCAAAATTAGGAAAGTAAGAAAGCAGAAGCAGAAAGCGAAGTGCAGATGAAGCGGCGAGGTGGCGAGGGGGCGAGGCGGCGGCAG	1	27944885	27944994	1	27944967	27944967	1_27944967
1_27944900_27945009	GCAAAATTAGGAAAGTAAGAAAGCAGAAGCAGAAAGCGAAGTGCAGATGAAGCGGCGAGGTGGCGAGGGGGCGAGGCGGCGGCAGTGGCTCGCGTCTTCT	1	27944900	27945009	1	27944967	27944967	1_27944967
1_28214245_28214354	AAGCCTAGCTCCCAAGCAAAAGGAACTCCTAGGGGAAGCAGGCGTCCAACGGCACTTTGAGAAGCCTGGCACCAAAAGGCTAGCGCCTAGCACCCCTGTG	1	28214245	28214354	1	28214327	28214327	1_28214327
1_28214300_28214409	TTTGAGAAGCCTGGCACCAAAAGGCTAGCGCCTAGCACCCCTGTGTAAGGCTCCCTTAGAGCCTGGCGCCGAAGATGCAAGCTAGGTGCCTTCATGACAT	1	28214300	28214409	1	28214327	28214327	1_28214327
1_28214924_28215033	GTCTCACCTCCCTCTCACTCTCACACTCACAGATTTGCCACCGCTCACTGCCACTGCACGGTTGCTTCTAGATCGCCGGCTCTTCTGTGTCTCGTCCTGG	1	28214924	28215033	1	28215016	28215016	1_28215016
1_28214979_28215088	GCACGGTTGCTTCTAGATCGCCGGCTCTTCTGTGTCTCGTCCTGGCTCCTGTGCATCTCTTGCGTTGCGTCGTTGCCACCGTCCGTGGCTCGCCTTCACT	1	28214979	28215088	1	28215016	28215016	1_28215016
1_28362866_28362975	TCTGTTGTTTTCATGTAGTCTTATGGAATTCCATGGATTTAGATCTAGATGTCTATAAAGTCATGGCTCACTTTATATATTGACTTCTCCTGTGACCAAG	1	28362866	28362975	1	28362948	28362948	1_28362948
1_28362921_28363030	TAAAGTCATGGCTCACTTTATATATTGACTTCTCCTGTGACCAAGGTCTTAGATTGAGCAAATTACCTTTCATGTGCCATGTTCTATTCACCAAAGTTTG	1	28362921	28363030	1	28362948	28362948	1_28362948
1_28391055_28391164	AGAGAGAAATGAGCTAGAGATCAGAGACGAGAGGTGAGAGCGACGAGAGAACAGAGAAGAGAGTGACGAGAGAGAACAGAGAAGAGAGACGAAGGGGGAT	1	28391055	28391164	1	28391082	28391082	1_28391082
1_28391055_28391164	AGAGAGAAATGAGCTAGAGATCAGAGACGAGAGGTGAGAGCGACGAGAGAACAGAGAAGAGAGTGACGAGAGAGAACAGAGAAGAGAGACGAAGGGGGAT	1	28391055	28391164	1	28391082	28391082	1_28391082
1_28406764_28406873	AGAATGCAGCCATTGATGGCACACCTTACATCATTTGGAAGCTCCAACCTCTTCTCAACATTCAGATTTGTCTTCCGGTATTTAGGGAAGCGAAGCTCAC	1	28406764	28406873	1	28406846	28406846	1_28406846
1_28406799_28406908	TGGAAGCTCCAACCTCTTCTCAACATTCAGATTTGTCTTCCGGTATTTAGGGAAGCGAAGCTCACAGTATAGGTTAGGAAAATTGAGTGGATTAATGGAT	1	28406799	28406908	1	28406846	28406846	1_28406846
1_28528959_28529068	GCGTATCTAAAATTCCAATGCAAGTCAATATCAGCATTAATAACCATAGAATAAACCCTTGGTAGTTTCTTGCTGATCAAATCTTCACCTCAAATTCATT	1	28528959	28529068	1	28529041	28529041	1_28529041
1_28529014_28529123	CCCTTGGTAGTTTCTTGCTGATCAAATCTTCACCTCAAATTCATTTTGAAAATATCTATTGGGATCTTGGACCAGATGTTATATTGTTGAATCAAACACA	1	28529014	28529123	1	28529041	28529041	1_28529041
1_28529717_28529826	AAGAAGAAAAAAACCAACCTGTCCAAGCATGACAAAACAGACTCTGGCCAGCGGTGACTGCAGCGACGGACGAGGACGCGACGACGAGAGACGCACCGAA	1	28529717	28529826	1	28529799	28529799	1_28529799
1_28529762_28529871	GGCCAGCGGTGACTGCAGCGACGGACGAGGACGCGACGACGAGAGACGCACCGAAGTAAGGAGATGCGACGACACCGAGCAGGGAAGCCACAGATGCGAT	1	28529762	28529871	1	28529799	28529799	1_28529799
1_28606612_28606721	ACCGTCACCACACATCGAGCTTGATGAGAAGGAGCTGTGTCTCGCACTGCTGCCATTCGAGGAGCTGTGCTCCGTCGTCGTTTGCCACCGTTGAGCCGCT	1	28606612	28606721	1	28606694	28606694	1_28606694
1_28606667_28606776	TTCGAGGAGCTGTGCTCCGTCGTCGTTTGCCACCGTTGAGCCGCTCTATTGCTACTATGGTCTCTGGTAAACTGCACGGTGGTGTTGGGGGCAGCCTGTC	1	28606667	28606776	1	28606694	28606694	1_28606694
1_28667231_28667340	GAATCCGGGCCCAGAGGAGCTAGATACATCGGATAAGGAGATCGAGGGGCCCACCGACCAAGAGAGCAGAGAGGAGTATGATGCATCCGTATTGAGGACC	1	28667231	28667340	1	28667313	28667313	1_28667313
1_28667286_28667395	GACCAAGAGAGCAGAGAGGAGTATGATGCATCCGTATTGAGGACCGTGCTAAAGCTAAGTGTGGGGGGTTTGCATCATCAGATATACCTTTGTCTATTTT	1	28667286	28667395	1	28667313	28667313	1_28667313
1_28717396_28717505	AGCTCCCAGGGTCATTCAATTTCTGGCGGAGCTTCTTTTGTATTATGGTGTACTCTTCAGTGAGCACTACAGTCTCTTTTTCTCCCCAAATCCTCTTCCT	1	28717396	28717505	1	28717453	28717453	1_28717453
1_28717396_28717505	AGCTCCCAGGGTCATTCAATTTCTGGCGGAGCTTCTTTTGTATTATGGTGTACTCTTCAGTGAGCACTACAGTCTCTTTTTCTCCCCAAATCCTCTTCCT	1	28717396	28717505	1	28717453	28717453	1_28717453
1_28744508_28744617	ATATTCGGAGGGCACTTCCTTGTCAAGTCTTTGTATCTCTTCCAGGCTTCGTATAGAGCCTCTCCATCCTGTTTTCTAAAGGTTTGGACCTTAACTCTCA	1	28744508	28744617	1	28744555	28744555	1_28744555
1_28744508_28744617	ATATTCGGAGGGCACTTCCTTGTCAAGTCTTTGTATCTCTTCCAGGCTTCGTATAGAGCCTCTCCATCCTGTTTTCTAAAGGTTTGGACCTTAACTCTCA	1	28744508	28744617	1	28744555	28744555	1_28744555
1_28950370_28950479	TGAGAATCTCAGGTACACTTTTGAGAATGAAGCTGAAGAGCTCACTATAGATCCCAATGCCAATGTTGAGAATCCGAATGGTAATGAGCATCCTAGAAGG	1	28950370	28950479	1	28950472	28950472	1_28950472
1_28950370_28950479	TGAGAATCTCAGGTACACTTTTGAGAATGAAGCTGAAGAGCTCACTATAGATCCCAATGCCAATGTTGAGAATCCGAATGGTAATGAGCATCCTAGAAGG	1	28950370	28950479	1	28950472	28950472	1_28950472
1_29162286_29162395	TGGCTCTCTCTTTTTTTTAAACGGAAAAACGCGTGCGGCTGCGCGCATGGTGTGCGGACGCATGGACGGGACAAAGGTTGTTCCCACGCACAGCCTGTGC	1	29162286	29162395	1	29162378	29162378	1_29162378
1_29162311_29162420	AAAACGCGTGCGGCTGCGCGCATGGTGTGCGGACGCATGGACGGGACAAAGGTTGTTCCCACGCACAGCCTGTGCACGTGCTGGGAACAGAGGGGGTGTT	1	29162311	29162420	1	29162378	29162378	1_29162378
1_29200750_29200859	CGAGTGGATATAAAAAAAATCATTCTTTTTGGTGAGAACACATAGTATTATTTCACTATGTATGTCACTATTGTGCTGGAATTCCTTTTCATCAATTCTA	1	29200750	29200859	1	29200832	29200832	1_29200832
1_29200795_29200904	TATTATTTCACTATGTATGTCACTATTGTGCTGGAATTCCTTTTCATCAATTCTAGTACCCCTCTTTTATTGCCCCCTCTTTTTTCTTCTAATCTAATCC	1	29200795	29200904	1	29200832	29200832	1_29200832
1_29245137_29245246	CGTGGGCATTAACTTAGAGCAAAGCAAGATGAGGACCATTAGTGGCAACGTTGGTGCCACTAACGTGATCGAAGGAAGGCTCAGGGAAGAATAAGCCACG	1	29245137	29245246	1	29245219	29245219	1_29245219
1_29245162_29245271	AAGATGAGGACCATTAGTGGCAACGTTGGTGCCACTAACGTGATCGAAGGAAGGCTCAGGGAAGAATAAGCCACGTTAGTGCCACTAACGTGAGCCATTA	1	29245162	29245271	1	29245219	29245219	1_29245219
1_29349652_29349761	AAATTTGCTGAGAGACAAGTTTTCGTGCATCAAGAAGGTAAAAGATGATAGACAGATAATTTGAAATTGAATACCTTGAGGAAGTTGATTGGAAAAATTT	1	29349652	29349761	1	29349734	29349734	1_29349734
1_29349707_29349816	ATAATTTGAAATTGAATACCTTGAGGAAGTTGATTGGAAAAATTTGTCAATAGAGGTAGTTATGCATTAAAAGTCATTAAGGTGAGGTAGTCTTTTTTCT	1	29349707	29349816	1	29349734	29349734	1_29349734
1_29418149_29418258	CAAGTCTAGGGTAACTTCAGTAAAGTGGGTCCTCACTTTCTCACATAGGACCATTGTAAGTCCAATCGAAAATCCAAACTATTCTTTTGAAGCATTTCGA	1	29418149	29418258	1	29418231	29418231	1_29418231
1_29418204_29418313	GTAAGTCCAATCGAAAATCCAAACTATTCTTTTGAAGCATTTCGATTGAAGACTATTACTGAGTTACTAAATGCTGAAAAGCTTGACAATACCGAACTGT	1	29418204	29418313	1	29418231	29418231	1_29418231
1_29424682_29424791	ATTGCCATTTAGTATGTTAGATTGTGATGAAAAAGATGTACTATGCTCTATTTTTTTTTTGGCAAAATAGAAAAGGCTGGCTAAATTGACAGGCAAACTT	1	29424682	29424791	1	29424764	29424764	1_29424764
1_29424737_29424846	TTTTTGGCAAAATAGAAAAGGCTGGCTAAATTGACAGGCAAACTTATCTAGATACGATCAAGATTCATTGTCATTAAATCATTAAGAAAGTTTTTTCTAG	1	29424737	29424846	1	29424764	29424764	1_29424764
1_29428564_29428673	AATCACCAAAACAGGTGTTGACCTTGACAATAGATATGTGGTTCCACACAATAGGTTCTTACTATTGAGATATGGGGCACACATAAATGTTGAATGGTGT	1	29428564	29428673	1	29428646	29428646	1_29428646
1_29428589_29428698	GACAATAGATATGTGGTTCCACACAATAGGTTCTTACTATTGAGATATGGGGCACACATAAATGTTGAATGGTGTAACCAATCAAGATCAATCAAGTATT	1	29428589	29428698	1	29428646	29428646	1_29428646
1_29509274_29509383	ACTGTTCAAATAACTTGGTTGAGAAGATGAAGCATCAGCAGAAATGGAGAAGGGCTCATTGGAGAATCTCATTGACGCATCATTCCCATTGTTCACCTTC	1	29509274	29509383	1	29509356	29509356	1_29509356
1_29509329_29509438	TCATTGGAGAATCTCATTGACGCATCATTCCCATTGTTCACCTTCTCATTCTTCTTAATAACCCGACACAAGGCATAACCACCCTGCAACGATAGTTGAA	1	29509329	29509438	1	29509356	29509356	1_29509356
1_29512294_29512403	CCAGAACCTTAAAAGAAATTTAACTCAAAATAAACTAAGAAACAAAAGGATTGGCTATGAACAAGCCAATAATTCAGTACAACAATCAATAGCACACAGG	1	29512294	29512403	1	29512376	29512376	1_29512376
1_29512349_29512458	TATGAACAAGCCAATAATTCAGTACAACAATCAATAGCACACAGGCAAAATATAAGCAACAAAAAGTAGCTAACAAGTCCACACTGATTTAACCAGAACC	1	29512349	29512458	1	29512376	29512376	1_29512376
1_29512911_29513020	CCTTCTTTCCTCACTTAGCAGCTAGAATGGGTGATTTGTTGCTTTCTTTCTTCTGCTTGCCTTTGCTTAGTTTCTTGGAATTTTGGACCTATGAAACAGT	1	29512911	29513020	1	29512993	29512993	1_29512993
1_29512926_29513035	TAGCAGCTAGAATGGGTGATTTGTTGCTTTCTTTCTTCTGCTTGCCTTTGCTTAGTTTCTTGGAATTTTGGACCTATGAAACAGTTGCAGTCAATAGAGA	1	29512926	29513035	1	29512993	29512993	1_29512993
1_29603485_29603594	TTGAGAAATAGAGCAAGAACCTTGAGTGTGGTTGTAGGTTCCAAAATTCTTAGCCCATTATTCTGGGAGAAACGATCCTCCAAATCTTTTCATAACAAAA	1	29603485	29603594	1	29603577	29603577	1_29603577
1_29603550_29603659	GGAGAAACGATCCTCCAAATCTTTTCATAACAAAACAGCTGAATCAGCATATATCGCAAGAGCTGCAATATCCTTTGAGATTACATCAAGAACCACATAG	1	29603550	29603659	1	29603577	29603577	1_29603577
1_29607426_29607535	CGAGTGAGTCACATGCTTGCACCACCAGACGCCATTATTTCTTACTTGAGTGAGGCTGGGTTTGGTGACACGTTGCCGCTCAAAGATTTTGTGTTTGACA	1	29607426	29607535	1	29607508	29607508	1_29607508
1_29607481_29607590	CTGGGTTTGGTGACACGTTGCCGCTCAAAGATTTTGTGTTTGACAACTCCCTGATCATGATCTTCGTGAAGCGTTAACGTTCAGAGACTCACACTTTTCA	1	29607481	29607590	1	29607508	29607508	1_29607508
1_29610476_29610585	ATTTCATGAACCAGTCGGCGTGCCAGGGAGGTTCGAGCGAACACCCAGAGACCGACCAAGAGAGAGAGAGAGAGAGATAGATAGAGAGAGAGAGAGGGGT	1	29610476	29610585	1	29610558	29610558	1_29610558
1_29610531_29610640	CCAAGAGAGAGAGAGAGAGAGATAGATAGAGAGAGAGAGAGGGGTGCTAGGGCACGTAGAGGAGCTACAATGCCCCGGAGGGAAAAAGTCAGGCCTCGCA	1	29610531	29610640	1	29610558	29610558	1_29610558
1_29790735_29790844	TATACACTCGCTTCTGCTCATTTGTTAGCTTTTGTAACAAATCTGCATGCTCTACTACCAATTGTCGCCTATCATAACGAAACTCGTCACAAATAAGCCT	1	29790735	29790844	1	29790817	29790817	1_29790817
1_29790790_29790899	TACCAATTGTCGCCTATCATAACGAAACTCGTCACAAATAAGCCTATTGACACTATTGGACATCAATTGTTGATAACACATGTCAATGTTAGGGAATGGC	1	29790790	29790899	1	29790817	29790817	1_29790817
1_29792994_29793103	TTCAACGTTAATGTGTGCCCCATATCTCAAAAGAAGTTTTTTATTGTGTGGGACAACATAACGATTGTCAAGTTCAACCCCACATTTGCTAATTGTCTTT	1	29792994	29793103	1	29793076	29793076	1_29793076
1_29793049_29793158	ACATAACGATTGTCAAGTTCAACCCCACATTTGCTAATTGTCTTTCCATCATCTCTTCGCCTGTAAATAGGATATCCATCATCGTCAATAGTAGTGTTGT	1	29793049	29793158	1	29793076	29793076	1_29793076
1_29797909_29798018	GTTGATTCTAAATTCATGGGAGCATTGAGTGATGGATGTTTTGAAGAACTTTCTTCTATCAGGCAGAACACCATACAAATAGAGCCTCGTTTAGTCTTTC	1	29797909	29798018	1	29797991	29797991	1_29797991
1_29797954_29798063	GAACTTTCTTCTATCAGGCAGAACACCATACAAATAGAGCCTCGTTTAGTCTTTCGCCTATAGTATAAATTTCTTAATTATCATCATATGTGTCCCTCCA	1	29797954	29798063	1	29797991	29797991	1_29797991
1_29901672_29901781	GGGGGGGTGTCAAAACCTCGGTCCTCGCCATATTAGGCATGACCGACTCTACTCTATGCTTGATACTCAAAAATTTGGATTCCATTCTTATAATGCTTGT	1	29901672	29901781	1	29901754	29901754	1_29901754
1_29901727_29901836	ATGCTTGATACTCAAAAATTTGGATTCCATTCTTATAATGCTTGTTACTATTTTCAGCAAAGAAACTATCTATTGCCTACTCAATCTTTCCTTCGCCACT	1	29901727	29901836	1	29901754	29901754	1_29901754
1_29929430_29929539	TACTGTGCATACGCACGCACCAGAACGACTTTCCTAGCGTGTGCGTACGCACAACTTGTAAATTTTTCAGGGTGTGCGTGCGCACACTCCTCGTCCGTAC	1	29929430	29929539	1	29929512	29929512	1_29929512
1_29929495_29929604	TTCAGGGTGTGCGTGCGCACACTCCTCGTCCGTACACAAGAATCTCAACACACGCTCTGGTTCATGCATGCGTACGATAGTGTGCATGGGCAGACACACA	1	29929495	29929604	1	29929512	29929512	1_29929512
1_30121664_30121773	TCAGAAGTTAGATGATGTATTCAGTTTTAAGTTCTCTTTGAATAGTTTTAAGTTCTAATATTTTGTTGACTTTTGCAGAACTGTTGCATGTGTTTCGTGA	1	30121664	30121773	1	30121746	30121746	1_30121746
1_30121709_30121818	TTTTAAGTTCTAATATTTTGTTGACTTTTGCAGAACTGTTGCATGTGTTTCGTGAGCATCTTGGATATGTAGTTAATTGTAGGACTTCCTCAGATTTGAT	1	30121709	30121818	1	30121746	30121746	1_30121746
1_30123666_30123775	GTGAAAGCAAACAGATTGGTGATAGAAGAAGAGGTAGGAGGCTCCATTATTCGGTGACAGAGGAAGGGGAAGGAGGCGATGGCGGTGATAGAGGCCACCG	1	30123666	30123775	1	30123748	30123748	1_30123748
1_30123721_30123830	GACAGAGGAAGGGGAAGGAGGCGATGGCGGTGATAGAGGCCACCGTTGCTACTGGATATGCTGTCAGATATGCTGCCAGAGAAGAAATTCGTTGGACTGA	1	30123721	30123830	1	30123748	30123748	1_30123748
1_30135244_30135353	CTTGTGCATTCAATGGGATTATATCGAACAAAAAAAATGAGTAAGCAATGACTTGAGCCCCAGCCAGTTGTAGGTGCCTCTCCATAACTTGGATAACATC	1	30135244	30135353	1	30135326	30135326	1_30135326
1_30135259_30135368	GGATTATATCGAACAAAAAAAATGAGTAAGCAATGACTTGAGCCCCAGCCAGTTGTAGGTGCCTCTCCATAACTTGGATAACATCATAATCAACCATGAC	1	30135259	30135368	1	30135326	30135326	1_30135326
1_30167666_30167775	CGAGTTCCGATATGAGAAATTTGGAAAAAGGACAATCCATTGGGAGCAAACGCTTAATGTTCCAGACAAATACAAGGTGGTCATCCATGAGCGAATTGCC	1	30167666	30167775	1	30167748	30167748	1_30167748
1_30167681_30167790	GAAATTTGGAAAAAGGACAATCCATTGGGAGCAAACGCTTAATGTTCCAGACAAATACAAGGTGGTCATCCATGAGCGAATTGCCTTGCTTCATTGGAAA	1	30167681	30167790	1	30167748	30167748	1_30167748
1_30205581_30205690	TATCCACGGACAAAACATTCTAAGCCCGATAAGCTTCGCAAGCTAAATCGAACCTTGAATATCAAATTCAACAAAAACTCTACATAGATGCTCACAATTT	1	30205581	30205690	1	30205648	30205648	1_30205648
1_30205581_30205690	TATCCACGGACAAAACATTCTAAGCCCGATAAGCTTCGCAAGCTAAATCGAACCTTGAATATCAAATTCAACAAAAACTCTACATAGATGCTCACAATTT	1	30205581	30205690	1	30205648	30205648	1_30205648
1_30237854_30237963	ATAAGAATAAAAATCTCCACCAATTGGTTTATTTCTGAGGAAAAGTGCAGGAACGTGTAGGATGCGTGCATGTGTACGTCTGAAATCTGTATTTGGATAC	1	30237854	30237963	1	30237936	30237936	1_30237936
1_30237909_30238018	TGTAGGATGCGTGCATGTGTACGTCTGAAATCTGTATTTGGATACATGCCCTTCAAAAAAATATCCTGAAAAGAGTCCAACAAAAGATTTTTTGTTTGGA	1	30237909	30238018	1	30237936	30237936	1_30237936
1_30251282_30251391	CAATTACCTCCTCCACCACCACCGCCACCGCCACCGCCACCGCCACCGCCACTGCCACCGCCACCGACTAACACCAACACCAACACCAACACCACCACCA	1	30251282	30251391	1	30251384	30251384	1_30251384
1_30251337_30251446	CACCGCCACCGACTAACACCAACACCAACACCAACACCACCACCACCACCACCACCACCACAACAACAACAACAAACAACAAACAGAGATCAATTAACAA	1	30251337	30251446	1	30251384	30251384	1_30251384
1_30333064_30333173	TCGCGTATGCAACATTCCCGAAATGCAACTCATGCGTACACACGCAATGGCATGCGTATGGACAACCCTCTGATTTTACAAAAATGTATCTTTTGAGCTT	1	30333064	30333173	1	30333146	30333146	1_30333146
1_30333079_30333188	TCCCGAAATGCAACTCATGCGTACACACGCAATGGCATGCGTATGGACAACCCTCTGATTTTACAAAAATGTATCTTTTGAGCTTTTTAACTATTCTTTT	1	30333079	30333188	1	30333146	30333146	1_30333146
1_30345235_30345344	GTCCAATTGTTGCCATGCATCAGGGTTGATCGGATTTTTCATAGAAAAATGGATTTTGAGTTCTTTTATATGTATAGCAGTATTCTTGAATAACTGCGTG	1	30345235	30345344	1	30345317	30345317	1_30345317
1_30345290_30345399	TTGAGTTCTTTTATATGTATAGCAGTATTCTTGAATAACTGCGTGTAAAATTGTCTTTTACTGTGTTTGAATGTGATGTTTTGAAACAGTTAAATTGTGC	1	30345290	30345399	1	30345317	30345317	1_30345317
1_30362173_30362282	TGTGGTGCCAGCCGGAAAGGTTTTTTGTTGTCCCGAGCTTTATCGTCATCCTTACTATTTTGATTCTTCTCATATTTCCGAGCTTGGCATAGCTCTTTGA	1	30362173	30362282	1	30362255	30362255	1_30362255
1_30362218_30362327	TCATCCTTACTATTTTGATTCTTCTCATATTTCCGAGCTTGGCATAGCTCTTTGATTTCTATTTGACCTTTAGCCTTTTCGCGAAACTCGACCAAGATTT	1	30362218	30362327	1	30362255	30362255	1_30362255
1_30380234_30380343	ATAGAAACGTAGAGGGAATCAAGAGAAATGCATAGCCGCAAACAGGTTGTCGATCGAAGCTCTGGTTTGTGAGATTTCTTGCCTCTCTTCTCTCAAGCTC	1	30380234	30380343	1	30380316	30380316	1_30380316
1_30380269_30380378	CCGCAAACAGGTTGTCGATCGAAGCTCTGGTTTGTGAGATTTCTTGCCTCTCTTCTCTCAAGCTCGAAAAACCCTTCTCTCAAAATTTGGCAAATTGTGT	1	30380269	30380378	1	30380316	30380316	1_30380316
1_30421215_30421324	ATGTAGATATGAGTGGAGTATGTTATTGTGGAGTTTCTTATTTTGGAGGATTTCGTGGAGGGATGTATGTGCCCGTGCCTTTTCTAGTTGCAACCTTCTT	1	30421215	30421324	1	30421297	30421297	1_30421297
1_30421270_30421379	TGGAGGGATGTATGTGCCCGTGCCTTTTCTAGTTGCAACCTTCTTTTTTATTTTGAAGAGAAGGGAAGTAAAAGTAGAAGGGAGAAGAATCGCCGAAGTG	1	30421270	30421379	1	30421297	30421297	1_30421297
1_30634667_30634776	GAGTACTTAACTTATTTATGTATTATGCCAACAACTGTAGATTGGTTGGGAGCCATATGCCTCGCTCGATGTGATGGCTGTTGTTCATCCAGAGATTCTC	1	30634667	30634776	1	30634749	30634749	1_30634749
1_30634722_30634831	TATGCCTCGCTCGATGTGATGGCTGTTGTTCATCCAGAGATTCTCACCGAGTAGCACAGTCGATTATGACCCAGGAGGTTCTTCTTACACATGTCTCCAG	1	30634722	30634831	1	30634749	30634749	1_30634749
1_30756631_30756740	GAAAAGGAAAGAAGAAGGGAATCCGCAACCACTGCTCCTCATCGCCGCCACTGCTCGTCGTCGTTTGGTCGCTAGATTTCGCCGCTGCTTCTCTGGGCTC	1	30756631	30756740	1	30756713	30756713	1_30756713
1_30756646_30756755	AGGGAATCCGCAACCACTGCTCCTCATCGCCGCCACTGCTCGTCGTCGTTTGGTCGCTAGATTTCGCCGCTGCTTCTCTGGGCTCGGCAGAGGTGCTCGA	1	30756646	30756755	1	30756713	30756713	1_30756713
1_30825602_30825711	TGAGGCATCCCATTAGCATGGACAATAACCTTTTGTTTCATAATAATTAAAAATTATTTACGCCCACCGTGGGGCTCGAACCCACGACCACAAAATTAAG	1	30825602	30825711	1	30825684	30825684	1_30825684
1_30825617_30825726	GCATGGACAATAACCTTTTGTTTCATAATAATTAAAAATTATTTACGCCCACCGTGGGGCTCGAACCCACGACCACAAAATTAAGAGCCTTGCGCTCTAC	1	30825617	30825726	1	30825684	30825684	1_30825684
1_30833627_30833736	TTGTGATGAGATTCAAAACTCAACTCAGGCATAATGTTGCAGTCTGACATCAGGTTATTCACTTTCAAGGCAAGGTTATCCCCCTTTCCTGACCCGCTCC	1	30833627	30833736	1	30833709	30833709	1_30833709
1_30833682_30833791	TATTCACTTTCAAGGCAAGGTTATCCCCCTTTCCTGACCCGCTCCTTTGCCATGCTCCCAAAAGGTAAAAGAAACAGCAAAGGGCGAGAACAGCAAATAT	1	30833682	30833791	1	30833709	30833709	1_30833709
1_31004072_31004181	AGGCTTTTTTAATAGCCTGAGCCTAAGCCTATTTCCTATCAGGCCAGGCCAGACCAAATACATGCCAGACTACAAGCTCCTGGCAGGCCGCTTGGCCTAT	1	31004072	31004181	1	31004154	31004154	1_31004154
1_31004127_31004236	AAATACATGCCAGACTACAAGCTCCTGGCAGGCCGCTTGGCCTATTTCCACCTCTACTTGTAGCGCTCCGTGAAGTATTTTAACGTAGCCCTCCCTTGTG	1	31004127	31004236	1	31004154	31004154	1_31004154
1_31032088_31032197	GACCCATTAAATTTAGCAACCCTCCAACCATTGGATTTAAACTTTGAGTTCTTAACCATAATGAACCTTGAATGTTGGTTACAATCGCTAACTATCTCCC	1	31032088	31032197	1	31032180	31032180	1_31032180
1_31032088_31032197	GACCCATTAAATTTAGCAACCCTCCAACCATTGGATTTAAACTTTGAGTTCTTAACCATAATGAACCTTGAATGTTGGTTACAATCGCTAACTATCTCCC	1	31032088	31032197	1	31032180	31032180	1_31032180
1_31059478_31059587	TAACAATATTTTGAAAATCGGACCAGACCAACCAATTGAACCGATCCAACTAAAAACTGTCAATACAAATGAGTCGGCTCACAGGAAAAAACCGTTGAGA	1	31059478	31059587	1	31059560	31059560	1_31059560
1_31059493_31059602	AATCGGACCAGACCAACCAATTGAACCGATCCAACTAAAAACTGTCAATACAAATGAGTCGGCTCACAGGAAAAAACCGTTGAGAAGAAAATCGGAGGTG	1	31059493	31059602	1	31059560	31059560	1_31059560
1_31131023_31131132	GATTCCGTTATTAATTATTATTAATTACTACTAATTTTTATCTAGGTTCTGGCATATGAGCACCACTTTTAAACTCCGGCATATGAGCACCAGTTCTAGA	1	31131023	31131132	1	31131105	31131105	1_31131105
1_31131068_31131177	GTTCTGGCATATGAGCACCACTTTTAAACTCCGGCATATGAGCACCAGTTCTAGATGCCAGGGTATGAGCAACATTTTTAGGACTCGGTATATGCCCAGC	1	31131068	31131177	1	31131105	31131105	1_31131105
1_31261949_31262058	TTTAGTGGCCAAAAGAAAAGAATTATCATAACGAATGAATTTTGAAGAATCTAAAAGTTCTGCTTTTGGATGAAGCTACAATCTACAAGTGCATTGGTTG	1	31261949	31262058	1	31262031	31262031	1_31262031
1_31262004_31262113	AGTTCTGCTTTTGGATGAAGCTACAATCTACAAGTGCATTGGTTGCTGAATTTGAATGTGTTCAAGAAACCTTAAAGAAAGTCATGTTAAATAGGACTAT	1	31262004	31262113	1	31262031	31262031	1_31262031
1_31299626_31299735	TATCAGCTCAGATATTGCCTAGTAGAGGAGGTCTATGGAAGGATATTTGTCAGTTGCAGTTCAAGGATCGTAATGTGAGAGATAAGACTGGGTTGTCTAT	1	31299626	31299735	1	31299718	31299718	1_31299718
1_31299681_31299790	GCAGTTCAAGGATCGTAATGTGAGAGATAAGACTGGGTTGTCTATGGAGGTGGGTGATGGAAGGAGGACTCGATTTTGGCCTGGGAAGATGTTTGGTTAC	1	31299681	31299790	1	31299718	31299718	1_31299718
1_31425781_31425890	CATTCCTCATAATCAATCATCATCATCCCTCATCATCATAATCATCCTATCTCAATCACATCCCAAAGCAAGAGGAATCACTCTACTGCATCTCTCTAAG	1	31425781	31425890	1	31425873	31425873	1_31425873
1_31425846_31425955	AAGCAAGAGGAATCACTCTACTGCATCTCTCTAAGCAGGTACATCTCAATCAAATTTTATTTCGTTACTAAATTCATTCTAAATCTTACTCCACTTCATC	1	31425846	31425955	1	31425873	31425873	1_31425873
1_31446793_31446902	CTAAAGACTTCTCACCTAGGATGACAGTTGTGTTTGCTAGAAGTCTAGTCCTACCTCATACTCTGAACAGAATCCTTTCCCTTGAGCATATTGGGCTGAT	1	31446793	31446902	1	31446860	31446860	1_31446860
1_31446793_31446902	CTAAAGACTTCTCACCTAGGATGACAGTTGTGTTTGCTAGAAGTCTAGTCCTACCTCATACTCTGAACAGAATCCTTTCCCTTGAGCATATTGGGCTGAT	1	31446793	31446902	1	31446860	31446860	1_31446860
1_31499173_31499282	GTTTAGCGGCAACAAGGTAGAGAGGAATGTGATGTTGGATGCAGTTTGGCGCTCAACGCCAATGTCACGGTGTTTAACGCCATGATGCCAGAGAGCAAAT	1	31499173	31499282	1	31499255	31499255	1_31499255
1_31499218_31499327	TTGGCGCTCAACGCCAATGTCACGGTGTTTAACGCCATGATGCCAGAGAGCAAATATGAACTATTATATATCGTTGGAAAGCTTTGAAAGTTAGCTCTTT	1	31499218	31499327	1	31499255	31499255	1_31499255
1_31508305_31508414	ACATGAGAGCCTATGTTTCCAGGTTTCTCTGCATTTGTGCTACATCCTCAAACTCACGCCCATACTGAGCAACGTCATCCACTTGCTTCACCTCTAGTAA	1	31508305	31508414	1	31508332	31508332	1_31508332
1_31508305_31508414	ACATGAGAGCCTATGTTTCCAGGTTTCTCTGCATTTGTGCTACATCCTCAAACTCACGCCCATACTGAGCAACGTCATCCACTTGCTTCACCTCTAGTAA	1	31508305	31508414	1	31508332	31508332	1_31508332
1_31508402_31508511	TAACGAAGCCATAGGGTTGAAAGTAGCTCCAGGTTGAAAACGTTTCAATAAGCTTTCCTTGAATTGTCTCCATGCCTGAAAAGGTGTGTTGTTCCCACCA	1	31508402	31508511	1	31508484	31508484	1_31508484
1_31508417_31508526	GTTGAAAGTAGCTCCAGGTTGAAAACGTTTCAATAAGCTTTCCTTGAATTGTCTCCATGCCTGAAAAGGTGTGTTGTTCCCACCACTCCATCCATGAGAG	1	31508417	31508526	1	31508484	31508484	1_31508484
1_33780610_33780719	AGAATAATAAAGGAGCACAAAAGCAACTTGATATCTTTGGCAATCACTGTATTGCCATCTGCAGCTCTAAGATGTCACAGAACTACCTCCTCAAGACGAC	1	33780610	33780719	1	33780692	33780692	1_33780692
1_33780665_33780774	CATCTGCAGCTCTAAGATGTCACAGAACTACCTCCTCAAGACGACCATCTCTATATCCATGCTGTCATTGAAACATAAAACGCAATTAGGATACTTCCAA	1	33780665	33780774	1	33780692	33780692	1_33780692
1_33844699_33844808	CACTGCCACCACTTCTTCTGCGGTGCTTGTCATCGCTGTTCGTTGCCGGTCACTGCTTCTCCAGCCACCACTTGTTGTCGTCATTGCTCCAGTTCTCGCT	1	33844699	33844808	1	33844756	33844756	1_33844756
1_33844699_33844808	CACTGCCACCACTTCTTCTGCGGTGCTTGTCATCGCTGTTCGTTGCCGGTCACTGCTTCTCCAGCCACCACTTGTTGTCGTCATTGCTCCAGTTCTCGCT	1	33844699	33844808	1	33844756	33844756	1_33844756
1_33979463_33979572	ATTAACGGTAGCTGACATGGCTTGATGGCGCACAATAAGGTTTGGCCATGTATAATGATATGATGACAAGTCAGGCAGTGACATGCGACATGCTAACATG	1	33979463	33979572	1	33979545	33979545	1_33979545
1_33979518_33979627	TGATATGATGACAAGTCAGGCAGTGACATGCGACATGCTAACATGGACCGTTGTGCCACATGACACAATACTATTTGTTCGAGGTAATACCCCAAATAGT	1	33979518	33979627	1	33979545	33979545	1_33979545
1_33991070_33991179	GAAAGACCATTCCTTGCCACTAGAAGAGCCTTAATTGATGTTGAGAGTGGCAAATTAGTTCTGAGGATGTGAAAAGACTACTTGGTTTTCAAATTCTTTA	1	33991070	33991179	1	33991087	33991087	1_33991087
1_33991070_33991179	GAAAGACCATTCCTTGCCACTAGAAGAGCCTTAATTGATGTTGAGAGTGGCAAATTAGTTCTGAGGATGTGAAAAGACTACTTGGTTTTCAAATTCTTTA	1	33991070	33991179	1	33991087	33991087	1_33991087
1_33991764_33991873	ACGCTAGAGCAAAGCAGCTTTGGGCGCTAAACGCTAGGGAGGACGTTTAGCGCTAAGAGAGGGAGCTTTGGCTTGGGCGTTTAATGCCCAAAAAGGGGCA	1	33991764	33991873	1	33991866	33991866	1_33991866
1_33991849_33991958	GCCCAAAAAGGGGCATTCCAACACAATTTGTTGCTCCCCCTAGGGCGTTTAACGCCCATTACTGGTGTCTAACAACACAAAAAAAGAGGTTTGATCCCCT	1	33991849	33991958	1	33991866	33991866	1_33991866
1_34234238_34234347	TTTGTCTTATACACCCAAATTTTTGTGTTTTGTGTATTTTGCAATGTTCTGAAAACCGGTTCGAACTGGTCGGTCGAACCGGTCGAACCGTGAATCGGAC	1	34234238	34234347	1	34234320	34234320	1_34234320
1_34234253_34234362	CAAATTTTTGTGTTTTGTGTATTTTGCAATGTTCTGAAAACCGGTTCGAACTGGTCGGTCGAACCGGTCGAACCGTGAATCGGACGCTAAAGCGGTTCGG	1	34234253	34234362	1	34234320	34234320	1_34234320
1_34357203_34357312	TGCTCTCTCTCTCTTTTTCCATGGCTGCGGCTGTTTGACGGTGAAGAGGGTAGGGTTAGTGAATTGGGGAAATTAGGGTTTGGGTAAAATTAGGTTTTAA	1	34357203	34357312	1	34357285	34357285	1_34357285
1_34357218_34357327	TTTCCATGGCTGCGGCTGTTTGACGGTGAAGAGGGTAGGGTTAGTGAATTGGGGAAATTAGGGTTTGGGTAAAATTAGGTTTTAAGGGTAGTTTTGTAAT	1	34357218	34357327	1	34357285	34357285	1_34357285
1_34360251_34360360	GGTCAACCAATTGGAGAATCCGGTGAACTCTTCAGAGGTGTTTTGGGGCTCAATGCAAGTAATTTTTAATAATTTTTTCGTAATGTATAAATCTTGGCAT	1	34360251	34360360	1	34360333	34360333	1_34360333
1_34360266_34360375	GAATCCGGTGAACTCTTCAGAGGTGTTTTGGGGCTCAATGCAAGTAATTTTTAATAATTTTTTCGTAATGTATAAATCTTGGCATAAAGTTCCAATGCAA	1	34360266	34360375	1	34360333	34360333	1_34360333
1_34430656_34430765	TCTTCTTTGCTTTTTTTAATGTGGGACTAACTTCATGCACTTCTCATACTTGGAACATTAACATGATGATGGTTAGAATTCTGTTATCATGTTCTGATAC	1	34430656	34430765	1	34430748	34430748	1_34430748
1_34430681_34430790	ACTAACTTCATGCACTTCTCATACTTGGAACATTAACATGATGATGGTTAGAATTCTGTTATCATGTTCTGATACTACAAGAAAAAATTAGTTTTAACTA	1	34430681	34430790	1	34430748	34430748	1_34430748
1_34453772_34453881	TTGGTGGCCGTCTCCCTCGTCATGGTCGTGATTGACCGCTTTATTATAAAGTTCATTTTGATCGAAATGGGAGCATGGTTATTTTTTATATTTCTTGAGA	1	34453772	34453881	1	34453854	34453854	1_34453854
1_34453817_34453926	ATAAAGTTCATTTTGATCGAAATGGGAGCATGGTTATTTTTTATATTTCTTGAGACCTACACAAGGATGTTTTGGTCAGCAGAGTCATTGTACTATAATC	1	34453817	34453926	1	34453854	34453854	1_34453854
1_34492635_34492744	AAGTATTTCTTTCAAAGGGTCTGACAACAGAGTAACAATTGGAGCAGTATTCGAAAGTTTTACGCGTTTCAAAGTGTCCGACGATGGTGTAATAACTGGA	1	34492635	34492744	1	34492717	34492717	1_34492717
1_34492650_34492759	AGGGTCTGACAACAGAGTAACAATTGGAGCAGTATTCGAAAGTTTTACGCGTTTCAAAGTGTCCGACGATGGTGTAATAACTGGAATAGTATTCGAAAGC	1	34492650	34492759	1	34492717	34492717	1_34492717
1_34517699_34517808	GGATGAACATTTTGTAGTCTTCAATGTGAAAGGGCTTTTGTGATTTTGTATGTAAGAACTCGCCGCCGACATGATTTCCAATAGCCATATTCTATAGAAT	1	34517699	34517808	1	34517781	34517781	1_34517781
1_34517714_34517823	AGTCTTCAATGTGAAAGGGCTTTTGTGATTTTGTATGTAAGAACTCGCCGCCGACATGATTTCCAATAGCCATATTCTATAGAATTTGTATAACACCGAA	1	34517714	34517823	1	34517781	34517781	1_34517781
1_34540693_34540802	CCTTGATCTCCAAAGGTAGGATCTATGCCTGGTTGGTGGCCAACGGCTTCCAAGTTCAGCGTTGAGAAGTGTGAAGGATGTTACTATATCTCGAAACTAG	1	34540693	34540802	1	34540785	34540785	1_34540785
1_34540718_34540827	TGCCTGGTTGGTGGCCAACGGCTTCCAAGTTCAGCGTTGAGAAGTGTGAAGGATGTTACTATATCTCGAAACTAGATGGCCCCTGATGTATAGGTGGATT	1	34540718	34540827	1	34540785	34540785	1_34540785
1_34560024_34560133	CTGGCCTGCTGGTTGTGGGCGGGTTGTGGCAGCATGGTTCAGAAAACCGGGCTGGCCGGTCAGATCGGGCCGAGATCCGGCCGGTTCAACTGAAACGACG	1	34560024	34560133	1	34560106	34560106	1_34560106
1_34560079_34560188	CCGGTCAGATCGGGCCGAGATCCGGCCGGTTCAACTGAAACGACGTCGTTTGTAGCTTATAAAAAAAAGAGCTACCTTCTCCAATCTGCTTCCAGCCCCT	1	34560079	34560188	1	34560106	34560106	1_34560106
1_34588711_34588820	CCCTTTCTTCTTTCCATCTTTTTTCTTCTACCCACCGCTGCCGTCGGAGCTACTACCACCACTACCCCTCTCTCTCTCTCTCTCTATTTCTTCTCTTTTC	1	34588711	34588820	1	34588803	34588803	1_34588803
1_34588746_34588855	CGCTGCCGTCGGAGCTACTACCACCACTACCCCTCTCTCTCTCTCTCTCTATTTCTTCTCTTTTCTTCTTCTTCTCCTTCTCCTTTCTTTTATTTCTTCT	1	34588746	34588855	1	34588803	34588803	1_34588803
1_34675351_34675460	CAAACAGAGGTGGTGGCACACGTACGCATGAACACTGCCGCATACGTACACTTTCAAAACTTGGCCTTTCATGCGTACGCATCTACCTTATGCATACGCG	1	34675351	34675460	1	34675433	34675433	1_34675433
1_34675396_34675505	GTACACTTTCAAAACTTGGCCTTTCATGCGTACGCATCTACCTTATGCATACGCGAGTATATGAAACAGAGAAGATTCTCGCAAACGCATGCATGGGTCC	1	34675396	34675505	1	34675433	34675433	1_34675433
1_34708023_34708132	CACTCGCCTCATCACCTCTTTCTAATAGCAGCCTTAGGTTAGGTTCCCCTATCTCGACGAGGATTATGACATCTATGCCATAGGCGAGCTAGAAAAGCAT	1	34708023	34708132	1	34708105	34708105	1_34708105
1_34708078_34708187	GACGAGGATTATGACATCTATGCCATAGGCGAGCTAGAAAAGCATGTTTCTGATAGCAGATTGTAGCGTTATCTTGTAAGACCACAAGACCAAGGCTAAC	1	34708078	34708187	1	34708105	34708105	1_34708105
1_34745047_34745156	GAATCTTTCTTGATACCGGATTCACATCCTCCACGCTTTAATCTCCCTCTTATCTCTTTTGATGGCATGATCATCTTCCTCGCTGTGTTTCACCCTCAAA	1	34745047	34745156	1	34745129	34745129	1_34745129
1_34745102_34745211	CTTTTGATGGCATGATCATCTTCCTCGCTGTGTTTCACCCTCAAATGTTCGTCCCTGCTATCTCTTTCTCTCTGCTAGAATTTTTATTTCAATATTTCTA	1	34745102	34745211	1	34745129	34745129	1_34745129
1_34866032_34866141	CGCAAGTGCAGAGGTTATGACCATTGAGAGGACAATACTTTAGATTTGAAAGAACCTGAGAATGAACCGAAGAAGGTCATGCTCAAAAAGGCTTAGGATC	1	34866032	34866141	1	34866114	34866114	1_34866114
1_34866047_34866156	TATGACCATTGAGAGGACAATACTTTAGATTTGAAAGAACCTGAGAATGAACCGAAGAAGGTCATGCTCAAAAAGGCTTAGGATCAAGAAGCGAGAATAC	1	34866047	34866156	1	34866114	34866114	1_34866114
1_34870418_34870527	GGGAGCAATGAGAAACAAATATTAATTGGGGTTAAGGGAGGAGTCATCATCATAACTTTATATTTTAATTTCACAATTGTGTGCTGCTTGTTGGAATACG	1	34870418	34870527	1	34870500	34870500	1_34870500
1_34870443_34870552	TTGGGGTTAAGGGAGGAGTCATCATCATAACTTTATATTTTAATTTCACAATTGTGTGCTGCTTGTTGGAATACGGTATGATATTAGAATGCGAGGATTT	1	34870443	34870552	1	34870500	34870500	1_34870500
1_34903783_34903892	CTATAAATATTCCCTAATAGTTCATCTACAGCAAAAGAGTACTCGAAGGATACTCTGGCTTCCGGGAAATGGGCACTCGCATCTAGCACATGGAAAATAA	1	34903783	34903892	1	34903865	34903865	1_34903865
1_34903808_34903917	CTACAGCAAAAGAGTACTCGAAGGATACTCTGGCTTCCGGGAAATGGGCACTCGCATCTAGCACATGGAAAATAATGAACTCGGCATCACCGACATAGGC	1	34903808	34903917	1	34903865	34903865	1_34903865
1_34907069_34907178	TGGCAGACAAAAATTACTAGGAGCACGATTAAAGGCGTTGCTTGATAGCATCTAATCGGTTGTTTACCAGTTTAATGATCGTCAGTAAACTTGAATAGTA	1	34907069	34907178	1	34907171	34907171	1_34907171
1_34907104_34907213	CGTTGCTTGATAGCATCTAATCGGTTGTTTACCAGTTTAATGATCGTCAGTAAACTTGAATAGTAAAAGTTAGGTAGCCAATATTAGATTAGCGGGGGAC	1	34907104	34907213	1	34907171	34907171	1_34907171
1_34909600_34909709	ATTGTACCAATCACGCGATATACACCTCCCTCTTCCTATGGTTTTTCCATTGGAATGAAGAAAAATCTTCACGATCAGGTCGGTTGGCAGCGCAGAGATT	1	34909600	34909709	1	34909682	34909682	1_34909682
1_34909655_34909764	TGAAGAAAAATCTTCACGATCAGGTCGGTTGGCAGCGCAGAGATTTTCAAATTGACTTCATCCCAGCAATCTCCACCGCGGAAAGCATGATCAACCTCTT	1	34909655	34909764	1	34909682	34909682	1_34909682
1_34988962_34989071	TAGCCCTTTTTCCATAACTGATCATTAAAGAATTCGTGCCCCTTCACGTGAGGAGATTAAGGTAACCGTTCTCGCTCTTTTGCCCAAGAATATTACCAAC	1	34988962	34989071	1	34988979	34988979	1_34988979
1_34988962_34989071	TAGCCCTTTTTCCATAACTGATCATTAAAGAATTCGTGCCCCTTCACGTGAGGAGATTAAGGTAACCGTTCTCGCTCTTTTGCCCAAGAATATTACCAAC	1	34988962	34989071	1	34988979	34988979	1_34988979
1_35063521_35063630	AATACAGGTTTTGTGTCAAGTCAACCTTTTGAGCTTCCCACTTCTTTGTCTTTTTCATTTCCCGATTATTCCAGACCGGACGATGATCTTGTTCATGCTA	1	35063521	35063630	1	35063603	35063603	1_35063603
1_35063576_35063685	CATTTCCCGATTATTCCAGACCGGACGATGATCTTGTTCATGCTATCATGCCTTCTCCCTCCACTTGACTTTCTAGAGTAAGAAATCCACTTCCTCGTCT	1	35063576	35063685	1	35063603	35063603	1_35063603
1_35139454_35139563	GCACTTTAGAATTCATAGTAATTTTTTAAGCAGTTTTTGTCTATCATTGGCCATTGAAAAGCTGAGGTGAATTGCTTCCAACTACATTAGCACTCCAAAA	1	35139454	35139563	1	35139536	35139536	1_35139536
1_35139509_35139618	GAAAAGCTGAGGTGAATTGCTTCCAACTACATTAGCACTCCAAAAATGACGTTGTATTGGATTTGGTGCGTGTTTTGGTTAAAACGACAACATGTGGTGT	1	35139509	35139618	1	35139536	35139536	1_35139536
1_35181128_35181237	CATTCCTTTTCAATCTATTCCTTTATGAGCTGCTCTTCCATCTATAGAAAACCCCGTATATCCTCCCTATATATTGGCTCATAATTATGTTGATATACCT	1	35181128	35181237	1	35181210	35181210	1_35181210
1_35181183_35181292	GTATATCCTCCCTATATATTGGCTCATAATTATGTTGATATACCTGTCAGAGTTAGTACAAAATTTCATTTTCTCAAACGGAAAGTTGCTCCAACAGCTG	1	35181183	35181292	1	35181210	35181210	1_35181210
1_35185561_35185670	TACTTATGGTTGGAGAGATCTATTAGTCGGCCTGAGATTCCTGGCCTTATATCCGAGCTAAAGCTCGAATATCTCTCTTGTGGCTAAGTAACCTAGTTTT	1	35185561	35185670	1	35185643	35185643	1_35185643
1_35185586_35185695	GTCGGCCTGAGATTCCTGGCCTTATATCCGAGCTAAAGCTCGAATATCTCTCTTGTGGCTAAGTAACCTAGTTTTGACCTGGTATATTGCGTTCTGTTTG	1	35185586	35185695	1	35185643	35185643	1_35185643
1_35214147_35214256	GCGAGTAGTATTCTGCTCTTAGTATTTTCGCTGATAGTCATCGGCCTCCGATATGTATACCACAAATTCCTTCATGTGCCCCTTCCATTGCTAGGGTGGC	1	35214147	35214256	1	35214229	35214229	1_35214229
1_35214172_35214281	TTTCGCTGATAGTCATCGGCCTCCGATATGTATACCACAAATTCCTTCATGTGCCCCTTCCATTGCTAGGGTGGCTTTTTCATCTCCTAGGCACTTGAGC	1	35214172	35214281	1	35214229	35214229	1_35214229
1_35268668_35268777	AGTTGTCGGAAAAGCTTTGTAATGAGTAGCGTCAGAGGCGTCGGCCAGATACATCTGACTTTTGAAATTACTAAGATGGTGCCTCGAGTCAGTTGTTCCG	1	35268668	35268777	1	35268770	35268770	1_35268770
1_35268753_35268862	GAGTCAGTTGTTCCGTCATAGAGATCCATGTCGGGGGTTTTAAAATTCCTTGTTACCCTGGTTCGCATAATTTCTTCAACAAATGCATCTTCACCTCTCA	1	35268753	35268862	1	35268770	35268770	1_35268770
1_35272929_35273038	GCGTACGCGTTGATGTACGACTTCGCTTGTCACGCATACGCGTCAGTTATGCATACGTGTCGCTGTGGAATGCGCCAAGTCACGCACACGCGTGAGTCAT	1	35272929	35273038	1	35272976	35272976	1_35272976
1_35272929_35273038	GCGTACGCGTTGATGTACGACTTCGCTTGTCACGCATACGCGTCAGTTATGCATACGTGTCGCTGTGGAATGCGCCAAGTCACGCACACGCGTGAGTCAT	1	35272929	35273038	1	35272976	35272976	1_35272976
1_35273644_35273753	AAGAAGATCCAAACCAACACATTTCCAGCTTCATCTGGATTTGTGATACAATGAAAACCAATGGAGTGTCATCTGAAGTATATAGGCTATTTTTGTTCCC	1	35273644	35273753	1	35273726	35273726	1_35273726
1_35273699_35273808	AACCAATGGAGTGTCATCTGAAGTATATAGGCTATTTTTGTTCCCATGCTCTCTCAGAGACAGGGCAACACAATGGCTAGAAGCTCAAACCAAAGAAAGC	1	35273699	35273808	1	35273726	35273726	1_35273726
1_35373988_35374097	AACAATATTATCTACGAGAAACCAAAATCATACATTGACTGATTCCTCATTAAACCCGGAACACCTCAAGCGTTCACCATCAACAAAAATCCACAGCCCC	1	35373988	35374097	1	35374090	35374090	1_35374090
1_35374023_35374132	TGACTGATTCCTCATTAAACCCGGAACACCTCAAGCGTTCACCATCAACAAAAATCCACAGCCCCAAAGTTTAAGCTCAAGCTCCCAACTTTTCTAATCT	1	35374023	35374132	1	35374090	35374090	1_35374090
1_35375021_35375130	TTCATCCCTAGGAGGAGGCAAAGTGGGCTGGTGCCTAACTCCAAGGAATGGCGCCACTAATTTCTCAAGTATAGGGCGCCCAGTGCCCAAATCCCTAGTT	1	35375021	35375130	1	35375103	35375103	1_35375103
1_35375076_35375185	ACTAATTTCTCAAGTATAGGGCGCCCAGTGCCCAAATCCCTAGTTCAGCACCAGGTTCTTCCACCCTAGCACCCAATTAAAGATCCCAGCACCAAGTGCC	1	35375076	35375185	1	35375103	35375103	1_35375103
1_35406686_35406795	ATTCACTAGAAAAAATAAGAAAGATGCTCACGCATCAGTATGAAACTGCTCCTTGTCCTTCATCAAAACTTGGATTTGCTGACATTCTAAAATCATCCAC	1	35406686	35406795	1	35406778	35406778	1_35406778
1_35406761_35406870	TTGCTGACATTCTAAAATCATCCACATCTGGACTATGATCTTCATCCTCCTCATAAACTTGTTCCTGTGCATCAGAACTATCCACTGCACCCACACTCGT	1	35406761	35406870	1	35406778	35406778	1_35406778
1_35418383_35418492	CGCAACCAATCTCCCTCGCCGCAAGGCGCTCTCTGCAAGCGCCGTTTCCTCCTCCGCAGGACCACCATAGTGCCTTTTCCCTCGTGATTCGCATTGCTGC	1	35418383	35418492	1	35418465	35418465	1_35418465
1_35418398_35418507	TCGCCGCAAGGCGCTCTCTGCAAGCGCCGTTTCCTCCTCCGCAGGACCACCATAGTGCCTTTTCCCTCGTGATTCGCATTGCTGCCGACCATCGTAGCGC	1	35418398	35418507	1	35418465	35418465	1_35418465
1_35430842_35430951	GAAAGGAACCATAGCAACAATCCATTCGGACAGGAAAGAAGCGAGGCAGTGCTACAACGCAGGACTCAAAGTACAACAGGCAATGACGAGGAGGATAAAC	1	35430842	35430951	1	35430934	35430934	1_35430934
1_35430887_35430996	GCAGTGCTACAACGCAGGACTCAAAGTACAACAGGCAATGACGAGGAGGATAAACTCGGTATACAATGCCAGTGACATACCAGACCTCGCCGAGTTGGCT	1	35430887	35430996	1	35430934	35430934	1_35430934
1_35431436_35431545	TGCCGAACATAGATAAACTCGTAGATAGCACCTCCGGTTATTAAATTCTAAGCTTCATGGATGCATATTCAGGCTATAATCAAATTACTTATGCACCCAG	1	35431436	35431545	1	35431538	35431538	1_35431538
1_35431471_35431580	GGTTATTAAATTCTAAGCTTCATGGATGCATATTCAGGCTATAATCAAATTACTTATGCACCCAGGCGACGAGGACAAGATAGCCTTCATAACTGACCAA	1	35431471	35431580	1	35431538	35431538	1_35431538
1_35449502_35449611	CTGTCTTACTGGATGTGATATCAAATTGTTGGTTCAATTGTCTATTCAACATATTTCCATGGGATTGTCACCTTTCGGTCACGAATATATATAAATGGAA	1	35449502	35449611	1	35449584	35449584	1_35449584
1_35449527_35449636	TTGTTGGTTCAATTGTCTATTCAACATATTTCCATGGGATTGTCACCTTTCGGTCACGAATATATATAAATGGAATCCTCCCACGGATATAGTGCCGGGC	1	35449527	35449636	1	35449584	35449584	1_35449584
1_35492649_35492758	GGCTGGATGGCGACGACACAGGCAAGACACGATGGCTTTAAGCAGCAACCCCTCCTTTGCGAGCTCTCCCTCTCTGCGCGAGCTCTTTCTTCTCGACAAC	1	35492649	35492758	1	35492731	35492731	1_35492731
1_35492704_35492813	TTTGCGAGCTCTCCCTCTCTGCGCGAGCTCTTTCTTCTCGACAACACAGCGACGGCAATGGTGGCAGTGACACCCACCGACGCCGTCTCCCTCTCCTTCC	1	35492704	35492813	1	35492731	35492731	1_35492731
1_35547911_35548020	ATGGTCCCTGGAATGTTAGAGGAAATCTGTTAAACCTCCAAAGATGGCTACAGGGAGAGGCAATATTGGATGTTAGACATGACTTTATGGAGTTTTGGAT	1	35547911	35548020	1	35548013	35548013	1_35548013
1_35547986_35548095	GACATGACTTTATGGAGTTTTGGATTCAAGTACATGGACTTCCGATCGAGAACCTAAATGCTGAAACAGCAAAAACCATTGGAAATCTCATCGGAATACT	1	35547986	35548095	1	35548013	35548013	1_35548013
1_35553739_35553848	TAGGTTTTAATTTAAATTGGCAGTTACAGGAGAGGGAACACGCTTTGGGGTAGCCAAATTGGGTAGCAATAGGAATTAGTGTATTAGTGTCGGGTTGGGT	1	35553739	35553848	1	35553821	35553821	1_35553821
1_35553784_35553893	TGGGGTAGCCAAATTGGGTAGCAATAGGAATTAGTGTATTAGTGTCGGGTTGGGTATTAGTTCGGGTGGTTCTAGGCCCGAACCCCGTCCAAAAAAAGAA	1	35553784	35553893	1	35553821	35553821	1_35553821
1_35570880_35570989	GCGTGACCAGAGTTCGTCAAGTGACGCATACGCGTGACAAGCACCACGTGACCTCATTTAATGCAATACACTAGGGGTAAATTCTGTGCCTCCAAAACCC	1	35570880	35570989	1	35570962	35570962	1_35570962
1_35570880_35570989	GCGTGACCAGAGTTCGTCAAGTGACGCATACGCGTGACAAGCACCACGTGACCTCATTTAATGCAATACACTAGGGGTAAATTCTGTGCCTCCAAAACCC	1	35570880	35570989	1	35570962	35570962	1_35570962
1_35600064_35600173	GGGGGGGGAGAACAAGAGAGGTCAACTGGAGTGGAAGCCAAACGACGGGGCCGAGAATCCATGATCGATCCGAAGAACTACTGCCAGATACGATTCTGCT	1	35600064	35600173	1	35600146	35600146	1_35600146
1_35600089_35600198	CTGGAGTGGAAGCCAAACGACGGGGCCGAGAATCCATGATCGATCCGAAGAACTACTGCCAGATACGATTCTGCTCCCCCTTCGTACTACCAATGCGATT	1	35600089	35600198	1	35600146	35600146	1_35600146
1_35726390_35726499	TCATCGCCAGAGAGAGTCACTGCAGAAGGAGGGTTAGGGATGCCGGAAGAGGGATTGCCAGCAAAGGCCAATGCGACGTTCTTCTCGATGTGCTGTGGTA	1	35726390	35726499	1	35726472	35726472	1_35726472
1_35726435_35726544	GAAGAGGGATTGCCAGCAAAGGCCAATGCGACGTTCTTCTCGATGTGCTGTGGTACTTCGTGGAGCACTGGGGCTCTTCGGAGTGTCGTCATCGCGTAGT	1	35726435	35726544	1	35726472	35726472	1_35726472
1_35735889_35735998	ACGGTGGGCACCAATATTCCTTCCTGAGAAGAGGTTCCCGAAATATAGCTCGTTCCAGAAGGTGGATTTATCTGGCTTCCTGCTACAAATTGAGCAATGA	1	35735889	35735998	1	35735971	35735971	1_35735971
1_35735944_35736053	CAGAAGGTGGATTTATCTGGCTTCCTGCTACAAATTGAGCAATGATCTCTTCTTTCGTCCGAAGCTGAAATCGAAGCTCAATACCTGCAAAAATGACTCT	1	35735944	35736053	1	35735971	35735971	1_35735971
1_35737152_35737261	TCACCACAAATCACTTACCTCCACCACCAACCACTGTCGCTAGTGTTTTGTCGATTTTTAGCAAATTGATGGTGGTTCAATTCTATTGGTCTGGAAACAA	1	35737152	35737261	1	35737234	35737234	1_35737234
1_35737167_35737276	TACCTCCACCACCAACCACTGTCGCTAGTGTTTTGTCGATTTTTAGCAAATTGATGGTGGTTCAATTCTATTGGTCTGGAAACAAAACTAACTCCTTTGT	1	35737167	35737276	1	35737234	35737234	1_35737234
1_35772731_35772840	ATGATAGTGACGTGGCACTGCCGATAGCACCGAAATTGGGTGAGGTGGTGGCAGGACATGGCGTGCCACATTTTGGACAGGTGTCTCCAAAACATACTCA	1	35772731	35772840	1	35772813	35772813	1_35772813
1_35772796_35772905	CCACATTTTGGACAGGTGTCTCCAAAACATACTCATCTTCATCCCCACCATCGGACGAATCACTGTTCGCACTGTCAGCCACGTAATCTTCGCCGGACTC	1	35772796	35772905	1	35772813	35772813	1_35772813
1_35861320_35861429	TAGTCTTTGTCTCGCAAACCCTCGTTGGATTCGGAACCCTCAATCATTGCTCACTCTATTTCATCGACGCTCAGTCTATTTCACAAACCCCCAATCGTCG	1	35861320	35861429	1	35861347	35861347	1_35861347
1_35861320_35861429	TAGTCTTTGTCTCGCAAACCCTCGTTGGATTCGGAACCCTCAATCATTGCTCACTCTATTTCATCGACGCTCAGTCTATTTCACAAACCCCCAATCGTCG	1	35861320	35861429	1	35861347	35861347	1_35861347
1_35888126_35888235	CAATTCTCACCAAGATTTCTTTTGTATTGAATTTAATTTCTTGCTATTTACATTGCTTTGCTTCTCTTGCATTCCTAATTCCCCATGCTCTCTCATAGAC	1	35888126	35888235	1	35888173	35888173	1_35888173
1_35888126_35888235	CAATTCTCACCAAGATTTCTTTTGTATTGAATTTAATTTCTTGCTATTTACATTGCTTTGCTTCTCTTGCATTCCTAATTCCCCATGCTCTCTCATAGAC	1	35888126	35888235	1	35888173	35888173	1_35888173
1_35983722_35983831	TGCGACCCTCGCGGTTCGGTCCGATTTTCACCAAATTTAATCAGTTTTTATCAGTTTATTCTGAATTTGACCGATTCGTGCCGGTGACTCGCTTCGTCTC	1	35983722	35983831	1	35983804	35983804	1_35983804
1_35983777_35983886	TTATTCTGAATTTGACCGATTCGTGCCGGTGACTCGCTTCGTCTCGTTTTATAAAATAAGTTAAGTTTGGGCTTTTGTAAAATCTATTAGTTAAAAGAAG	1	35983777	35983886	1	35983804	35983804	1_35983804
1_36004093_36004202	GGGCAGCAACACATGGGTTTCTTTGCAGAGGGTGGACGGTGCAGTTTTTCAGATTTCAAACCCGCCAAGTGGGACCCACAGATTCAGATTCCAAGTTAAT	1	36004093	36004202	1	36004175	36004175	1_36004175
1_36004148_36004257	TCAAACCCGCCAAGTGGGACCCACAGATTCAGATTCCAAGTTAATTGCGGTTCTGGACTTGAATGGAGGCTCCCCAAGAATGACATCCCTGCTAACTGGA	1	36004148	36004257	1	36004175	36004175	1_36004175
1_36067393_36067502	AGGTAATATACATATACCAAAATTGCAGTGAAGCCTGAGTTGGTGTGTTTTGTGAATAGAGAGTGATCTGAAGCAAGCAGCACCAAGCGAAGCTTTAATT	1	36067393	36067502	1	36067475	36067475	1_36067475
1_36067428_36067537	TGAGTTGGTGTGTTTTGTGAATAGAGAGTGATCTGAAGCAAGCAGCACCAAGCGAAGCTTTAATTACTGGAGCCAAAAATCCTCCAATTTAAAAATGCTC	1	36067428	36067537	1	36067475	36067475	1_36067475
1_36106656_36106765	CATGCAAAAGGAAGCAACCTCCTAGGAAACCAAGAATTAAAGACAAGCTCTAGGAAAGTGCAAAGAGAATTTGTAGATGTTGTCAATCATGACCTCTTCA	1	36106656	36106765	1	36106683	36106683	1_36106683
1_36106656_36106765	CATGCAAAAGGAAGCAACCTCCTAGGAAACCAAGAATTAAAGACAAGCTCTAGGAAAGTGCAAAGAGAATTTGTAGATGTTGTCAATCATGACCTCTTCA	1	36106656	36106765	1	36106683	36106683	1_36106683
1_36253457_36253566	TTCGCTGTTCCACCAATCAAAACGTGTTGTTTTATATTAAAATAAAAAACAAAATCCAACAAGCAGAACACTTCCTCCTGGTTCTCTCTCTCACAAACGC	1	36253457	36253566	1	36253539	36253539	1_36253539
1_36253512_36253621	CCAACAAGCAGAACACTTCCTCCTGGTTCTCTCTCTCACAAACGCAACTCCCTGAACCCTAGCAGAGCAATCACCACCAGAAGCCTTAGCCGCCACCTTC	1	36253512	36253621	1	36253539	36253539	1_36253539
1_36292162_36292271	GAAGAACTTAACAGACTCACAATGAGAGAAAAAGAGAGAGAGAGAGGTGGGAGAAAGGTGGCGACAGGATCAACAACGACGGTAACGGGATGATCAGTAA	1	36292162	36292271	1	36292244	36292244	1_36292244
1_36292177_36292286	CTCACAATGAGAGAAAAAGAGAGAGAGAGAGGTGGGAGAAAGGTGGCGACAGGATCAACAACGACGGTAACGGGATGATCAGTAATGATGACATAAGCCG	1	36292177	36292286	1	36292244	36292244	1_36292244
1_36319452_36319561	ACACAATCAAGCAAAATCACAAATATAATAATACAAATTCGGTCAACATGCCATTGCCATCACATTTCTTAAGAAATATAAGGCACATAACTACTCTTAC	1	36319452	36319561	1	36319554	36319554	1_36319554
1_36319527_36319636	ATATAAGGCACATAACTACTCTTACCAAGATATTATCACCGATCTTTGGAAATTTTTTGAGGACGGAACAAATTAAGAAACTAAAATTAACCTTTAAGCC	1	36319527	36319636	1	36319554	36319554	1_36319554
1_36438261_36438370	AACAAATCAGAAAAATCCCAGTTTCATTTTCTGTATTCAAATGAACTGAAAATTAAGAAACTACTGAACCGAAATAAGCACACGGTAGAGACTATATTAC	1	36438261	36438370	1	36438343	36438343	1_36438343
1_36438306_36438415	CTGAAAATTAAGAAACTACTGAACCGAAATAAGCACACGGTAGAGACTATATTACCGCCATAATTTATGCCCCGCGCATCTGCTACCTTGGTAGGTGTTA	1	36438306	36438415	1	36438343	36438343	1_36438343
1_36444273_36444382	AGCCAAAAACCCATCCACCAAATGAAGGTATGCTTCCAAGTCATGACAACAGGCCATGTCAGCGTCCGGCTTCAAAAACGGCGACATCTTGGTGTCAACT	1	36444273	36444382	1	36444355	36444355	1_36444355
1_36444328_36444437	ATGTCAGCGTCCGGCTTCAAAAACGGCGACATCTTGGTGTCAACTCGCAGCTCGGCTCCCACATGGGAGTAAGCGAGGGGTGTGTTGTCATCAAACATGT	1	36444328	36444437	1	36444355	36444355	1_36444355
1_36460097_36460206	TGAGCTGTTGGCCAAGTTTGTAGATGTGGTTTCCACCTCGGGAGGTTCGAACCAGAATCCCCAACATCTAGCAACAGCAGCTTGTTCTAGTTCGAGGCCT	1	36460097	36460206	1	36460179	36460179	1_36460179
1_36460122_36460231	GTGGTTTCCACCTCGGGAGGTTCGAACCAGAATCCCCAACATCTAGCAACAGCAGCTTGTTCTAGTTCGAGGCCTGTTTGTGCCTCTTTATCCGTGCCTG	1	36460122	36460231	1	36460179	36460179	1_36460179
1_36469133_36469242	TTCACCTTGTCTAGTAATTTTTTTAATTTTTTTCCGCACCCGTGAATATGTGGAGGAAATATCCAGCTCCATTTGAACCTATCATTTGTTCCAATAAGCC	1	36469133	36469242	1	36469215	36469215	1_36469215
1_36469158_36469267	ATTTTTTTCCGCACCCGTGAATATGTGGAGGAAATATCCAGCTCCATTTGAACCTATCATTTGTTCCAATAAGCCAAAGGATAAAAGATAAATTTAACTA	1	36469158	36469267	1	36469215	36469215	1_36469215
1_36470945_36471054	TTTTTGACTTAATATGTTTAATTGCATAAGAAGACAGTGATGAATTTTTTGCAGGTTCCTGGTCTCTGTGTGCTGCAGGAAGTTTGGGAGACTGAGTTAG	1	36470945	36471054	1	36471027	36471027	1_36471027
1_36471000_36471109	TTCCTGGTCTCTGTGTGCTGCAGGAAGTTTGGGAGACTGAGTTAGTGCTTCAGATTGCCAATTACTCATGTTTTATGTACTGTGTATCACTTTTTTTTCC	1	36471000	36471109	1	36471027	36471027	1_36471027
1_36522510_36522619	TTTTCTGATATGTATTTTGTTATGTAGGATTTTTAGTCATATTATGTCCTGTGACTCTCTTTTGTTTATGGTATGGACCACTTTATTATGTGGTGTAGAC	1	36522510	36522619	1	36522592	36522592	1_36522592
1_36522525_36522634	TTTGTTATGTAGGATTTTTAGTCATATTATGTCCTGTGACTCTCTTTTGTTTATGGTATGGACCACTTTATTATGTGGTGTAGACCACTTTTGTTATGTG	1	36522525	36522634	1	36522592	36522592	1_36522592
1_36692695_36692804	CAGTCTATGTATAGGCTTATGTCCTAATCTAAGATGCCGAATCTTGTTATGCTCAGTGTGTGAAGGTGCTATGATATGAGTAGTGGTAGGAGCTGCTGCC	1	36692695	36692804	1	36692742	36692742	1_36692742
1_36692695_36692804	CAGTCTATGTATAGGCTTATGTCCTAATCTAAGATGCCGAATCTTGTTATGCTCAGTGTGTGAAGGTGCTATGATATGAGTAGTGGTAGGAGCTGCTGCC	1	36692695	36692804	1	36692742	36692742	1_36692742
1_36713672_36713781	TTCCCCTAACTTTTATAATCTTAGAAGGAATTAGGCTTATAAAGAGAATTAGACTAGTCGGGATTCTAGTTTAGGGGTTTTTTGAATAGGCCGGGACCTG	1	36713672	36713781	1	36713754	36713754	1_36713754
1_36713717_36713826	GAATTAGACTAGTCGGGATTCTAGTTTAGGGGTTTTTTGAATAGGCCGGGACCTGGGATGTCATACGTATATATATGTATATAAATAATATCTAACTATG	1	36713717	36713826	1	36713754	36713754	1_36713754
1_36719387_36719496	GATGAGCATGATGTAGAAGAGGTTCTAACATGCATGATCTAAGTAGTTTCTTGTATGAAAAGGTTGAAATAACAGTTACAAAGACATTTTGATGCTCAAG	1	36719387	36719496	1	36719469	36719469	1_36719469
1_36719442_36719551	TGAAAAGGTTGAAATAACAGTTACAAAGACATTTTGATGCTCAAGTTAAAAGAGTCAGAAAGATACAAATATTAGGATTTAATGTGTCATACTTGGAGGG	1	36719442	36719551	1	36719469	36719469	1_36719469
1_36797631_36797740	TGGCCCATGACGCATACGCAGCACCTGCCTGCGTATGTGTGCGCACCAACCAGAAACTAATGGCCGCGTATGATGGGGGTCCGCATATGCATGTATAGCA	1	36797631	36797740	1	36797723	36797723	1_36797723
1_36797676_36797785	CCAACCAGAAACTAATGGCCGCGTATGATGGGGGTCCGCATATGCATGTATAGCAGAAGTTTCAAAAAGCTATTAAATCCAAAATTTTCAGTTTTATATC	1	36797676	36797785	1	36797723	36797723	1_36797723
1_36798871_36798980	CAGAGTAGCAAGATATGGTGACTTGAAGTGGGTCAAGGGTTTGCTTCTTCTTCTCCTACTCTTCAATGTTTCCCAGCGTGTTTAGCTTATGGGAATGGAA	1	36798871	36798980	1	36798953	36798953	1_36798953
1_36798916_36799025	TCTTCTTCTCCTACTCTTCAATGTTTCCCAGCGTGTTTAGCTTATGGGAATGGAAGAAGAGCTGGTTTCTTTTATTTTAATGAAACTTGGGTTGGGCATT	1	36798916	36799025	1	36798953	36798953	1_36798953
1_36808578_36808687	TCTTTTCTTTAATCTCCTTTTCCCCGTTAAAGAAGACAAAGAAACTTCCTCTACGGCACACTGCCAAGGTCATCGCAGTTTTTGCGCGCGCCTCACCAGC	1	36808578	36808687	1	36808660	36808660	1_36808660
1_36808593_36808702	CCTTTTCCCCGTTAAAGAAGACAAAGAAACTTCCTCTACGGCACACTGCCAAGGTCATCGCAGTTTTTGCGCGCGCCTCACCAGCCGAGGAGAACGTCAT	1	36808593	36808702	1	36808660	36808660	1_36808660
1_37050004_37050113	CTTGCGGCCCCCCACTCCTTCTTGGTCATCGTTTAAGTTAATACTGTTAGTGTTTTCACACCGTGGTGCGCTAGTTATGGTATCTCGTCAGGAAAGTTAA	1	37050004	37050113	1	37050086	37050086	1_37050086
1_37050059_37050168	TCACACCGTGGTGCGCTAGTTATGGTATCTCGTCAGGAAAGTTAATGGTCGTGCAACAGTGGCCATGTCGACAGTCGCTCTTCACGCTGAGCCGTGTGTT	1	37050059	37050168	1	37050086	37050086	1_37050086
1_37068539_37068648	GGTTCAGGGGCACAGCAGGATTGTCTCTTCTCAGTTGCTTGATTGCATCTCTCACCTCTTGTACAAGTGCATCGTGCCGGGATATCATGGCTGAAAGTTT	1	37068539	37068648	1	37068621	37068621	1_37068621
1_37068594_37068703	CTCTTGTACAAGTGCATCGTGCCGGGATATCATGGCTGAAAGTTTCCTTACCTCCGTCTGCATCCCGGAGACACTTGTCACTATACTCATCACGATGGCT	1	37068594	37068703	1	37068621	37068621	1_37068621
1_37071253_37071362	CTCAGAACCACTTTCGCCGGCTAAAGTAGGCTCATCATGCCTCTATGGAGCACGCATACTTTGAACCTACAGATGCTCGGGCAGGTCAAACGCTAACTTT	1	37071253	37071362	1	37071335	37071335	1_37071335
1_37071308_37071417	ATACTTTGAACCTACAGATGCTCGGGCAGGTCAAACGCTAACTTTCCATGCCTTGTTGAATCACTTCCCCATGCAAAGAACGTGAAAATAGAGCGGAAGC	1	37071308	37071417	1	37071335	37071335	1_37071335
1_37076286_37076395	ACTTACTGAAACCATCCCTCCCATTCAATCATGATTCTCTCACAGCCCACTTTCATCCAAGGCCTTGTATGCAGTCCATTTCAGCCAGGCCCAATTCCCC	1	37076286	37076395	1	37076388	37076388	1_37076388
1_37076361_37076470	CCATTTCAGCCAGGCCCAATTCCCCCATCCAAGCACAGCACCTCTTTTCCAAACGGAGCCGATTTCCTCCCGTCCAAGCACATCTACTCGGCTCGTGCAA	1	37076361	37076470	1	37076388	37076388	1_37076388
1_37092841_37092950	GTGAGTTGAACCACGCTATCAAGGTGTCAATTTTCTTGGATGATAATGGTAATGAAAATACAAATATTTTGAGTGAAGAATCAATGGGATTTTGTTTGTT	1	37092841	37092950	1	37092933	37092933	1_37092933
1_37092886_37092995	ATGGTAATGAAAATACAAATATTTTGAGTGAAGAATCAATGGGATTTTGTTTGTTTTGCTGCTACTATTTTTGCTAAAAACCCCTTACTGGACATGTGTG	1	37092886	37092995	1	37092933	37092933	1_37092933
1_37131899_37132008	GGCGCCGCCCCAGTAGCTCGTCGGCAGTATAAGTTTCCTCCTCCGCGCAACCTGCTTCTCCCTCGATGTGTCCTCTTCCTCGTGTGTCTTCTCCTCCCAG	1	37131899	37132008	1	37131981	37131981	1_37131981
1_37131954_37132063	TTCTCCCTCGATGTGTCCTCTTCCTCGTGTGTCTTCTCCTCCCAGCAAAGTTGACGGCAACAACAACCCAACAGTAGTGGTGAGAGGTCGACAAAACGTG	1	37131954	37132063	1	37131981	37131981	1_37131981
1_37185254_37185363	ACGCTGTAGAGCTAGAACTCAAACACGAGGTAGATGCGACGGTGGTGAGTGTTGTCGTCAGTGCTGCTGGTAAAAAAGGAAGACAGAGTCACAGAAATGA	1	37185254	37185363	1	37185336	37185336	1_37185336
1_37185309_37185418	CGTCAGTGCTGCTGGTAAAAAAGGAAGACAGAGTCACAGAAATGAGAGAGAGGAAGGAAGAGTGCAAGAGAAAGAGAGAGGAGGAAGAGAGAGTTAGGCC	1	37185309	37185418	1	37185336	37185336	1_37185336
1_37292851_37292960	ACCCGCAAGTGGCCTGGGCCAGGCCGTAACAATTTTTATTCAAAACTTCAGTTATGGCAGTAGTTATTGTCTCAACCTGAAGCAGAAAACCATTACCAAT	1	37292851	37292960	1	37292878	37292878	1_37292878
1_37292851_37292960	ACCCGCAAGTGGCCTGGGCCAGGCCGTAACAATTTTTATTCAAAACTTCAGTTATGGCAGTAGTTATTGTCTCAACCTGAAGCAGAAAACCATTACCAAT	1	37292851	37292960	1	37292878	37292878	1_37292878
1_37293619_37293728	TACCCTCACACACGCACACACGTAAATCGCTGTTACTTGTAGCGGTTTATGTATTACCTTTTTAACACGTAAACCACGGCTGGTTGTAGCGGTTTATGCA	1	37293619	37293728	1	37293701	37293701	1_37293701
1_37293644_37293753	ATCGCTGTTACTTGTAGCGGTTTATGTATTACCTTTTTAACACGTAAACCACGGCTGGTTGTAGCGGTTTATGCACATTTGTAAACCGTTACTGCCAGTA	1	37293644	37293753	1	37293701	37293701	1_37293701
1_37320898_37321007	AATATGAGCGCATCTAATACATTTAAGAGGTACAAATACAACGGGGAATAGGGGATTGAGAGTGAAGGACGATTAGAGTAAAGAACAAATCCGTCCCTGA	1	37320898	37321007	1	37320980	37320980	1_37320980
1_37320913_37321022	AATACATTTAAGAGGTACAAATACAACGGGGAATAGGGGATTGAGAGTGAAGGACGATTAGAGTAAAGAACAAATCCGTCCCTGACCTTTTTTACCGCGG	1	37320913	37321022	1	37320980	37320980	1_37320980
1_37339998_37340107	AAATAGTTTCTTAATAATCGATATTTTTCTACTAAAATCTTCAGACATTTGTATTTTTTCTTTATCCTTTCTCTTGCTCTTCTTTGACCCGTGTGGGTGA	1	37339998	37340107	1	37340090	37340090	1_37340090
1_37340053_37340162	TTTTCTTTATCCTTTCTCTTGCTCTTCTTTGACCCGTGTGGGTGAACAAGAGAGTCCATACCAATTTTTTTAGTCAACGGTATTTTTTAATTTGATGATA	1	37340053	37340162	1	37340090	37340090	1_37340090
1_37387915_37388024	CCTTCCATCATGTGGCGTGCTTCACTGTTCAGTCCGAATTTCCTGTGATGTAGGTATATAGTGGTTATGACTTATTTCAGATTCTTTGATATTTGTTTAC	1	37387915	37388024	1	37387997	37387997	1_37387997
1_37387915_37388024	CCTTCCATCATGTGGCGTGCTTCACTGTTCAGTCCGAATTTCCTGTGATGTAGGTATATAGTGGTTATGACTTATTTCAGATTCTTTGATATTTGTTTAC	1	37387915	37388024	1	37387997	37387997	1_37387997
1_37566060_37566169	TTCAAAGGAATATAGTGTGTGTTGTAAGAACAAAGCATGTTTTGAGACTACTAAAGTTGTTATTGAAATTCTTTTTGCAGGGAATGTTTGTGCTATTCTT	1	37566060	37566169	1	37566142	37566142	1_37566142
1_37566115_37566224	GTTGTTATTGAAATTCTTTTTGCAGGGAATGTTTGTGCTATTCTTTCTTCAGGGAATGCTTGGTTGCTATGCACAAATAGAAGTTGGTCATGGATCAAGT	1	37566115	37566224	1	37566142	37566142	1_37566142
1_37765309_37765418	ACACCTGAAAATTACAAATTTAAGAGCGTAAATTATACAATATAAACACCCAAAGTCAGATAGGTAAAATAGAAAACCTAACCTGCAGAAATTGATCAAC	1	37765309	37765418	1	37765391	37765391	1_37765391
1_37765344_37765453	TACAATATAAACACCCAAAGTCAGATAGGTAAAATAGAAAACCTAACCTGCAGAAATTGATCAACTCCCACATCTCCAGCCTCTTCAACACGCGATATAT	1	37765344	37765453	1	37765391	37765391	1_37765391
1_37809798_37809907	GATGTACTGCAGCAATTACGCGAAGATGAGGAACGAGGATTTTTGAGTAGGTTTGGTGCCGGAAACGGAGTTAGTTCGATTTCATGATATGAGAAAGATA	1	37809798	37809907	1	37809880	37809880	1_37809880
1_37809823_37809932	ATGAGGAACGAGGATTTTTGAGTAGGTTTGGTGCCGGAAACGGAGTTAGTTCGATTTCATGATATGAGAAAGATAACTATCGACTCAGTCGCGGATTCTT	1	37809823	37809932	1	37809880	37809880	1_37809880
1_37859725_37859834	ATTTTCTCGTATTTGTCAAGGAGCTCTTGGAGACTTTGAAGAGTGGAAGTGCATTAAGTACGAATATTGCTGAATAAGAGATTAGGACTTTTTCAGAGCT	1	37859725	37859834	1	37859807	37859807	1_37859807
1_37859770_37859879	GAAGTGCATTAAGTACGAATATTGCTGAATAAGAGATTAGGACTTTTTCAGAGCTAGTGAATAAGAGCAGAGTTGCTAAAGACTGTGGGAGAAAGGTGGC	1	37859770	37859879	1	37859807	37859807	1_37859807
1_37860651_37860760	CATGCTTATTTTTTATCATGTAAAAGAGAATTGTGGGAAAGAAAGAGAGTTGGTCGTGTTGAAGAAAGTCTTGGGTGCATGGGAGATAGTGTTTCAAGAG	1	37860651	37860760	1	37860743	37860743	1_37860743
1_37860696_37860805	AGAGTTGGTCGTGTTGAAGAAAGTCTTGGGTGCATGGGAGATAGTGTTTCAAGAGGACTATAGGAGTAAGAATGTTGGAATAGTTGCGGTTCTAAAAGTG	1	37860696	37860805	1	37860743	37860743	1_37860743
1_37874108_37874217	TCTATATCTTCGGCCCCACGGTGGGCACCAATTGTTCTTGGGTGAGTAACCTAGATGTAACTCGGTCCTTGGTAGCTGGTGCCAAACTGCTATCTTTTGT	1	37874108	37874217	1	37874190	37874190	1_37874190
1_37874163_37874272	TGTAACTCGGTCCTTGGTAGCTGGTGCCAAACTGCTATCTTTTGTACCGAGCTTTGTTCTTGCAGATCCGAGCTCTTCGTTCAAGAGTGTATCATGCTAT	1	37874163	37874272	1	37874190	37874190	1_37874190
1_37883392_37883501	ATGTGGATATTCTTAAAGATATGAGAGCCGCTTTTTTCAAATCTTTATATTCACTTGATCGATACAATCCTGATTTACCTATGTTTTCTATTGTAGGTCG	1	37883392	37883501	1	37883474	37883474	1_37883474
1_37883447_37883556	TGATCGATACAATCCTGATTTACCTATGTTTTCTATTGTAGGTCGGTTCCTTATTATTCTAAGAGGAAACTTATAAAAAAAGTCACAATAGAGGAAATAA	1	37883447	37883556	1	37883474	37883474	1_37883474
1_37961955_37962064	CCTTCTTCTCCATGGAGGCAGAAAGCTCGGCTATCTTTTGGTCTTTCTTTTGGATAATCCCAGACAGCTCTTCTACACGAGAAGCCTCATTTTGCTCCCG	1	37961955	37962064	1	37962037	37962037	1_37962037
1_37961980_37962089	CTCGGCTATCTTTTGGTCTTTCTTTTGGATAATCCCAGACAGCTCTTCTACACGAGAAGCCTCATTTTGCTCCCGATCCAGGGCGAGTTCCTGAGTTCGG	1	37961980	37962089	1	37962037	37962037	1_37962037
1_38054586_38054695	AACGGGCTGGGGTGGAACAATGCTCCCAACGTGCCAGCCAGATGCGTAGAAGCTCGTGGCTGGTGCGTTTCGAGCCACCTGGCTGAGGTCTCTCGAGTTC	1	38054586	38054695	1	38054668	38054668	1_38054668
1_38054641_38054750	GTGGCTGGTGCGTTTCGAGCCACCTGGCTGAGGTCTCTCGAGTTCAAGAGTCCATTCTAGAGTTCGTGACTGCAACGCACGAGTCACCTTCGTTCGTCAT	1	38054641	38054750	1	38054668	38054668	1_38054668
1_38177660_38177769	TTGTTATATGCTGCATCAACATTAATCTTGACCCAATTCAATGGTGGTGGTTTCCGGGTAATCCTCCTAGCCATGTCCCTTTTAGTTGTCTGTGGTTCTA	1	38177660	38177769	1	38177742	38177742	1_38177742
1_38177715_38177824	GGGTAATCCTCCTAGCCATGTCCCTTTTAGTTGTCTGTGGTTCTACTCTTTGCTGCTTTTTCTTATCTATGAAGTCTTGTTCCATTAGTCTGGCTCTCAT	1	38177715	38177824	1	38177742	38177742	1_38177742
1_38178662_38178771	TTCGGGAAGTACACAGCTTTAAGTACTTTCACCCAGATGGCGTTTGGATCTCTCTACCATCCTCCATGCTTGTTTAGTTAGGAAAGCTAAATTTTAAATG	1	38178662	38178771	1	38178744	38178744	1_38178744
1_38178717_38178826	ACCATCCTCCATGCTTGTTTAGTTAGGAAAGCTAAATTTTAAATGTAAAAGTCTTTGAAACCCAAACATCCCTCTTTTTTGCTTAAGCTTATGTTATTCC	1	38178717	38178826	1	38178744	38178744	1_38178744
1_38179112_38179221	AGTCATATTCAGAATCTCCTCTATATTCACTCTTTTCTGAATAGATATTTGGTTCCCAAAAATTGTGCCAGATTTTTCCAAATTTATCCTTTGTCCTGAA	1	38179112	38179221	1	38179194	38179194	1_38179194
1_38179167_38179276	CCAAAAATTGTGCCAGATTTTTCCAAATTTATCCTTTGTCCTGAAGCCTCCATAAAGGAGTTAAGGATTGAAATCAATTGGTATATTTCATCCTCATTTG	1	38179167	38179276	1	38179194	38179194	1_38179194
1_38182689_38182798	CTCTGTTTCTATTGTTATTCCTATCTTGTCTCCAATGATTCTTGCAGTGTTATTGTTGAGATATGCATGTGGAAATCCATGCATCTGCACCCATAACTCT	1	38182689	38182798	1	38182771	38182771	1_38182771
1_38182744_38182853	TTGAGATATGCATGTGGAAATCCATGCATCTGCACCCATAACTCTATTCTATCATGGTTTACCTCATGTATGGACTCCCTCTGGTTCCATATCTGCAGCT	1	38182744	38182853	1	38182771	38182771	1_38182771
1_38302835_38302944	GAATCCCAGGTCCTTGACAACTATGCCAATGTTTCGAGACTTATCTCAAACATTGAATTGGGCTTGAACGTGAGGTCCAGATTCTTTGGGGGGCAGCATC	1	38302835	38302944	1	38302927	38302927	1_38302927
1_38302860_38302969	CCAATGTTTCGAGACTTATCTCAAACATTGAATTGGGCTTGAACGTGAGGTCCAGATTCTTTGGGGGGCAGCATCCGACTTGTTTGGTGCCGAGGTGCCG	1	38302860	38302969	1	38302927	38302927	1_38302927
1_38328058_38328167	GGATATTACGGCGGTTCTTTAAAATCTCCGTAATATAAATGTCATTTTAAACCTTTTTTGTAGTGCCAGATAAAATCGTTCTACTAATTTGCATACTTTA	1	38328058	38328167	1	38328115	38328115	1_38328115
1_38328058_38328167	GGATATTACGGCGGTTCTTTAAAATCTCCGTAATATAAATGTCATTTTAAACCTTTTTTGTAGTGCCAGATAAAATCGTTCTACTAATTTGCATACTTTA	1	38328058	38328167	1	38328115	38328115	1_38328115
1_38329002_38329111	CTTAACTTTTTAATGGGGTATCGCAGTATACATCAAATGGTCCTTGAGGATCTAGTAACACTAGAAATGATGCCAAAGTTAGTTTCTCCTTCAAAGTTCT	1	38329002	38329111	1	38329084	38329084	1_38329084
1_38329057_38329166	TAACACTAGAAATGATGCCAAAGTTAGTTTCTCCTTCAAAGTTCTGAAGCTTTCCTTATACTCATCCATTGAAACAAAAGGAATTTCCTTTCTTGTGATT	1	38329057	38329166	1	38329084	38329084	1_38329084
1_38404870_38404979	TCTGTTTGGGCCGTTTCGGTTAAATTCTTAGGGGGAAAAAAAGAATGCGTGCCCAGTGGCCAATGCTAAGAGTGTTTGCGGTGCGGTTTGGATAAATTTT	1	38404870	38404979	1	38404952	38404952	1_38404952
1_38404905_38405014	AAAAAAAGAATGCGTGCCCAGTGGCCAATGCTAAGAGTGTTTGCGGTGCGGTTTGGATAAATTTTGAGTCAAAAACTCAACTGAACCAAATACTATGTTT	1	38404905	38405014	1	38404952	38404952	1_38404952
1_38481678_38481787	GACTCATGGTCTCCTGGTGACTAGATCTACTGACCACAGCACAAGCGGGTTAGAGATCGAGTATATGAACCAATTTGGTTGTGCTCCTAGGCCACACGAC	1	38481678	38481787	1	38481760	38481760	1_38481760
1_38481733_38481842	ATCGAGTATATGAACCAATTTGGTTGTGCTCCTAGGCCACACGACCATAGAGGAAGTGGAATCAAACTGTCATGGTTCCGCCAACTAAACCGGCACCAAC	1	38481733	38481842	1	38481760	38481760	1_38481760
1_38483628_38483737	CCTCTCAAAATCTCAGAAAGAAGAACAACTTCTTCTTCACCTATACTCTTCTCTCCTTGAAATGTTTTATCGGACTCGAATTCCTTTTATAGATGATTTT	1	38483628	38483737	1	38483710	38483710	1_38483710
1_38483643_38483752	GAAAGAAGAACAACTTCTTCTTCACCTATACTCTTCTCTCCTTGAAATGTTTTATCGGACTCGAATTCCTTTTATAGATGATTTTATATTTTTTATTTGT	1	38483643	38483752	1	38483710	38483710	1_38483710
1_38544014_38544123	TTTATTAGAAAAACAAAAATGGGTTAGAAGAAGATGAGATGAATGCATGGTCGCAAATGGGTCTTCAATCGGAGCTCCGGTTTGATAGAAAAGTGGATTT	1	38544014	38544123	1	38544096	38544096	1_38544096
1_38544049_38544158	GAGATGAATGCATGGTCGCAAATGGGTCTTCAATCGGAGCTCCGGTTTGATAGAAAAGTGGATTTGAGTGTGTATGTGAATAATGTTAGAATTTGCCCCC	1	38544049	38544158	1	38544096	38544096	1_38544096
1_38560855_38560964	ACTATAACCCTGGGGAGGGTACCCCTTTTTATAAACGTAACTAAAAGTGACATTCTCATGGGAATGTGTTGGGTTGTCGTTGAACCGATAATATGATATC	1	38560855	38560964	1	38560937	38560937	1_38560937
1_38560870_38560979	AGGGTACCCCTTTTTATAAACGTAACTAAAAGTGACATTCTCATGGGAATGTGTTGGGTTGTCGTTGAACCGATAATATGATATCATAGCCAGTAGGACA	1	38560870	38560979	1	38560937	38560937	1_38560937
1_38576425_38576534	TCTGAAAACCGGACTAAATATTGCGAGTCACGCTCTATGGACATTCCACCAACGATTGTTATGATTTGAAGAATGTCATAGAAAATTTGGCCAGAGAAGG	1	38576425	38576534	1	38576507	38576507	1_38576507
1_38576480_38576589	TTGTTATGATTTGAAGAATGTCATAGAAAATTTGGCCAGAGAAGGCTGTCTAGACAAATATTTGGCTGATAGATCAAATGACCTGAGGAATAGGAGAAGA	1	38576480	38576589	1	38576507	38576507	1_38576507
1_38587238_38587347	AGTTGGTTGGAGGCATGGGGCATCTCCCAGTGAAGCGCTCAATGAGTCAAGAAAACGTAGCGCTACTCATGCCTTATGTCTTCCTTGTGCCAAGCCTCAT	1	38587238	38587347	1	38587265	38587265	1_38587265
1_38587238_38587347	AGTTGGTTGGAGGCATGGGGCATCTCCCAGTGAAGCGCTCAATGAGTCAAGAAAACGTAGCGCTACTCATGCCTTATGTCTTCCTTGTGCCAAGCCTCAT	1	38587238	38587347	1	38587265	38587265	1_38587265
1_38675245_38675354	ATTTTATCCAAGTTAGGCGCCAATGACTCAAGCCCAGCGCTAAGCTCATAACTCTCTTCTAGAAAGCTCTAAATTAGCCTAAAGATTTAAGAATGATTAG	1	38675245	38675354	1	38675327	38675327	1_38675327
1_38675270_38675379	ACTCAAGCCCAGCGCTAAGCTCATAACTCTCTTCTAGAAAGCTCTAAATTAGCCTAAAGATTTAAGAATGATTAGTTAATGATTAACTTCTTCTAAAAAG	1	38675270	38675379	1	38675327	38675327	1_38675327
1_38724867_38724976	AATTGTGTTTGCCTTGCATTGTTTCTGCCTTTGATTGATTCTATTTGAGATCGAGTGTTCGTTGGTTGTGTTGGGCCGGAGGTTGATTTGGTTACATGTT	1	38724867	38724976	1	38724884	38724884	1_38724884
1_38724867_38724976	AATTGTGTTTGCCTTGCATTGTTTCTGCCTTTGATTGATTCTATTTGAGATCGAGTGTTCGTTGGTTGTGTTGGGCCGGAGGTTGATTTGGTTACATGTT	1	38724867	38724976	1	38724884	38724884	1_38724884
1_38809742_38809851	ATGCAAAATTCTATAATAATGAAGATTGGGAGAAAAGCAATGCTTCCACTTGCAAACACTGCAGAAACAAGACTCATATATCAATGCAACATCCAAGCAA	1	38809742	38809851	1	38809824	38809824	1_38809824
1_38809797_38809906	ACACTGCAGAAACAAGACTCATATATCAATGCAACATCCAAGCAAAAAATAGTATGGTAGAAACAGTATACTATAGTACCTTCTTTTTGGAGACCAGTTA	1	38809797	38809906	1	38809824	38809824	1_38809824
1_38848474_38848583	CTGAATGAACTATGTTTTTTTAATAGCGTATGCTCATGCGTACGCGTGGCTGGAACTTTAAACTGCGTATGTGCGATTAGCCCATGCGTGCCCGTGATAA	1	38848474	38848583	1	38848566	38848566	1_38848566
1_38848474_38848583	CTGAATGAACTATGTTTTTTTAATAGCGTATGCTCATGCGTACGCGTGGCTGGAACTTTAAACTGCGTATGTGCGATTAGCCCATGCGTGCCCGTGATAA	1	38848474	38848583	1	38848566	38848566	1_38848566
1_38860806_38860915	TTGCTATGTTGTGTTTAGTTCTGGAAAAGTCATATCCGGCTAAGAATGTTGGATTACATCGTGAGCGAGTACAAACCGACACGTGAGCTCATGACTTACA	1	38860806	38860915	1	38860888	38860888	1_38860888
1_38860851_38860960	ATGTTGGATTACATCGTGAGCGAGTACAAACCGACACGTGAGCTCATGACTTACACTAGAACTAAACATGTATCATACTTGTTTCTGCATATTTCTCTGT	1	38860851	38860960	1	38860888	38860888	1_38860888
1_38924258_38924367	CTACTAAAGAAGCAAAGCAGAAAGTGAAAGATGTATATAGATTACACTAACTTCAACAAAGCTTGTCCTAAGGATCCCTGCCATTTTCCAAGCATTGATG	1	38924258	38924367	1	38924340	38924340	1_38924340
1_38924293_38924402	TATAGATTACACTAACTTCAACAAAGCTTGTCCTAAGGATCCCTGCCATTTTCCAAGCATTGATGTTCTGGTCAATTCAGTCTCAGGTTATCAGTACTTG	1	38924293	38924402	1	38924340	38924340	1_38924340
1_38948557_38948666	GCATAACTACTTGGATGAAAGTAGCAAAAACTTAAGGCTGTGTGCAAACCTTTAGTTTTTCAATATCGTTCACACTAGTACGAAGACGACTCTTCCATTA	1	38948557	38948666	1	38948639	38948639	1_38948639
1_38948612_38948721	TTTTTCAATATCGTTCACACTAGTACGAAGACGACTCTTCCATTATATTTTCCTTTTATCCATTGAAATTGTTGATCGAAAAAAATGTGTGCGTAAGCGT	1	38948612	38948721	1	38948639	38948639	1_38948639
1_38957834_38957943	AAGTCGCGCGTTGCCGCTGCACCCAGTCGCACCCTCGCTGTGAAGCCATCACCACTGTTGAGGAGCAGAGCCACAACAAGAGAGAAGGTTGTGGGCCTGG	1	38957834	38957943	1	38957916	38957916	1_38957916
1_38957889_38957998	TGTTGAGGAGCAGAGCCACAACAAGAGAGAAGGTTGTGGGCCTGGAACCGCCGCGCCATTTACGAAGCCACTGCGCTGCTGCTGCAGTCAAGGTTGTCAT	1	38957889	38957998	1	38957916	38957916	1_38957916
1_38971614_38971723	AAAAATGAGAGGAACAAAGAGAGAGATAAAGAAAGGTGACCTCAACAAAGGTAACGCTGCTCTGAACACGAAGAGTGCGGACCCAACCCGTGATGACAAG	1	38971614	38971723	1	38971696	38971696	1_38971696
1_38971669_38971778	GCTGCTCTGAACACGAAGAGTGCGGACCCAACCCGTGATGACAAGACTCTGGCCAAGCTTATCCAACCCTTGATCTGGCCCACCCTTCACATCAGCCACC	1	38971669	38971778	1	38971696	38971696	1_38971696
1_38974917_38975026	TTAGTTTTCAGAACTATGCTCCAAACCGTATCTAACAAGGGCGTGCGTGTGTCTGGTTTTATCTATTTTCTAACAAGGAAAATAGATCCTCTCAATTTTT	1	38974917	38975026	1	38974999	38974999	1_38974999
1_38974952_38975061	CAAGGGCGTGCGTGTGTCTGGTTTTATCTATTTTCTAACAAGGAAAATAGATCCTCTCAATTTTTTTGGATACTTGAGGGAATAAAGTGTGATCTCTCAC	1	38974952	38975061	1	38974999	38974999	1_38974999
1_39222898_39223007	TTGCCTTTGATTCATATGAATTGTTTAATTGCTGCCTGGCTAATTTGAGTAATATGACTCTGCTTGGTACCACCTAAGCATATGAGTTGATTAGTGTTTA	1	39222898	39223007	1	39223000	39223000	1_39223000
1_39222973_39223082	AAGCATATGAGTTGATTAGTGTTTACATGCTTGCTACATTCTGCACTCATATGACTATTTTTGCTGCTATTTTCCATTCGGGAACGCCCAATTTATTGCC	1	39222973	39223082	1	39223000	39223000	1_39223000
1_39225175_39225284	CCCCCTGATGACGACCCTTCTTCCGTAGAGGAAGAGGAGCAGGCTCATCAACCGGAGGCACCCGCACAGACCGAGGCTACCCTAGAGGCGCAGCAGACCG	1	39225175	39225284	1	39225267	39225267	1_39225267
1_39225230_39225339	AGGCACCCGCACAGACCGAGGCTACCCTAGAGGCGCAGCAGACCGCCGTGGAGCCACAGCCGACGGAGGCAGAGGCACACCCTTCAGTGGGCGACGATCC	1	39225230	39225339	1	39225267	39225267	1_39225267
1_39246730_39246839	TTTTTTCACTGTGTAAATGCACTGCAATAACGCCACACTCCCTCTGCAGTTTTTTGTCTTTTTACCTAAAATAAATGAAAAATTATGCACTATTCACCAC	1	39246730	39246839	1	39246812	39246812	1_39246812
1_39246785_39246894	GTCTTTTTACCTAAAATAAATGAAAAATTATGCACTATTCACCACTACAATATCTACACCAATCCTCTTGCTAGTCCTTGAGGTTCAACACAACTAACCT	1	39246785	39246894	1	39246812	39246812	1_39246812
1_39272587_39272696	GGGTGTTCGGTCAAGGTAATATAATTTTTAATCTTCAATGATCATGTTGCTATTGGAAGCAGAGTTCAACTTTGCTATATGCAATAATTGTCTGTTATCA	1	39272587	39272696	1	39272669	39272669	1_39272669
1_39272642_39272751	GAAGCAGAGTTCAACTTTGCTATATGCAATAATTGTCTGTTATCAATGTAAATTTGTCCTCCTGTTGTTGGTTTATCTACTAATTAAGAAACTGGAAGAT	1	39272642	39272751	1	39272669	39272669	1_39272669
1_39275917_39276026	TCTTCTCTTCTGCTTCGTTTTGATTCCTTGAGCTGAATTTGTTTGCCTTTAGTGATTTTTCTCAGGGTGTTTATTTTTCAAAAGTTTTGGCGGCAAATCC	1	39275917	39276026	1	39275999	39275999	1_39275999
1_39275972_39276081	TTTTTCTCAGGGTGTTTATTTTTCAAAAGTTTTGGCGGCAAATCCCGGAAAGCGGAAGGGGTTAGGGTGATGGTTGAGGAGGAGGGCGAGGCGGTGGTAT	1	39275972	39276081	1	39275999	39275999	1_39275999
1_39350079_39350188	CGAGTGACCCAAACTATGACCTAAATTGGACCAAAAATAATGATCAGGTCTATTTTTGAGACCCTTATCCAAGTCTAGACTCAGTAAAATCACATCAAAT	1	39350079	39350188	1	39350161	39350161	1_39350161
1_39350134_39350243	TTGAGACCCTTATCCAAGTCTAGACTCAGTAAAATCACATCAAATTAACTCTTAAAGTGTTTGAGACCGAGTTGAATCTTCAGGCCAGATCAAACTTTGC	1	39350134	39350243	1	39350161	39350161	1_39350161
1_39352900_39353009	AAGCTCAATCTGCCCCACTAAGACCAGGCTAAACTTGGAGGATGTGATATGACCAGGTTAAACTTGGCAACGTAACTCATACCTGATCGTAACTGATACA	1	39352900	39353009	1	39352982	39352982	1_39352982
1_39352935_39353044	TGGAGGATGTGATATGACCAGGTTAAACTTGGCAACGTAACTCATACCTGATCGTAACTGATACATTAACTCTACCAATTTATAATTATAAATGACCTTT	1	39352935	39353044	1	39352982	39352982	1_39352982
1_39415884_39415993	GAGCCATCCAAGGTGGAGGAATCAATTCGGAAAGTTCTCACTGAGTTCTCTAACATGTCCAACATGATGGTGCAATCGTACAAGGTTGCCCGCAAGCAAG	1	39415884	39415993	1	39415931	39415931	1_39415931
1_39415884_39415993	GAGCCATCCAAGGTGGAGGAATCAATTCGGAAAGTTCTCACTGAGTTCTCTAACATGTCCAACATGATGGTGCAATCGTACAAGGTTGCCCGCAAGCAAG	1	39415884	39415993	1	39415931	39415931	1_39415931
1_39460860_39460969	AGAGAGTGGGATCGGTGGCATTTAAAAAAGAAGATTAATTAACAGTAAATGATAATATGCTATGCTTATTATTTCTACCGGCACGAGGCAGTTAAAACTT	1	39460860	39460969	1	39460942	39460942	1_39460942
1_39460915_39461024	TATGCTATGCTTATTATTTCTACCGGCACGAGGCAGTTAAAACTTCAGATATTGATCAACAGAAATAACAGATCATATAAACCGAAATGACGATTATGTA	1	39460915	39461024	1	39460942	39460942	1_39460942
1_39479944_39480053	CCCTTCATGACATATGTACCAAACTCAAACGTTATATGGTAGCTAAAACTGTCAATATGATTTTTAAGTCTAACCTCGTCAAATATATGCTACCTTATCC	1	39479944	39480053	1	39480026	39480026	1_39480026
1_39479999_39480108	TATGATTTTTAAGTCTAACCTCGTCAAATATATGCTACCTTATCCCAATTATACATGGTCAAATTTGTAAATGGATGCTTGCGCTTACTGAATATGATTT	1	39479999	39480108	1	39480026	39480026	1_39480026
1_39593800_39593909	CTGCCGAGATTTCTGCAACCAAAGTAATTCCTCCTGGTTTAAAATTTGATCGAGTTCTCTTGACAAATCTCTTTCCAGCTTTTCTAAGTGAGGATTTCTT	1	39593800	39593909	1	39593882	39593882	1_39593882
1_39593855_39593964	TCTCTTGACAAATCTCTTTCCAGCTTTTCTAAGTGAGGATTTCTTCCATAGGTTGGGGCTTTTTGAATACCCGCCAATCTATTCAAAATGGTTCTTTTCT	1	39593855	39593964	1	39593882	39593882	1_39593882
1_39657310_39657419	CTAAATGCCAAAAATGACACAATCAAATTTCTTAGGATGTATTGGGTCACTGCGTTGGTCCCCGAGGAGTCATGTCTGGGACCCATCCGTCATCGAATCC	1	39657310	39657419	1	39657392	39657392	1_39657392
1_39657365_39657474	TGGTCCCCGAGGAGTCATGTCTGGGACCCATCCGTCATCGAATCCGAAACCCAAGTCCAAAATAGTATTTTAAACAATAGGTAAATTAGTAGCAATGCAT	1	39657365	39657474	1	39657392	39657392	1_39657392
1_39712598_39712707	AAGGAGTTCAAATGGTGGCTTGAAATGTAGAAGTTTGCTGGGAGTTTGGTTGATAAGGAAGGAAGCAGTGATGATGCATTCACCCCAAAAGGAAATGGGC	1	39712598	39712707	1	39712680	39712680	1_39712680
1_39712653_39712762	AGGAAGGAAGCAGTGATGATGCATTCACCCCAAAAGGAAATGGGCACTATGGATTGGAAAAGTAATGCTCCTGCAACATTCAAAAGGTGTTGATGCTTGC	1	39712653	39712762	1	39712680	39712680	1_39712680
1_39761536_39761645	TTTTTCATTTCTAAGATGGAATAAAAAAACAAATGCTTCACATTATAACAATTTTGGATGATGCACGGAGCACACTAGGCTGAGCCAAAAGGTCTGAAAC	1	39761536	39761645	1	39761618	39761618	1_39761618
1_39761591_39761700	GGATGATGCACGGAGCACACTAGGCTGAGCCAAAAGGTCTGAAACACAAGGGAACGAGGAAAGTGTTAACACGAAGGATGGCAATCCATTGTGCAAAACG	1	39761591	39761700	1	39761618	39761618	1_39761618
1_39825664_39825773	GATAATTCACAGACCACAAACTTGATTCTTTCCTAACAAATTTCAAAATTACACATCACTTCAGCTCGGTTGAGCATCCACAAACCAACGGATAAATTGA	1	39825664	39825773	1	39825746	39825746	1_39825746
1_39825679_39825788	ACAAACTTGATTCTTTCCTAACAAATTTCAAAATTACACATCACTTCAGCTCGGTTGAGCATCCACAAACCAACGGATAAATTGAGTCGGCTAACAGAAT	1	39825679	39825788	1	39825746	39825746	1_39825746
1_39826640_39826749	AACAAAATAAAACATAGATAACAAAAGGCCTAATCTGCCTTGTCACCAATACTGGACTCCTCACTATCATCTCCAACAGCAGCCTCATCCTCCATGAGCT	1	39826640	39826749	1	39826742	39826742	1_39826742
1_39826705_39826814	ATCATCTCCAACAGCAGCCTCATCCTCCATGAGCTGGCCATTCACAACCACCTTGGTTGCATCAAGCTTCGTCACATCAGACTTAGGAAATAATACCCTG	1	39826705	39826814	1	39826742	39826742	1_39826742
1_39828917_39829026	TAATAGATAAGATCGGCCCACTTATTTGAAAATAAGAAACATGCTCGGCAAATATGATCACTGAAACAGAATACGATAACTGACCTACAGACTCAGACTT	1	39828917	39829026	1	39829019	39829019	1_39829019
1_39828952_39829061	GAAACATGCTCGGCAAATATGATCACTGAAACAGAATACGATAACTGACCTACAGACTCAGACTTATCCACAACAAACGGATAAAACAACATCTATAAAG	1	39828952	39829061	1	39829019	39829019	1_39829019
1_39864600_39864709	GCAACAGATCCCTCTCTCTCCTTCGCGCGCCGCCTTTCTCGCGTCGGGCTCCCCTTCCCAACGATGCAGGAGTCACAGAAGCAGAAGGTGAAGCTCAAGT	1	39864600	39864709	1	39864692	39864692	1_39864692
1_39864645_39864754	GGGCTCCCCTTCCCAACGATGCAGGAGTCACAGAAGCAGAAGGTGAAGCTCAAGTAGAAGCTCAAGCAGAAGCAGAAAACTTCCCCTTCGCCGATGCCGT	1	39864645	39864754	1	39864692	39864692	1_39864692
1_39867048_39867157	ATGTCAATGCAACACAATTTTAAACTTAAGTCTTAATTTATCACTCTTGTTTAACAAAATTGTCAATTTAGAGAAAGCCCCCAAGAGGATCCAAACTATC	1	39867048	39867157	1	39867140	39867140	1_39867140
1_39867113_39867222	ATTTAGAGAAAGCCCCCAAGAGGATCCAAACTATCACATTTCAAGCTTCTTCTGAATTTGTGATACAGTAAAAACAAATGGAGTGTCAACTGGTTGGAGT	1	39867113	39867222	1	39867140	39867140	1_39867140
1_39867817_39867926	ACAAAATGATCCATACTCCAAAATATATAATCTTAGATGGAGGAATCATTCTAATTTTGGATGAAAAAACCAACAAAGCCAAGACCAAAGAAGCCACAAC	1	39867817	39867926	1	39867899	39867899	1_39867899
1_39867842_39867951	TATAATCTTAGATGGAGGAATCATTCTAATTTTGGATGAAAAAACCAACAAAGCCAAGACCAAAGAAGCCACAACTTCAACCATGCAAACAATTTCAACT	1	39867842	39867951	1	39867899	39867899	1_39867899
1_39932230_39932339	ACTGTTTGTGGCATCCAAACATTTAACATTCAAGACTTTCAAGGCTCTCAGCAAGATACTATCTTGCCCCCTTCGATCATCAACCAGGTTTTATTATTCT	1	39932230	39932339	1	39932332	39932332	1_39932332
1_39932275_39932384	TCTCAGCAAGATACTATCTTGCCCCCTTCGATCATCAACCAGGTTTTATTATTCTAATTAGGTATTTAATCTATCTTTGATTGCTTAATCTTTTAATCCT	1	39932275	39932384	1	39932332	39932332	1_39932332
1_39997798_39997907	ACAATACATTGGTGAGAAATAGGTCTTTGGTGAAAAAAATGGTGCCAATTATTTGTGTTGTAATTTGCGAGCCATTGGGAAGTTTAACTAAAATAGGATT	1	39997798	39997907	1	39997880	39997880	1_39997880
1_39997853_39997962	TGTTGTAATTTGCGAGCCATTGGGAAGTTTAACTAAAATAGGATTGATTTGTCTATAACTTGAAAAATTTGATATGGTGTGAGTACCATGGTCAGTGGCT	1	39997853	39997962	1	39997880	39997880	1_39997880
1_40022570_40022679	TTTATCAAAAGCAGGGTTCCACGGACGCGAACACCCTTTCGCGTACGCATGGGCGCTAAAATACCCATCTCGCGTATGCATGCCACCTACGTGTACGCGA	1	40022570	40022679	1	40022652	40022652	1_40022652
1_40022625_40022734	CTAAAATACCCATCTCGCGTATGCATGCCACCTACGTGTACGCGAGCATGCGAAATAGAAGGTCTGCTTCGCGTTGCGTGCCAACTACCGCGTATGTGAA	1	40022625	40022734	1	40022652	40022652	1_40022652
1_40048160_40048269	TGCATCGGTTTTTTCAAGAACGACGATGATGGACACTTAGAAAAACACTCCAATGCTTTAAGTCAGTAAAAATGTGAGTATCAGAGATGATATTCAGAAT	1	40048160	40048269	1	40048242	40048242	1_40048242
1_40048205_40048314	CACTCCAATGCTTTAAGTCAGTAAAAATGTGAGTATCAGAGATGATATTCAGAATGAACAAGACCTAGTGAGTCACTTATACTTATAAAGTTGTATTTGA	1	40048205	40048314	1	40048242	40048242	1_40048242
1_40058806_40058915	TGACCTGTGTCAGACCAACAGTTTCATAATTTCTCCATGTTTGCAATATCAAAGTCCTTTCAGGTAAACAAAAACCCGTTATCACTTGGTGCAAAGCAGC	1	40058806	40058915	1	40058888	40058888	1_40058888
1_40058821_40058930	CAACAGTTTCATAATTTCTCCATGTTTGCAATATCAAAGTCCTTTCAGGTAAACAAAAACCCGTTATCACTTGGTGCAAAGCAGCCAAGGTGGGATGGTT	1	40058821	40058930	1	40058888	40058888	1_40058888
1_40153270_40153379	ATTTTAGCCCATACCTTCAATCAAGAGATCTTTGACATAATTAATTTATTATCTCCTCTATTCATCCACTCTTTTCATCCCAATACCAATTATCGTCCCA	1	40153270	40153379	1	40153372	40153372	1_40153372
1_40153335_40153444	CCACTCTTTTCATCCCAATACCAATTATCGTCCCATATTTTAATATTTTTTCATTGTCTATGATACTTCTCCAACTCCATGATGCTTGTTTTTCTAATTT	1	40153335	40153444	1	40153372	40153372	1_40153372
1_40154452_40154561	TCTTGAACAATAATAATGTTGTCTTGAATGAGCCTACCTCTAACAAAAGCACTCTATATACGAGACATTATTTTGTCTAAAATCTTTCTTAATCTCAAAA	1	40154452	40154561	1	40154534	40154534	1_40154534
1_40154477_40154586	GAATGAGCCTACCTCTAACAAAAGCACTCTATATACGAGACATTATTTTGTCTAAAATCTTTCTTAATCTCAAAACCATGACCCTTGAAATGATTTTATA	1	40154477	40154586	1	40154534	40154534	1_40154534
1_40161876_40161985	TTTTTATTGCACTTTGAATTTAGCCCTAACGCACTTCCACCCCCTCTATCCCCTTCTTTTCTTACTTTTACCCTCTTTTCTATTTATTCTTGTTTGTTTT	1	40161876	40161985	1	40161903	40161903	1_40161903
1_40161876_40161985	TTTTTATTGCACTTTGAATTTAGCCCTAACGCACTTCCACCCCCTCTATCCCCTTCTTTTCTTACTTTTACCCTCTTTTCTATTTATTCTTGTTTGTTTT	1	40161876	40161985	1	40161903	40161903	1_40161903
1_40223281_40223390	GCTAAGTCTTTGTTATGATCACTAGTTTTACTACTAGGGTTTAGGAGTGTTTTTGACGAAGATGAGAGTTGTCTGAAGGGAGTAGTGGCTTATATAGCGG	1	40223281	40223390	1	40223363	40223363	1_40223363
1_40223336_40223445	ACGAAGATGAGAGTTGTCTGAAGGGAGTAGTGGCTTATATAGCGGTCGTGTGGTGCTTGATTTGAGGGGCCAAAGGTGGGTTGATGAGTTGTTTCTTGCA	1	40223336	40223445	1	40223363	40223363	1_40223363
1_40226364_40226473	ACAAGGTAAAACAAAAAAGCGATGTGACTAAGCTTCGCAGAGACAATTAGTGGTGACGAAACTGACTTTCGCAGGGGCTGGTGGTGGTGGCTAGACTTAG	1	40226364	40226473	1	40226446	40226446	1_40226446
1_40226419_40226528	ACGAAACTGACTTTCGCAGGGGCTGGTGGTGGTGGCTAGACTTAGTCGCGAAAGGACAGAGAGGTTTGTACTTCACACGCAGAGCAGCACGAGAAATCTT	1	40226419	40226528	1	40226446	40226446	1_40226446
1_40259634_40259743	AATCAGAGAAGACCACTCACGGCGTCACCATCTCCACCACTCACCTTCATCACTCACCACTCACCACTCACTACGCCGCCACTCATCTTCAACGCCGGTT	1	40259634	40259743	1	40259716	40259716	1_40259716
1_40259689_40259798	ACCACTCACCACTCACTACGCCGCCACTCATCTTCAACGCCGGTTCTCTTCGCTGGGCGTTGACATCAGGAAGACTCTTCACTCGACTGAAAGCCTGTCT	1	40259689	40259798	1	40259716	40259716	1_40259716
1_40463498_40463607	ACGGTGATATATATATAACAACTAATGAGGGAGTCACGGGCTTCGTTTAGCAAAAGGGGGGTCCCACACAGCGAATTTACCTAATTTCAATTAAGAAATC	1	40463498	40463607	1	40463580	40463580	1_40463580
1_40463553_40463662	GGGGGGTCCCACACAGCGAATTTACCTAATTTCAATTAAGAAATCAATGGCAGCTAGCGCATGCATAAGGCCAAAGATCTCAATGCCCTAACGTTTTGAC	1	40463553	40463662	1	40463580	40463580	1_40463580
1_40470826_40470935	GACAAGTTTTTTGCGTGTACGTAGCCCTCATGCGTATGCATGAAGAAAGAGTTGCGGGAACGCAACATGCGAGTGTACGTATCGTTTGACAAACCCAAAT	1	40470826	40470935	1	40470908	40470908	1_40470908
1_40470881_40470990	GGGAACGCAACATGCGAGTGTACGTATCGTTTGACAAACCCAAATGGGCAATGCTTGGTTTCCTGCGTATGCATGAGGTGCGCGTACGCACCACTATGCA	1	40470881	40470990	1	40470908	40470908	1_40470908
1_40570328_40570437	CTCTTTCTTTCTCCCTTCAAACCTGTGGCAAAAGCCCCCCTCCTTCCACTGTTCCTTCTTCTTTTCTTCCATTTTTCCACATTCTTTTCTTATCTTTTTT	1	40570328	40570437	1	40570410	40570410	1_40570410
1_40570346_40570455	AAACCTGTGGCAAAAGCCCCCCTCCTTCCACTGTTCCTTCTTCTTTTCTTCCATTTTTCCACATTCTTTTCTTATCTTTTTTCTCTATTATATCTTTTAT	1	40570346	40570455	1	40570428	40570428	1_40570428
1_40570383_40570492	TTCTTCTTTTCTTCCATTTTTCCACATTCTTTTCTTATCTTTTTTCTCTATTATATCTTTTATTTTGCTCGGGGACGAGCAAAACTTTAAAGTTTGGAGT	1	40570383	40570492	1	40570410	40570410	1_40570410
1_40570401_40570510	TTTCCACATTCTTTTCTTATCTTTTTTCTCTATTATATCTTTTATTTTGCTCGGGGACGAGCAAAACTTTAAAGTTTGGAGTGGGCGCTCTGATGTGAGC	1	40570401	40570510	1	40570428	40570428	1_40570428
1_40686617_40686726	AAGATAAGTACATCATAGCTTATTTTGGACTACACAGTCCCTTACCAGATCTGGATACTTTGGATGATACAAATGTGTTTCCACCACCATTGCGTAGACT	1	40686617	40686726	1	40686699	40686699	1_40686699
1_40686632_40686741	TAGCTTATTTTGGACTACACAGTCCCTTACCAGATCTGGATACTTTGGATGATACAAATGTGTTTCCACCACCATTGCGTAGACTTCCGGGGAGACCAAG	1	40686632	40686741	1	40686699	40686699	1_40686699
1_40733751_40733860	AAAGAAGACGAAGAAGCATTTGTTGAAAAAATTGAGATAATAATGGCAGCAACGAACAACAGCAACGGCAAGGATGTGATGATGGCAATAAAAGAGTTCT	1	40733751	40733860	1	40733833	40733833	1_40733833
1_40733806_40733915	ACAACAGCAACGGCAAGGATGTGATGATGGCAATAAAAGAGTTCTGTCTTCTGTCTCCTTTTATGACTCTCGTTTTTAGTAGGAATGGTTTCAGCCGCAA	1	40733806	40733915	1	40733833	40733833	1_40733833
1_40804954_40805063	AGATGTCTGCCCAGCTGGCTCTCATATGGTCTCAACAATTGGCTCGACTATAGCTGCTGGCTCCTCAACCATGTCATCTGTAGGCTTCTTCACTGTAGTC	1	40804954	40805063	1	40805036	40805036	1_40805036
1_40804989_40805098	CAATTGGCTCGACTATAGCTGCTGGCTCCTCAACCATGTCATCTGTAGGCTTCTTCACTGTAGTCTCCACTCCTGTCTGCTCCTCAGGCTCATCTGCTTG	1	40804989	40805098	1	40805036	40805036	1_40805036
1_40811578_40811687	TGAGGCTTAAGGCGTAGCATGCTAAGACCAAATAACCTTGGGCGTGCCACTTGAGTGCTGGGTGTGGCACGCCAGCTACTGGACCAAAGGAAACCATGCA	1	40811578	40811687	1	40811595	40811595	1_40811595
1_40811578_40811687	TGAGGCTTAAGGCGTAGCATGCTAAGACCAAATAACCTTGGGCGTGCCACTTGAGTGCTGGGTGTGGCACGCCAGCTACTGGACCAAAGGAAACCATGCA	1	40811578	40811687	1	40811595	40811595	1_40811595
1_40818492_40818601	AACAAATGTAATTAAAGAATTTTTATCAGTCCACAAGGCCAATTGGCTGAGCTGCACAAAGATCAAGAGAATGAGTCTTACTCTTGTGATGAGATGAATT	1	40818492	40818601	1	40818594	40818594	1_40818594
1_40818577_40818686	GTGATGAGATGAATTTGATTGGGTTGGTTCTCATTCAATAAAACTTGAAGTTTAACAAGGGTAGAACCTCTAAATTACAAAGAAAAGCAAGGCATAGAGT	1	40818577	40818686	1	40818594	40818594	1_40818594
1_40861540_40861649	ATTCCTAAGGTCTGCTTCGATATGAAGCCGAATGAGTACCCAGAGATCCTTATTAGATTTTGAGACAGGGTTGGGAAGTTATAGGCAACCTCGTAACTGA	1	40861540	40861649	1	40861567	40861567	1_40861567
1_40861540_40861649	ATTCCTAAGGTCTGCTTCGATATGAAGCCGAATGAGTACCCAGAGATCCTTATTAGATTTTGAGACAGGGTTGGGAAGTTATAGGCAACCTCGTAACTGA	1	40861540	40861649	1	40861567	40861567	1_40861567
1_40941196_40941305	TTGCATGACATCCCCTGGCACTGCCTCCTAGCGCTCGGTGAATGGAGAGAGCACAGCGCTCTTTGTGTTTGAGAGAGGTCCCCAGCTTCGATTCTTGCTG	1	40941196	40941305	1	40941278	40941278	1_40941278
1_40941251_40941360	GCGCTCTTTGTGTTTGAGAGAGGTCCCCAGCTTCGATTCTTGCTGGAGACATATTGTATAATTTCCTTGCACACTAACGCTCCTTCCTTCTCCTTGTGTC	1	40941251	40941360	1	40941278	40941278	1_40941278
1_41078863_41078972	GCTTCTTCTGATCCTCCCCAGTCAACCCCTGGTGCTGCCTCTTCCTCGACTGCTGGTCCTCCTCTAAAGAGGCAAAAGATTGTTGAACCCTATAACCTGG	1	41078863	41078972	1	41078945	41078945	1_41078945
1_41078908_41079017	TCGACTGCTGGTCCTCCTCTAAAGAGGCAAAAGATTGTTGAACCCTATAACCTGGACGCCCCTGATTTTGATGTTGTAAGTTTTATTGACAACTAAATTG	1	41078908	41079017	1	41078945	41078945	1_41078945
1_41137507_41137616	CAAAATTTGCAACAATCTCTTTTTACCACATGCAAGATTATTAACAAGTTCGCGAGTTGTGTCATATGATTGAAGTTTATCTAAGCTCCGAGATTTGGTG	1	41137507	41137616	1	41137589	41137589	1_41137589
1_41137562_41137671	GTTGTGTCATATGATTGAAGTTTATCTAAGCTCCGAGATTTGGTGAACTTTCGAGTTTGATAACCTTGCCAATATAGAACAAGGGCTCCTTCTCCGAGGG	1	41137562	41137671	1	41137589	41137589	1_41137589
1_41165393_41165502	TTGTTCAATTCGAGGACCAAACTAATATTGCCTCAAAAACGTTATCAGTAGTCCTTTCAGAACATTTCATGAAACCACTGTGCACATTTTATAATATCTT	1	41165393	41165502	1	41165475	41165475	1_41165475
1_41165408_41165517	ACCAAACTAATATTGCCTCAAAAACGTTATCAGTAGTCCTTTCAGAACATTTCATGAAACCACTGTGCACATTTTATAATATCTTTCATGCAAAACTCTC	1	41165408	41165517	1	41165475	41165475	1_41165475
1_41266995_41267104	AGTTCTTGGGTACTTTGTTGCAACTCTTTTTTTTGGAGTTGTTGAGATGTCAATGGATACTATCATTCTCTTATAATGCTAGGATTCTGAAGAGAATGAA	1	41266995	41267104	1	41267077	41267077	1_41267077
1_41267050_41267159	GATACTATCATTCTCTTATAATGCTAGGATTCTGAAGAGAATGAAACTCTCAACAATGACCAAAACGAGACACAAAGACTTACACAATGATCCAAATGAG	1	41267050	41267159	1	41267077	41267077	1_41267077
1_41267935_41268044	AAGGAAAGAAAGGACGACGTTGGCTAGGGCTCCGCCGCCATCGCCGTCGTCGTTGAGCGCTAGCGAGAAGAGCATGAGGAAGAGAGAAAACACAATGGAA	1	41267935	41268044	1	41268017	41268017	1_41268017
1_41267950_41268059	GACGTTGGCTAGGGCTCCGCCGCCATCGCCGTCGTCGTTGAGCGCTAGCGAGAAGAGCATGAGGAAGAGAGAAAACACAATGGAAGAGAGAAGAAGGGGG	1	41267950	41268059	1	41268017	41268017	1_41268017
1_41281634_41281743	TGGCAAGCACCTTTTGCCAACTTTTTTCACAGATAGAAAATTTGTTATAATCAGCACCTAACAATCCAAGAACTCCATTCAATGGACCAGTTCTATCTCT	1	41281634	41281743	1	41281716	41281716	1_41281716
1_41281689_41281798	ACCTAACAATCCAAGAACTCCATTCAATGGACCAGTTCTATCTCTAATTGGTTGCAGTTCCCTGTTGAACCTCAATATAATCTTTCTACCATTATTAGGC	1	41281689	41281798	1	41281716	41281716	1_41281716
1_41302470_41302579	ACTAACAACATGAATCGAAAGAGTTCATTTTTTTGGTGTTTTATTGAGGTCATAAGTTGGCATGAAAGAATTGTGTCCAATAAACACAACCTCATCAAAA	1	41302470	41302579	1	41302552	41302552	1_41302552
1_41302525_41302634	GTTGGCATGAAAGAATTGTGTCCAATAAACACAACCTCATCAAAACTACTCTGAACTTACGACCCTACTGCCCAACAACGAGCGGACCCGACCCAACCTA	1	41302525	41302634	1	41302552	41302552	1_41302552
1_41304308_41304417	CAGCATTGGCTGCTGTAAACTGTAAAAAAGAGAGAGGAGATAGTAGTGTTTAACTTCGACTGTTTCGACTAATTGAGGTAGGGGTTTGTTCTAAAATTAA	1	41304308	41304417	1	41304390	41304390	1_41304390
1_41304323_41304432	TAAACTGTAAAAAAGAGAGAGGAGATAGTAGTGTTTAACTTCGACTGTTTCGACTAATTGAGGTAGGGGTTTGTTCTAAAATTAAGAGTTTTCAATTTAA	1	41304323	41304432	1	41304390	41304390	1_41304390
1_41414143_41414252	GTTTACTTTCTCGCTGTTTGAATATTTTTTTGCTTCTAAGTTCATAGGAACCACCAATTCTTGCTTTGTTTTGGATTGCCGTTCCTTTTGTTCATTTTGG	1	41414143	41414252	1	41414225	41414225	1_41414225
1_41414198_41414307	AATTCTTGCTTTGTTTTGGATTGCCGTTCCTTTTGTTCATTTTGGTTATTACTGATGATTTTGTTCCTTACAACTGTAGTTCATCTGAATTTTGATCGTT	1	41414198	41414307	1	41414225	41414225	1_41414225
1_41443296_41443405	AAGTTTCCTTAGACAGCTGTGATGAGGAGCTGCCCCGGACGTGTGTTGGGGTCGGACTTCATGTGCTTTTCGCCCGACCGTCTGGGTCGGGGGGTCTATG	1	41443296	41443405	1	41443323	41443323	1_41443323
1_41443296_41443405	AAGTTTCCTTAGACAGCTGTGATGAGGAGCTGCCCCGGACGTGTGTTGGGGTCGGACTTCATGTGCTTTTCGCCCGACCGTCTGGGTCGGGGGGTCTATG	1	41443296	41443405	1	41443323	41443323	1_41443323
1_41479363_41479472	TGGATCACAAACAACCTTCACCTTTGACCTTGTAAACACAACGTCCAAAACTGGCGTGCTACTAACGTGAGCCAAACGTCGGTTCAAAATTTTACAAAAT	1	41479363	41479472	1	41479445	41479445	1_41479445
1_41479398_41479507	ACACAACGTCCAAAACTGGCGTGCTACTAACGTGAGCCAAACGTCGGTTCAAAATTTTACAAAATAATTCCGTTTCAAGTATAGTTCCAAGCCAACAAAT	1	41479398	41479507	1	41479445	41479445	1_41479445
1_41512186_41512295	CATTTCTCACCCTTTGCGTCTATAGTGTGACTGCATCTCTGCACTACACGAGCAAAATTGTGCTGCATCTCTACTCGGTTTTGTGCTGGTTCTTTGCTGG	1	41512186	41512295	1	41512268	41512268	1_41512268
1_41512201_41512310	GCGTCTATAGTGTGACTGCATCTCTGCACTACACGAGCAAAATTGTGCTGCATCTCTACTCGGTTTTGTGCTGGTTCTTTGCTGGCCATCCCAGGCTCGC	1	41512201	41512310	1	41512268	41512268	1_41512268
1_41520189_41520298	AGAAATTGCCAGCCATGTTTTCCTTAAGTGAATCACGTGCTTCACATCCCATGACGTTGATTAGCGAATATTTTATACGCTTTCTAGCATAGTTTTCATG	1	41520189	41520298	1	41520271	41520271	1_41520271
1_41520204_41520313	TGTTTTCCTTAAGTGAATCACGTGCTTCACATCCCATGACGTTGATTAGCGAATATTTTATACGCTTTCTAGCATAGTTTTCATGTATTTTTTAATATGT	1	41520204	41520313	1	41520271	41520271	1_41520271
1_41600052_41600161	GAGGATGATGAGGTGATCGTGTGACCACAAACGGATCTTCGATCGGAGCTCCAGTTTGAGAAAAAGGGGATTTGAGTGTATGTGAATGGTGTTAGGGTTT	1	41600052	41600161	1	41600134	41600134	1_41600134
1_41600107_41600216	TTGAGAAAAAGGGGATTTGAGTGTATGTGAATGGTGTTAGGGTTTGATTCTCTTCTTTTCTTCTCTTCCTCGTGGCTTTCTCTCACTTTGGTGAAATGAA	1	41600107	41600216	1	41600134	41600134	1_41600134
1_41639359_41639468	TCTCAACACCCCACCTCTGCATGAAGTTCCCCACAGTAGAAGGAATAGCCACTATTAAGGGAGACCAGAGGCTAGCTTGAAAATGTTATAATGAAAACCT	1	41639359	41639468	1	41639441	41639441	1_41639441
1_41639414_41639523	TAAGGGAGACCAGAGGCTAGCTTGAAAATGTTATAATGAAAACCTCAATTTAAAAGGCATCCCTGGGAGCAAGGAAGTCAATGCAATTGAATTGGGTGAG	1	41639414	41639523	1	41639441	41639441	1_41639441
1_41677344_41677453	ACTCATGTTCTAAGTAAAAACAAGTGCTTCATATGCTGCAAGATGAATTTCAGCTTGTGTCTGCATTAAAATGCATAGCAACCAAAGGACATCATCACGC	1	41677344	41677453	1	41677426	41677426	1_41677426
1_41677399_41677508	TGTGTCTGCATTAAAATGCATAGCAACCAAAGGACATCATCACGCACTTCAATCATGAAAAAGGAGCAATGCTTTAATAACAAAATTCATGTAAATGCCA	1	41677399	41677508	1	41677426	41677426	1_41677426
1_41696373_41696482	GATATTCTTTACTGGCAAAAATCCTAACGTCAGTTATCAACACTTGCATGTGTCTGACTACCTTTATTTGGGCGTTCAACGCCCTTGTTACTGCCCCCTT	1	41696373	41696482	1	41696455	41696455	1_41696455
1_41696398_41696507	AACGTCAGTTATCAACACTTGCATGTGTCTGACTACCTTTATTTGGGCGTTCAACGCCCTTGTTACTGCCCCCTTCTTGGGGATCAATGCCAGGAACATT	1	41696398	41696507	1	41696455	41696455	1_41696455
1_41817276_41817385	GGCATGAGATGGGCCTGGGTTTGGCTCAGGTCTCTAGAAAATGGCCCAGAGGTTGTTGCAAGACTAGGGACGCGTGCACAGCATGGGCGCGGGCGCGTTA	1	41817276	41817385	1	41817358	41817358	1_41817358
1_41817301_41817410	TCAGGTCTCTAGAAAATGGCCCAGAGGTTGTTGCAAGACTAGGGACGCGTGCACAGCATGGGCGCGGGCGCGTTATTTGCGTCTCGAGCGTACAGACGCG	1	41817301	41817410	1	41817358	41817358	1_41817358
1_42255213_42255322	GCAGCACCAGAAATCGCCAAAGAAGGATCAATAGAGGCCATCTGCACCCGAAGGGTCGGGATCACCTTCCTCGAACCCTGGGGACCAGAATCCAGCTTCT	1	42255213	42255322	1	42255295	42255295	1_42255295
1_42255248_42255357	GGCCATCTGCACCCGAAGGGTCGGGATCACCTTCCTCGAACCCTGGGGACCAGAATCCAGCTTCTTCGGCAGGACCTAAGAATAACCCTCCCCCGACGTC	1	42255248	42255357	1	42255295	42255295	1_42255295
1_42304290_42304399	AGCTATGTTGTAGAACTACCCGACCCTGAGGAGAGAGTGTATTTCCCCTCTATAGTGGAGTTAGAACAAACTTTCTTTTATGCCTATGATTGCTTTTTCA	1	42304290	42304399	1	42304372	42304372	1_42304372
1_42304325_42304434	AGTGTATTTCCCCTCTATAGTGGAGTTAGAACAAACTTTCTTTTATGCCTATGATTGCTTTTTCACTAGGCTACGTGTCCAACTTCCTTTCACATATTTT	1	42304325	42304434	1	42304372	42304372	1_42304372
1_42316666_42316775	ATGCCTCTCTCTCTCTCTCACAGTGTCATGATAGCATCAGAGTAGAGACATTTTCATGGAGGAAGACACAGCGTGCGGTCAGAAAAGAGGCCAAAGGGAC	1	42316666	42316775	1	42316748	42316748	1_42316748
1_42316711_42316820	AGACATTTTCATGGAGGAAGACACAGCGTGCGGTCAGAAAAGAGGCCAAAGGGACTTCCAAGACAGATTAGGGGTCACCGACAAAGACGATACTCTAATT	1	42316711	42316820	1	42316748	42316748	1_42316748
1_42316970_42317079	TGGAATGAAGTGTTGATTGAGAAGAAGAAAGGGAAGATTAAAACTTTGGGTCTCAGCATGGGCGGGGTAGGTTTTACGCGGGTTTTTCTTGAACGACATC	1	42316970	42317079	1	42317052	42317052	1_42317052
1_42317005_42317114	GATTAAAACTTTGGGTCTCAGCATGGGCGGGGTAGGTTTTACGCGGGTTTTTCTTGAACGACATCGTTTTTATATTGTTAAACTAGTACTTAACGGTTGT	1	42317005	42317114	1	42317052	42317052	1_42317052
1_42409889_42409998	AGGAGTGGATATTAAGATCGAGCTACCAGTAGGGGAAGAGCCTATCGGCGGTACTTCTGGGGGTGCAGGGGATTCCATGTAAAAGAATGGTAATGAGGGT	1	42409889	42409998	1	42409971	42409971	1_42409971
1_42409944_42410053	TCTGGGGGTGCAGGGGATTCCATGTAAAAGAATGGTAATGAGGGTAACGATAATAAGGGCGATAAGGATGATCAGGACGGTAATGGGGAAAATGGAGGGG	1	42409944	42410053	1	42409971	42409971	1_42409971
1_42423109_42423218	ATGGAGGCACGTGTTTGCGGACATGGCACAATTGCAATGCTCGCGTAAGCGGACATGGTATGAGACGCGAGCATAAGCTGCTATTTTCAACTCTCGCGTA	1	42423109	42423218	1	42423191	42423191	1_42423191
1_42423134_42423243	GCACAATTGCAATGCTCGCGTAAGCGGACATGGTATGAGACGCGAGCATAAGCTGCTATTTTCAACTCTCGCGTATGCAGATGGAGTGTCGCGTACATGA	1	42423134	42423243	1	42423191	42423191	1_42423191
1_42556146_42556255	CTTCGTCGCCTGGCATAATATTTCCAAGTCGATCGACCACTCCCACGTGAATCTTTCGTTGGTATTCTGTCAACTGTAATTAATCTAATTAATCAAAACA	1	42556146	42556255	1	42556173	42556173	1_42556173
1_42556146_42556255	CTTCGTCGCCTGGCATAATATTTCCAAGTCGATCGACCACTCCCACGTGAATCTTTCGTTGGTATTCTGTCAACTGTAATTAATCTAATTAATCAAAACA	1	42556146	42556255	1	42556173	42556173	1_42556173
1_42640367_42640476	ACGTGTGCGTCCGCACGCCTATTGCAAGCCTCTCTGGTGGGGGCAAGGGAACAGCCTGTGCGTGTGAACAACCTCCCTTATTCTCATTCTCTGTGCGTGC	1	42640367	42640476	1	42640414	42640414	1_42640414
1_42640367_42640476	ACGTGTGCGTCCGCACGCCTATTGCAAGCCTCTCTGGTGGGGGCAAGGGAACAGCCTGTGCGTGTGAACAACCTCCCTTATTCTCATTCTCTGTGCGTGC	1	42640367	42640476	1	42640414	42640414	1_42640414
1_42710013_42710122	GAAATGATATATAATTCATCATAGTGGCTGTACAGCTAAATGACGTGCACGCGTGCATCATGCGCACGCGTTGTTCTGCGAAAAATTCAGTGACTTGTAT	1	42710013	42710122	1	42710095	42710095	1_42710095
1_42710038_42710147	GGCTGTACAGCTAAATGACGTGCACGCGTGCATCATGCGCACGCGTTGTTCTGCGAAAAATTCAGTGACTTGTATGTATCAGAATTCGCCCCTAGCAATT	1	42710038	42710147	1	42710095	42710095	1_42710095
1_42716422_42716531	CCTCTTGTGTGTGCGCACCTTCTGCTGGGAGCGTTTGCATGCTATATGCGTCCGCACCCCTCTCTCTTTTGCTTCCTGTGCGTGCGCACAGACCTGTGTG	1	42716422	42716531	1	42716504	42716504	1_42716504
1_42716467_42716576	ATGCGTCCGCACCCCTCTCTCTTTTGCTTCCTGTGCGTGCGCACAGACCTGTGTGCGCATGCACATGCCTCGACCTGGGTGTTAAATAGGACAGAACCCC	1	42716467	42716576	1	42716504	42716504	1_42716504
1_42982714_42982823	GGAGAAGATTTGGAAAGAAAAAGATAGGGGACAATGGTCCCACTTCAAATTTATAATACGCCGAACTTTACATAGAGCTCACCGGGAGTGCAGCGAACTA	1	42982714	42982823	1	42982796	42982796	1_42982796
1_42982759_42982868	CAAATTTATAATACGCCGAACTTTACATAGAGCTCACCGGGAGTGCAGCGAACTATATATATTATAGAGTTTGCTGGGGAGTACAGCAAACTTGCCCTGA	1	42982759	42982868	1	42982796	42982796	1_42982796
1_43012705_43012814	CAAAAGTTTACTGTGTAAAACTGAAATTCTGCAGCACTTAGCCAATTTTTCACCCTGTAGAATTTGTGTACGCGACCACCTGTACATGATGCGGCCATTC	1	43012705	43012814	1	43012797	43012797	1_43012797
1_43012740_43012849	ACTTAGCCAATTTTTCACCCTGTAGAATTTGTGTACGCGACCACCTGTACATGATGCGGCCATTCCCTTCGAGTTTGGTGTCTCGCATACACTAGCAGGG	1	43012740	43012849	1	43012797	43012797	1_43012797
1_43045822_43045931	TCTGCTCCATGCAGCCGTCCTGCAATGGGTCCCAGATGGTCTATTCTTCATAATACCAGGGAGCCTCCAAACCTTGATTCACTTGACTTTAAAAACAAGT	1	43045822	43045931	1	43045904	43045904	1_43045904
1_43045837_43045946	CGTCCTGCAATGGGTCCCAGATGGTCTATTCTTCATAATACCAGGGAGCCTCCAAACCTTGATTCACTTGACTTTAAAAACAAGTTTGGTAAACTATCCC	1	43045837	43045946	1	43045904	43045904	1_43045904
1_43052773_43052882	ATTCATCTAATAGTGAAGAATTATTCTTTTTTCTTTTGCTGGCCAAGTGCTGGACAAATTTTAATAAAAATGGTGGCCCTCTCGACTTTTTCATAATGAC	1	43052773	43052882	1	43052855	43052855	1_43052855
1_43052808_43052917	TTGCTGGCCAAGTGCTGGACAAATTTTAATAAAAATGGTGGCCCTCTCGACTTTTTCATAATGACTATTGAGTGAGTAAAAATTAAGCAAATTTAACTTA	1	43052808	43052917	1	43052855	43052855	1_43052855
1_43076998_43077107	GAGCAAGAAGTGCAGAAAAAAAGTAAGTTTACAACTTACAAGTGCAATGCAGAACAGAGCGGGTGTAATGCATTTCACAGAACAATCATTAAACTTCAAG	1	43076998	43077107	1	43077080	43077080	1_43077080
1_43077013_43077122	AAAAAAAGTAAGTTTACAACTTACAAGTGCAATGCAGAACAGAGCGGGTGTAATGCATTTCACAGAACAATCATTAAACTTCAAGTGCAAAACAGAGCAG	1	43077013	43077122	1	43077080	43077080	1_43077080
1_43195561_43195670	AAGTCCTGTTAGTGATGTTTGTCACACGGCGACGCTTGAACTCCTCATTATATCTAAAATAAGCCTCCAGGTCACGCTTGATGTTTCAATGGATCCACAA	1	43195561	43195670	1	43195628	43195628	1_43195628
1_43195561_43195670	AAGTCCTGTTAGTGATGTTTGTCACACGGCGACGCTTGAACTCCTCATTATATCTAAAATAAGCCTCCAGGTCACGCTTGATGTTTCAATGGATCCACAA	1	43195561	43195670	1	43195628	43195628	1_43195628
1_43197451_43197560	AGATTCAAATTGGGTCTAGTATCCTGGATGAGCAGCGGATTCTCACCACTGCATTGAACACCCGACGCATCTTCTATGGCTGCAGGCAAGGCTCTGGTTC	1	43197451	43197560	1	43197533	43197533	1_43197533
1_43197506_43197615	GAACACCCGACGCATCTTCTATGGCTGCAGGCAAGGCTCTGGTTCTGCTAACGCCAGACGTGGTGCTCCTCTATCCAAGCTTTGCACATTTTGTGGAAAA	1	43197506	43197615	1	43197533	43197533	1_43197533
1_43250368_43250477	TCTGATCCTACTCTCACCTCTTGCTCTCTCATCCCCGCTCTTACTCCCTTCGCAGATCTGATCAAAACCAACGAAAAAGAAAAAAAGAAAATTTATGGAA	1	43250368	43250477	1	43250470	43250470	1_43250470
1_43250443_43250552	AAAGAAAAAAAGAAAATTTATGGAAAGCGTATGCAAGCAGTGGACCAGCATCGCACGCATCTGCACCCTCATTACATCCGCCATACTCATCTACTTCCTC	1	43250443	43250552	1	43250470	43250470	1_43250470
1_43343825_43343934	ACCGCCACCAAGCTAGGTAATGGCGTCACATTCAAAGACGGTTCGACCCTGCATGACGAAATACCATGTTAGCTCCGGGAACCAATTACTCCTCAACAAA	1	43343825	43343934	1	43343907	43343907	1_43343907
1_43343880_43343989	ACGAAATACCATGTTAGCTCCGGGAACCAATTACTCCTCAACAAACATTTAAATGGCCCACCTCACGCACGTATTGGGGCAACGACTTTGAAATAAACAG	1	43343880	43343989	1	43343907	43343907	1_43343907
1_43356376_43356485	ATCGCAACCCTCTCACACCTTTTATCGCAACCCTCCTCTCTGTCGCAACCCTCACACCCTCTATCCCAAGCTTCCTCCTTGGATTCGCAACCTTCGCACC	1	43356376	43356485	1	43356458	43356458	1_43356458
1_43356431_43356540	ACCCTCTATCCCAAGCTTCCTCCTTGGATTCGCAACCTTCGCACCTTCTCTTGCAACCCTTCATCGGCGTTGCCTCCGTCAGAGCACCCTCCATTGGTCG	1	43356431	43356540	1	43356458	43356458	1_43356458
1_43441183_43441292	GTTGATGATCACAATTTCGTGCACCACTAGCCATCCGATGGTTGAAGATCTTCCTGATCATGGCATCATGAGTCTTGTCCCATATAAATTTCTCCTGTTC	1	43441183	43441292	1	43441240	43441240	1_43441240
1_43441183_43441292	GTTGATGATCACAATTTCGTGCACCACTAGCCATCCGATGGTTGAAGATCTTCCTGATCATGGCATCATGAGTCTTGTCCCATATAAATTTCTCCTGTTC	1	43441183	43441292	1	43441240	43441240	1_43441240
1_43524128_43524237	ACATGCGTTGCTGAGCATACGGCGCCCAACTCAAGTCCCACCAAGTTAGGCACCAGCTTTGTTGTTTTGTCCCCATTCAAGATAAACATCATACAATTCC	1	43524128	43524237	1	43524210	43524210	1_43524210
1_43524183_43524292	GCTTTGTTGTTTTGTCCCCATTCAAGATAAACATCATACAATTCCTGAACCAAATCCTTTGGATTCGGTCCCCACCTCATGCCCATATTCCTTTCCCAAA	1	43524183	43524292	1	43524210	43524210	1_43524210
1_43608714_43608823	GAAGATCCATTTGTTACCAATGGCTTTCTATCCTTTCAGGAGTGGAACAATATCCCACATTTTATTTCTATGTAATACTCGCATTTCTTCTTGCATAGTT	1	43608714	43608823	1	43608796	43608796	1_43608796
1_43608769_43608878	CACATTTTATTTCTATGTAATACTCGCATTTCTTCTTGCATAGTTATCATCCACAAAAAAGTCTGAACTTTTCAAAGCTTCTTGAAATGTTGATAGCTCT	1	43608769	43608878	1	43608796	43608796	1_43608796
1_43623462_43623571	ATTTCATGAGGCTTTAACTTATTTCTCATCTTTCAAGATATACAATTTTTACTCCCTTAGGCCATTTGGCCAAATGTGTAATGGAAAAAGGGAGAGAAGT	1	43623462	43623571	1	43623544	43623544	1_43623544
1_43623517_43623626	CTTAGGCCATTTGGCCAAATGTGTAATGGAAAAAGGGAGAGAAGTTCTTACCCTTTTTGCTTTGAATTTTCGTGTTCTCTCCATTCTTTTGGAAGCTTCT	1	43623517	43623626	1	43623544	43623544	1_43623544
1_43666685_43666794	AGTTACTGATCAATGAGTTAAGTTAGTCATGTTCTCTATTAACCCTTTCTCAACTCTTGGTAATGACAAATTTATTGCTAAGTTTTTACGATTTTTTTGA	1	43666685	43666794	1	43666767	43666767	1_43666767
1_43666720_43666829	CTATTAACCCTTTCTCAACTCTTGGTAATGACAAATTTATTGCTAAGTTTTTACGATTTTTTTGAGAAACGTTAAAAGATTAATGTGGTGCAAGCGATTA	1	43666720	43666829	1	43666767	43666767	1_43666767
1_43689809_43689918	AGCTCCACAATCGGGTCTTCCGTTGAAGTATTAGATTGACGTTGGTGCGGGGATGATTGACGCCGGTTGGGGTGATACTGTTCAACCAGTCAACGATCTC	1	43689809	43689918	1	43689891	43689891	1_43689891
1_43689844_43689953	TTGACGTTGGTGCGGGGATGATTGACGCCGGTTGGGGTGATACTGTTCAACCAGTCAACGATCTCAGGTATTCTTTCGTGACTTTACCCCTTCCTTTCTC	1	43689844	43689953	1	43689891	43689891	1_43689891
1_43791415_43791524	GGGAGCCAAAGAAGCAAGACATCAGCGCAAGAAGCAAGGCATCAGCGCTCAAAGAGAGAGCGCTAAGTTAACTAAGTTAACTTTATCGGGGTTTGGCAAA	1	43791415	43791524	1	43791497	43791497	1_43791497
1_43791470_43791579	GAGAGCGCTAAGTTAACTAAGTTAACTTTATCGGGGTTTGGCAAAAGAAAATACAAGGATAAATATTTGTTAGTGAAGCCACCAAGTTTCGAACCAAGCA	1	43791470	43791579	1	43791497	43791497	1_43791497
1_43791935_43792044	TCTCCCTTCACTCTCTCTCTCTCTCTCTCTTCTCTCTCTCTCTCTGTCCTTTCCCCCTCTCCCTCTCCCTCTCCCTTCCTCCCTCTCTCTCTCTCCCTCC	1	43791935	43792044	1	43791992	43791992	1_43791992
1_43791935_43792044	TCTCCCTTCACTCTCTCTCTCTCTCTCTCTTCTCTCTCTCTCTCTGTCCTTTCCCCCTCTCCCTCTCCCTCTCCCTTCCTCCCTCTCTCTCTCTCCCTCC	1	43791935	43792044	1	43791992	43791992	1_43791992
1_43861835_43861944	ATACCCATCTCAATAAACCTTGTCCTAAGGACCCATACCGACTTTCCAGCATTGATACCTTGGTAGATTCACCTTCAGGATATCGATACTTGTCCTTTAT	1	43861835	43861944	1	43861917	43861917	1_43861917
1_43861870_43861979	TACCGACTTTCCAGCATTGATACCTTGGTAGATTCACCTTCAGGATATCGATACTTGTCCTTTATGGACGCATATTCGGGATACAACCGAATTCCGATAT	1	43861870	43861979	1	43861917	43861917	1_43861917
1_44008218_44008327	TCCTTTATTACTGTGTTCATTTCTCGAGAGCGTTGTTTCCTTTGGGGGTATATAAGTGCCTTTAAAGCCTATTAATTGGAATTTTATCCCTTTGGCCATT	1	44008218	44008327	1	44008320	44008320	1_44008320
1_44008303_44008412	ATCCCTTTGGCCATTTCTTCTTCCCTCTTTTCTTATTTTGAATTTTATCACTCTTTGTTTGTTCTTCGTCTTTTGCTCTTCTCCAACAAAAAAGAGTTTC	1	44008303	44008412	1	44008320	44008320	1_44008320
1_44120257_44120366	GGCATTTCCAATAATACACGAAATCTGAAAGTTTCTTGGATCTGGTATCTTCTTCGGTAGCTTACTCTGAATGAGTGGCTTATATTCTTTGGTTAGGACT	1	44120257	44120366	1	44120339	44120339	1_44120339
1_44120272_44120381	ACACGAAATCTGAAAGTTTCTTGGATCTGGTATCTTCTTCGGTAGCTTACTCTGAATGAGTGGCTTATATTCTTTGGTTAGGACTACTGTTTCATCTCCC	1	44120272	44120381	1	44120339	44120339	1_44120339
1_44187775_44187884	ACATTTGATGCTCTTACTCAAAGTTTTAGTTTGTCTAATTAGAATAATCAATTAATCCTTGTTGCTTACTCCATTAATCCTTGTGTGAACCATATCCACT	1	44187775	44187884	1	44187792	44187792	1_44187792
1_44187775_44187884	ACATTTGATGCTCTTACTCAAAGTTTTAGTTTGTCTAATTAGAATAATCAATTAATCCTTGTTGCTTACTCCATTAATCCTTGTGTGAACCATATCCACT	1	44187775	44187884	1	44187792	44187792	1_44187792
1_44194327_44194436	AATATCCTCACTCACAAAGAAATTGGGGGACATGCAAGTATCCACAGTGAAAACACAAGTTGTTGTCTGTAACTTGCGTGGAAAAGTTCACAAGGATGAA	1	44194327	44194436	1	44194409	44194409	1_44194409
1_44194382_44194491	CAAGTTGTTGTCTGTAACTTGCGTGGAAAAGTTCACAAGGATGAAGGATGTGAGCCACTTCAAGAAAATCATATAATGCTCCCTTCTCTAAAAATTACAA	1	44194382	44194491	1	44194409	44194409	1_44194409
1_44217729_44217838	CAACTTTGCCTCAAACGTCCATGCTCAAGAGGTGCAAAGTTGGAGCCAAAGCTGGCCTCTAGCTTTGTTTCAAATGTGGAAGAGAAGGCAATGTTTGAGC	1	44217729	44217838	1	44217756	44217756	1_44217756
1_44217729_44217838	CAACTTTGCCTCAAACGTCCATGCTCAAGAGGTGCAAAGTTGGAGCCAAAGCTGGCCTCTAGCTTTGTTTCAAATGTGGAAGAGAAGGCAATGTTTGAGC	1	44217729	44217838	1	44217756	44217756	1_44217756
1_44346744_44346853	TGATATGTGATTTGTTATTTTGCTGTTATAGGTGAGAAAGCTCCCAAAGTCACGTCTAGTGGCTTACTTGCTTTTTTCCGGACGAAGAATGTTGAGCGGC	1	44346744	44346853	1	44346826	44346826	1_44346826
1_44346799_44346908	CTAGTGGCTTACTTGCTTTTTTCCGGACGAAGAATGTTGAGCGGCAAGGTTCTAGTAGTCTTGTGATAGCTGAGGTTGGTGCCAAGGTCAATCAGGCCTC	1	44346799	44346908	1	44346826	44346826	1_44346826
1_44354721_44354830	ACTATCGAATTTTTTTATAAACAACTACTACAGAAAAAAACGCTAAGAACCGTCAAAGTTATTGTCGGATTTAGCGTCGTCTATTATCGTCGAATTTAGC	1	44354721	44354830	1	44354813	44354813	1_44354813
1_44354786_44354895	CGGATTTAGCGTCGTCTATTATCGTCGAATTTAGCGTTGGGTTTTGCATCGAATATACGGCAACTTGGATTTTTCGAAATGTTATCATTGGATAAAAAGG	1	44354786	44354895	1	44354813	44354813	1_44354813
1_44356614_44356723	AAAATTGCGATCTACGTATTTACTTAAGTAAACCACATGCTGCTACTCGTGCGTACGTAACTACCATGCGTACACACAATTGGGCAAATTTTTAAAAATT	1	44356614	44356723	1	44356716	44356716	1_44356716
1_44356649_44356758	CATGCTGCTACTCGTGCGTACGTAACTACCATGCGTACACACAATTGGGCAAATTTTTAAAAATTCATTTCTTCATAATTTCTCTACTTTTGCATTCTTT	1	44356649	44356758	1	44356716	44356716	1_44356716
1_44381410_44381519	CAATCCAAAGGAAACGGATGAAGAGGCCTTAAAGTAGAAAGCACCTTTTGGAAAGTTAAATAATTATTACCAAAGTCCATTAACTAATGTGACTCAAAAT	1	44381410	44381519	1	44381492	44381492	1_44381492
1_44381455_44381564	TTTTGGAAAGTTAAATAATTATTACCAAAGTCCATTAACTAATGTGACTCAAAATTTGTCATCATACTTCGCAGAATTAAATCGGTTATTGAGCCGATCA	1	44381455	44381564	1	44381492	44381492	1_44381492
1_44382809_44382918	TGAGAAAAATATGTTGCCCTATAGCCAAATAACTATAGACGATGTGGCTATATAGAATCACCTCCACCATATGGCCCGTAATTATATCCGCATGGCAAGG	1	44382809	44382918	1	44382891	44382891	1_44382891
1_44382844_44382953	TAGACGATGTGGCTATATAGAATCACCTCCACCATATGGCCCGTAATTATATCCGCATGGCAAGGGTGAGCACTGATCTGGCTAAGGAGCTGAAGAAGAC	1	44382844	44382953	1	44382891	44382891	1_44382891
1_44552695_44552804	AAGAAGTTATAACCAGGAAACAGAAGAGTTATGACTTATGAGAGTTTTGTTATATGTGCATAGATATTTATATATTTATAGTAAAGTATGAGAAGGAAGG	1	44552695	44552804	1	44552777	44552777	1_44552777
1_44552750_44552859	GTGCATAGATATTTATATATTTATAGTAAAGTATGAGAAGGAAGGGAGGGAAAGGGGTGTGTGATTGTGCCTTATTTTATGGCAAAGAATGATATTGAGA	1	44552750	44552859	1	44552777	44552777	1_44552777
1_44579708_44579817	TGGAAAAAAGAAAATTGTAAACCCTAATGTGCTAAGAAATTATCTGGGAAGGAGTGTTTGCTTCGACAGAACTAGAACCATAAGATGTGGGGATGCCCAC	1	44579708	44579817	1	44579735	44579735	1_44579735
1_44579708_44579817	TGGAAAAAAGAAAATTGTAAACCCTAATGTGCTAAGAAATTATCTGGGAAGGAGTGTTTGCTTCGACAGAACTAGAACCATAAGATGTGGGGATGCCCAC	1	44579708	44579817	1	44579735	44579735	1_44579735
1_44786500_44786609	CTTATTGATGACTATTTAATGGCTATAAATCTCAAAAGTTGCTGACCTCCTAGCATTTCTCAAAAAATAATTACCTCGAAAGATTAACAGGTTCTGTTTT	1	44786500	44786609	1	44786582	44786582	1_44786582
1_44786525_44786634	TAAATCTCAAAAGTTGCTGACCTCCTAGCATTTCTCAAAAAATAATTACCTCGAAAGATTAACAGGTTCTGTTTTGCCAAAGTTGGCAAAGTAGCTGACT	1	44786525	44786634	1	44786582	44786582	1_44786582
1_44792994_44793103	TTTCACCTGTAATAGTATCTTTTAAACCTGCAAGAGCAATAATATCACCTGTCAAAGCTACTTTAACATCCTCTCTGCTGTTTGCATGCATTTCTAGAAG	1	44792994	44793103	1	44793076	44793076	1_44793076
1_44793049_44793158	AGCTACTTTAACATCCTCTCTGCTGTTTGCATGCATTTCTAGAAGCCTGCCAATTCTCTCTTTTTTCCCCTTGTTTGCATTGAGTACATAAGAGCCCGCA	1	44793049	44793158	1	44793076	44793076	1_44793076
1_44801974_44802083	AACCTGCAAGTCTCTTAATATGTAACTAATCTACTATGCTTCTCGAGTGGCACTTGCCAAAGCTCGATACTCAGTCTCAGAGGATGAAGACGCCATTGTC	1	44801974	44802083	1	44802056	44802056	1_44802056
1_44801999_44802108	CTAATCTACTATGCTTCTCGAGTGGCACTTGCCAAAGCTCGATACTCAGTCTCAGAGGATGAAGACGCCATTGTCAATTGCCTTTTGCTCTTCCATGATA	1	44801999	44802108	1	44802056	44802056	1_44802056
1_44804550_44804659	AGATTTGTGCACTGGGACATGGCAGTTTCAAAACCTCATCATTTAATATGTAAAGACCACCATTCTCCTTAGATGCTCCAATCGTCCTCATCGAGATCAG	1	44804550	44804659	1	44804652	44804652	1_44804652
1_44804625_44804734	CTCCAATCGTCCTCATCGAGATCAGATCCTGTATCTCACATTTTGTGTCAGTAAAAATCATTTGGCAATGCAATCCAGAAGTCAGTTTTAAAACCGAAAT	1	44804625	44804734	1	44804652	44804652	1_44804652
1_44815978_44816087	AAATAGTTGAACTCACACAGATAATTTTACTGCCAACTCCGCTAGGTAACCAACAATGATCCAGCCAACTCCTGCTACTTCTCATGGAGGTCGACGCCGC	1	44815978	44816087	1	44816060	44816060	1_44816060
1_44815993_44816102	CACAGATAATTTTACTGCCAACTCCGCTAGGTAACCAACAATGATCCAGCCAACTCCTGCTACTTCTCATGGAGGTCGACGCCGCCGAAGCACTGTTGAT	1	44815993	44816102	1	44816060	44816060	1_44816060
1_44999807_44999916	CATTGCACGTCCAAAAACTCACATGGGACGCGAACTGGGTGTTGTGCGTATGCACGGTGCCTCTTGAATCTCTTGTTGCGCATACGCATGATACTCCCTT	1	44999807	44999916	1	44999889	44999889	1_44999889
1_44999862_44999971	GGTGCCTCTTGAATCTCTTGTTGCGCATACGCATGATACTCCCTTTTCGCCCCGGTTGTGCGTACGCATGCTAGGTGCATACTGATACGGAATTTACAAT	1	44999862	44999971	1	44999889	44999889	1_44999889
1_45083522_45083631	AACAACATGATATAACACCTTGTGTACTGTCGGAGGGTAGCCGGATCGGCAGTAGCTGGCATATGCCGAATCCGGTCCCGAAGCCATGTCATCTTGATAT	1	45083522	45083631	1	45083604	45083604	1_45083604
1_45083577_45083686	CTGGCATATGCCGAATCCGGTCCCGAAGCCATGTCATCTTGATATAAAACGTTTTCTTCCTCTGCGCATCCTGCTGCTAAGTATGAGGAGGCTTGGCACC	1	45083577	45083686	1	45083604	45083604	1_45083604
1_45084108_45084217	AAGAGGAGAAAGCATGAAGAATCAAAGGAGAAGAACACAGCGATGTGTGCGTACGCACATACCTACGTGCAAACATTGATTAATTATGAAATAATTTATC	1	45084108	45084217	1	45084190	45084190	1_45084190
1_45084143_45084252	CACAGCGATGTGTGCGTACGCACATACCTACGTGCAAACATTGATTAATTATGAAATAATTTATCAAACATCAATGTAACATATTCAAAATTAAAATCGA	1	45084143	45084252	1	45084190	45084190	1_45084190
1_45109646_45109755	CAGCAAGCAGTAGTAGGTAACATCATGTAAAACAGAATTCACCATAGCAACCATCATTCATCAAAGCATGCAACATTCAAAAGGTAAACAGAAACGGAGT	1	45109646	45109755	1	45109683	45109683	1_45109683
1_45109646_45109755	CAGCAAGCAGTAGTAGGTAACATCATGTAAAACAGAATTCACCATAGCAACCATCATTCATCAAAGCATGCAACATTCAAAAGGTAAACAGAAACGGAGT	1	45109646	45109755	1	45109683	45109683	1_45109683
1_45150463_45150572	TACAAGGAGACCAATTTTAAGGATCACAATTTTGTCCACCAGAAATCAAGGCACGCCATTTGCTAGTGAAGGAACTAGGATTCGAACCCATGAACCAAGA	1	45150463	45150572	1	45150500	45150500	1_45150500
1_45150463_45150572	TACAAGGAGACCAATTTTAAGGATCACAATTTTGTCCACCAGAAATCAAGGCACGCCATTTGCTAGTGAAGGAACTAGGATTCGAACCCATGAACCAAGA	1	45150463	45150572	1	45150500	45150500	1_45150500
1_45243389_45243498	ACAGTGCTCATGCTTGAGTCCGAGCTTTCATGAGGTCGGGCCCAGGCATTTTGTGGCTTCAGTTTCTATTATTGGGTACGTCGCCTCCAGGAGGTCGGGT	1	45243389	45243498	1	45243491	45243491	1_45243491
1_45243434_45243543	GCATTTTGTGGCTTCAGTTTCTATTATTGGGTACGTCGCCTCCAGGAGGTCGGGTACTCGACGTGTTTCGAAATTTTAAAACGTTGCCTTTTTAATGGTA	1	45243434	45243543	1	45243491	45243491	1_45243491
1_45352036_45352145	ACTATTGTGAAAGGATGAGCATTATGCAATGATCACGGAAATAAAAAAATAAGTGCGGGAATGCTGGCCCGAAAATCCCGGGTATTGAACTTGGAGTGAG	1	45352036	45352145	1	45352138	45352138	1_45352138
1_45352111_45352220	TCCCGGGTATTGAACTTGGAGTGAGTTAGGAAAAGGTTAAGCTGTAAGTGCCAAGTTCAATTCCGAGATCAAGGATAAAAAAGTGAAATAGTTTTACGAA	1	45352111	45352220	1	45352138	45352138	1_45352138
1_45373541_45373650	ACTCCTTTCCCACATTTACACTTAGCACAGTCTTCCGTGCTATCAGAAAATGTCACTCAACTGGTAGGGTGGTGGTGCTGCCTCAGGCTGAGGCGACGGA	1	45373541	45373650	1	45373623	45373623	1_45373623
1_45373596_45373705	CTCAACTGGTAGGGTGGTGGTGCTGCCTCAGGCTGAGGCGACGGAGGTACCTCAACGTCATCTGCCTATGCTTCAACATCCTCCGCCTCGAAAAGCTCTT	1	45373596	45373705	1	45373623	45373623	1_45373623
1_45431480_45431589	CACCTGCATGCATCCATAATTGGCATTTTTTGAAGTAGTGCCCGCTATATTGGACATTGCCAACGCCCTGCTTCTTTGGGATTGGTGTTCCTTGAGGCGA	1	45431480	45431589	1	45431562	45431562	1_45431562
1_45431535_45431644	ATTGCCAACGCCCTGCTTCTTTGGGATTGGTGTTCCTTGAGGCGACGCCCTTGTAACCTGGCGTTGCCAACGACACATTTAGCCATGCTTTGCTCTCTTC	1	45431535	45431644	1	45431562	45431562	1_45431562
1_45484546_45484655	CAACGATAACCAAATTCTTTCTACAAGCTCTTTACCAAGTTCATTTTATGTTTTCTAAAGCAGTATACCAAGAAAGGATACTAAGTTAGGTTGGTGAAGG	1	45484546	45484655	1	45484628	45484628	1_45484628
1_45484601_45484710	TAAAGCAGTATACCAAGAAAGGATACTAAGTTAGGTTGGTGAAGGAGGCAATAGCCCCTCCTTGGTAGCCATTTCTAACAGTGCAACAGCCGCCAAAGCC	1	45484601	45484710	1	45484628	45484628	1_45484628
1_45502010_45502119	TCCCATTGTTCTGCACAGATTGGCCCCCTATATTGGACGTGGAAGGGCAACAGTCGCAGGGTAAAGAAGCCGATGATGTTGCCGTAAACCTTGAACTAAG	1	45502010	45502119	1	45502092	45502092	1_45502092
1_45502065_45502174	GCAGGGTAAAGAAGCCGATGATGTTGCCGTAAACCTTGAACTAAGGATAGACGTGGTAAGTTGACTTTTCAGAAATGTACGTAAATGGTACCTTTAAATT	1	45502065	45502174	1	45502092	45502092	1_45502092
1_45505630_45505739	GGGTTGTTCAACTCTACGCCGGTGATAGTACCGGATTTAGACCCAAAACCTGGGGATGGGACACCAAAATCCATATGGAAAAAAAATGAAGGAGCTAATG	1	45505630	45505739	1	45505712	45505712	1_45505712
1_45505655_45505764	TAGTACCGGATTTAGACCCAAAACCTGGGGATGGGACACCAAAATCCATATGGAAAAAAAATGAAGGAGCTAATGCCGGAGGTTGCCAACAGGCCACCAT	1	45505655	45505764	1	45505712	45505712	1_45505712
1_45549551_45549660	GTCGTCTTTTAGGAGGATCCCTGCTCCACATCCATTCTCATTCGATGCTCCATCTACATATAGTTTCCATGTCTTGGCCGTTTCTTCTGTGTTGGTAAAT	1	45549551	45549660	1	45549633	45549633	1_45549633
1_45549566_45549675	GATCCCTGCTCCACATCCATTCTCATTCGATGCTCCATCTACATATAGTTTCCATGTCTTGGCCGTTTCTTCTGTGTTGGTAAATTCTGAAATGAAGTCG	1	45549566	45549675	1	45549633	45549633	1_45549633
1_45569908_45570017	CGTTGGTGATATATGTTTGGGGGCTGCATTAAAATAAAAAAATAAATTAGCTTCTTATTTAGGCTGGGTTTGGTAAAACTTTTTCAGGAGGTGCTTGTGC	1	45569908	45570017	1	45569990	45569990	1_45569990
1_45569908_45570017	CGTTGGTGATATATGTTTGGGGGCTGCATTAAAATAAAAAAATAAATTAGCTTCTTATTTAGGCTGGGTTTGGTAAAACTTTTTCAGGAGGTGCTTGTGC	1	45569908	45570017	1	45569990	45569990	1_45569990
1_45644821_45644930	CATAATCAATACAATCTTTGACTATAGATAGCCAATACACTTGATCACGTCAAAGTACCCATTTCATTCTTTTTCCAGCCTGGTGGGTGCCACATATACC	1	45644821	45644930	1	45644903	45644903	1_45644903
1_45644856_45644965	TACACTTGATCACGTCAAAGTACCCATTTCATTCTTTTTCCAGCCTGGTGGGTGCCACATATACCCTCATCGACTTCACCAAGAGCAATTATTTTTTCAA	1	45644856	45644965	1	45644903	45644903	1_45644903
1_45677728_45677837	TCAATGGATGTTCTTTTCAATACACAAACAGATGGTTTCTCTCTTAGAAAACTTGATGTTTTTTATTTGTTTTATCAGTTCTTTGGAAGCGGCCATCATG	1	45677728	45677837	1	45677810	45677810	1_45677810
1_45677743_45677852	TTCAATACACAAACAGATGGTTTCTCTCTTAGAAAACTTGATGTTTTTTATTTGTTTTATCAGTTCTTTGGAAGCGGCCATCATGTCGTGTCTAAGCGAC	1	45677743	45677852	1	45677810	45677810	1_45677810
1_45678463_45678572	ACATTAAGAGTAACCATGATATGGCTCTGACCGATGAAATCCACAACCTGTTCAGGCATTTGTGTTTAGAGTTCTATAACGTTGGTCAGGATTTCATTAC	1	45678463	45678572	1	45678500	45678500	1_45678500
1_45678463_45678572	ACATTAAGAGTAACCATGATATGGCTCTGACCGATGAAATCCACAACCTGTTCAGGCATTTGTGTTTAGAGTTCTATAACGTTGGTCAGGATTTCATTAC	1	45678463	45678572	1	45678500	45678500	1_45678500
1_45762617_45762726	CTGCAGCAACTTTATTAGATTCAGTTGACCCAAAAATTTCTTTCTCTTGATTTTGAGATTCTCCAACTTTGTCTTGAACTTGATTTCCTGCGTCACACTC	1	45762617	45762726	1	45762719	45762719	1_45762719
1_45762617_45762726	CTGCAGCAACTTTATTAGATTCAGTTGACCCAAAAATTTCTTTCTCTTGATTTTGAGATTCTCCAACTTTGTCTTGAACTTGATTTCCTGCGTCACACTC	1	45762617	45762726	1	45762719	45762719	1_45762719
1_45888351_45888460	AATACGTACCTGCAACAAGATCTGAGTCATATCTATAGACATCAGTCCCCCATAGCTGGTCACTTCTGACCTGAACATATTCATTATATGCCAATCCAAC	1	45888351	45888460	1	45888368	45888368	1_45888368
1_45888351_45888460	AATACGTACCTGCAACAAGATCTGAGTCATATCTATAGACATCAGTCCCCCATAGCTGGTCACTTCTGACCTGAACATATTCATTATATGCCAATCCAAC	1	45888351	45888460	1	45888368	45888368	1_45888368
1_45945030_45945139	GAGAAGGCGAAAGAAATAGAAAAAGCTGCCCAAGTCTTGTCTTGGTCTTGTGTTCATTAATGTCCCCCAGACTATTAGCCAGGAAAGCCAAACTTCAAGG	1	45945030	45945139	1	45945122	45945122	1_45945122
1_45945095_45945204	CCCAGACTATTAGCCAGGAAAGCCAAACTTCAAGGGATTGGGCAGAGAGCAGCTTCACCAGAAGAAGAGGGACTTTTTAAGTTTGGTGTCAATTGCATGT	1	45945095	45945204	1	45945122	45945122	1_45945122
1_45962332_45962441	GCAACACCTCTCTCTCTCCATTTCGTCTGGCTCTTCTCGCGGCAGCTCGACGGCAACAGACCTTCGCCGCTGCTGGCGAGGAGCACCGCAACACGAGTTC	1	45962332	45962441	1	45962414	45962414	1_45962414
1_45962387_45962496	ACAGACCTTCGCCGCTGCTGGCGAGGAGCACCGCAACACGAGTTCCCTCTCTCTCTCTCTCTCTTTCTCCTTGCGTTCGTCTCTCTCTACCTTCTCTAGG	1	45962387	45962496	1	45962414	45962414	1_45962414
1_45963513_45963622	CCGGATTTGACCGGTTTTCATCGGTTCATATAGGGTTTGGCCGGTTCAATGCCTTAAGCGGTCCAAAGATTGGATCGGACCGGTATTAGATTCGGTTCTC	1	45963513	45963622	1	45963595	45963595	1_45963595
1_45963538_45963647	TCATATAGGGTTTGGCCGGTTCAATGCCTTAAGCGGTCCAAAGATTGGATCGGACCGGTATTAGATTCGGTTCTCTGGTTTTCCAGTCGAACCGGCCGGT	1	45963538	45963647	1	45963595	45963595	1_45963595
1_45970646_45970755	TAGCCAAGAGGTATTACTGAAGTATGGAGCTCAAAGTCAACACGCCGGGAGGTAGTGCCTGAGCAGGTGGGCGACGTGGCGGCACTCTTTCAACACGTCG	1	45970646	45970755	1	45970748	45970748	1_45970748
1_45970701_45970810	TGCCTGAGCAGGTGGGCGACGTGGCGGCACTCTTTCAACACGTCGGGGCGTGGTGACTAAGCAAGTAAGTGACGTGGCGGCACTCTTTCAACACGCCAGG	1	45970701	45970810	1	45970748	45970748	1_45970748
1_46047872_46047981	CTCTTTGAGAAGCCCTCAACCATGCTTGTTGGGTTAGCAAATGGGCTTTGTTCTTGTTGGATTGGTCAGCTCCTGAATGGAATTACAGCACCTTCAGGAA	1	46047872	46047981	1	46047954	46047954	1_46047954
1_46047917_46048026	CTTTGTTCTTGTTGGATTGGTCAGCTCCTGAATGGAATTACAGCACCTTCAGGAAAACAGAGAGCTTGTACACATGCCCTAGCAATTCTGGCCCATTGAG	1	46047917	46048026	1	46047954	46047954	1_46047954
1_46152666_46152775	AACCCAAGTTTGGCGCCAGGAAGGAAAAAGCAAGGAACACACGCGGGCATAGTGGCAACCAAGTTAGGCACCAGCTTCAGCAATGAAGGTGGTCCCCACG	1	46152666	46152775	1	46152748	46152748	1_46152748
1_46152721_46152830	CAACCAAGTTAGGCACCAGCTTCAGCAATGAAGGTGGTCCCCACGTCTCCACGAGCTAGCAACTAGGGGTGACAAACGGGCCTAAAGCTGCCAGGCCGGC	1	46152721	46152830	1	46152748	46152748	1_46152748
1_46165875_46165984	TTTGTTCAAGCTCAAGCTCCCTCTTTGAGCTCTCTCGCCGGCGATGCTTCTTCGCCCCTCACCGTGGGTCGTCGCTGCTCTGCTCCTCACCATTTTTGCT	1	46165875	46165984	1	46165957	46165957	1_46165957
1_46165900_46166009	TGAGCTCTCTCGCCGGCGATGCTTCTTCGCCCCTCACCGTGGGTCGTCGCTGCTCTGCTCCTCACCATTTTTGCTGTCGTCCCTTTCTCTTCTCTTCTGA	1	46165900	46166009	1	46165957	46165957	1_46165957
1_46317590_46317699	CATAAGTAGTGGTATGATGGCTAGAAGGTTCAATTTAAGGAGGGCCATTAGATATTTATTAAACCGTTCACTGACTACCGGCCGATGCAGAAGTATTGGG	1	46317590	46317699	1	46317672	46317672	1_46317672
1_46317645_46317754	TTATTAAACCGTTCACTGACTACCGGCCGATGCAGAAGTATTGGGACTGGTTTTGGCAGGCTTGCCGCGTTCGACATCTGTCAGGCCAGCAGATGCTTAA	1	46317645	46317754	1	46317672	46317672	1_46317672
1_46436974_46437083	CATAACCTCAAAACACCTTAGTATTCTTGTATAATTTCTGATGGTCTCCTCCTCTAGTGGATAGAACAGTATAGTATCATCTGCAAATTGGAGATGTGAT	1	46436974	46437083	1	46437076	46437076	1_46437076
1_46436974_46437083	CATAACCTCAAAACACCTTAGTATTCTTGTATAATTTCTGATGGTCTCCTCCTCTAGTGGATAGAACAGTATAGTATCATCTGCAAATTGGAGATGTGAT	1	46436974	46437083	1	46437076	46437076	1_46437076
1_46559753_46559862	AAGAAGAGCGAATTGCTTGGTACCTGGCAATCCTGAGGAAGCTGAGAGCCAACTCTTCTCATACGGAGGCGTTAGAGGAGGAAGATGAGCCCGTAGTACT	1	46559753	46559862	1	46559810	46559810	1_46559810
1_46559753_46559862	AAGAAGAGCGAATTGCTTGGTACCTGGCAATCCTGAGGAAGCTGAGAGCCAACTCTTCTCATACGGAGGCGTTAGAGGAGGAAGATGAGCCCGTAGTACT	1	46559753	46559862	1	46559810	46559810	1_46559810
1_46586042_46586151	TCCTAATTTGAACATAAACTGAAAAATATGCAATTAATTACAAAGGAAAGAAAAGTGGAAGAACCGGGTGTGTAAAAGTACAAAGATATGGAACAGAGAT	1	46586042	46586151	1	46586124	46586124	1_46586124
1_46586067_46586176	ATATGCAATTAATTACAAAGGAAAGAAAAGTGGAAGAACCGGGTGTGTAAAAGTACAAAGATATGGAACAGAGATAAGGACAGAGAGGTGGTGGTGGTGA	1	46586067	46586176	1	46586124	46586124	1_46586124
1_46618140_46618249	TTATGAATGAATGATTCTATGAATGAAGGATCCCCCCTTTTCCCTTTCAGTCCTTGGTCTTTTTAGGCTTTTTTCACCAAAGATGGGCTTAAAAACTGGG	1	46618140	46618249	1	46618242	46618242	1_46618242
1_46618225_46618334	GGCTTAAAAACTGGGCCAGAAGCCTCCCTGAAATCGCTTGGTACGATTTCATTAAGGGTTTCCGCAAGGGCATCGACGCGTACGTGTACAGCGTGCATAC	1	46618225	46618334	1	46618242	46618242	1_46618242
1_46622720_46622829	TCATGCACGCGCACGCGTGCATTGCCATATGCTGAAAATGATGCGCACGTGTCTGGGACGCGTACGCGTGGGTGAATGTGTGCCTCTAGCACAGCACCAG	1	46622720	46622829	1	46622777	46622777	1_46622777
1_46622720_46622829	TCATGCACGCGCACGCGTGCATTGCCATATGCTGAAAATGATGCGCACGTGTCTGGGACGCGTACGCGTGGGTGAATGTGTGCCTCTAGCACAGCACCAG	1	46622720	46622829	1	46622777	46622777	1_46622777
1_46896426_46896535	TCAAGCTTTTCACCTGACACCTTCACGCCACAAGCACATGGTTCTTGGATTGCTTGGCATTTTCTACTTTCCTGGGGGTTTTTTCGCCATTTTATTTTTT	1	46896426	46896535	1	46896508	46896508	1_46896508
1_46896471_46896580	TGGATTGCTTGGCATTTTCTACTTTCCTGGGGGTTTTTTCGCCATTTTATTTTTTTCGCATGCATATATTATTTTTTTTCTTTTGCAACATGCTTTTTTC	1	46896471	46896580	1	46896508	46896508	1_46896508
1_46965039_46965148	GCCCCAAATGGGCAAGAAAGCTGGCGCTGAACGCCACACAGGGAGTCCCTAATGGGCGTTCAATGCCCAAAGAGGAGCAGAGGCCTAGCGTTGAATGCCA	1	46965039	46965148	1	46965121	46965121	1_46965121
1_46965094_46965203	GCGTTCAATGCCCAAAGAGGAGCAGAGGCCTAGCGTTGAATGCCAGGATGGTGGCCCCCAATAGGCGTCCAATGCCATATATGGAGTATGAACCTGGCGT	1	46965094	46965203	1	46965121	46965121	1_46965121
1_47056895_47057004	GGGGGAATATAATCAATCATTCGTAGACCTATCTTATAGGAAAAGAAGCATCGTATTCCAAACAAGGTTCGGAAAATCGGACCGGTTATCAAACTGTTCT	1	47056895	47057004	1	47056977	47056977	1_47056977
1_47056920_47057029	GACCTATCTTATAGGAAAAGAAGCATCGTATTCCAAACAAGGTTCGGAAAATCGGACCGGTTATCAAACTGTTCTAATTATTGGTTTATTAATTTATTGG	1	47056920	47057029	1	47056977	47056977	1_47056977
1_47061781_47061890	CATGAATGGCTCGACGTTCTTCCATCATTGAAGATGTGTCTGCATTTAGAATTTGAATCTTTGCTCTATCTCCTTTGCTGCGGTCCACTACTAGAAAACT	1	47061781	47061890	1	47061863	47061863	1_47061863
1_47061826_47061935	TTAGAATTTGAATCTTTGCTCTATCTCCTTTGCTGCGGTCCACTACTAGAAAACTACTTATTACAGACGAATTTATAGACAGATTTAATCTTCATTACAA	1	47061826	47061935	1	47061863	47061863	1_47061863
1_47087400_47087509	TGGGCTGCTTGGATGAATTTGTCCTGCAACATGAAATAAATAATTAGTAATAAAAGCAGTTTTCATCCCAAAAAGAGAGCAGCAGCTGCAGTTTTCATGA	1	47087400	47087509	1	47087492	47087492	1_47087492
1_47087425_47087534	GCAACATGAAATAAATAATTAGTAATAAAAGCAGTTTTCATCCCAAAAAGAGAGCAGCAGCTGCAGTTTTCATGAGACAAATCTTAGGCAACAGAACCAT	1	47087425	47087534	1	47087492	47087492	1_47087492
1_47122066_47122175	AAAAAAAACTGAAAATACAAGAGGAAAAGAAATAAATCACTCGAAGTGATTGAACTAGCACCTAGTAGTAGTGACTCAGGCATCGGCAAACCAACACTAC	1	47122066	47122175	1	47122148	47122148	1_47122148
1_47122121_47122230	TAGCACCTAGTAGTAGTGACTCAGGCATCGGCAAACCAACACTACCTGTTGCCGTCATGCTCAAACAAATCTATGAGCGACGACAACAAGGGGGAGAATA	1	47122121	47122230	1	47122148	47122148	1_47122148
1_47194868_47194977	AACGATGGTTGATAGTGTTGGGGTTAGCCATCATATATAGGAGGCGATGGTTCAGGAAGGTTGTGGGAGTAATATTGTTGGAGTAGTGGTGGTTCAATAG	1	47194868	47194977	1	47194960	47194960	1_47194960
1_47194923_47195032	GAAGGTTGTGGGAGTAATATTGTTGGAGTAGTGGTGGTTCAATAGGTGCTCATTCATAATGGTCACAAGGGTGTGTATACAGAGGATGTGGATTAGGATC	1	47194923	47195032	1	47194960	47194960	1_47194960
1_47259048_47259157	GACGTGGTGGGGAGCTTTAAAAATACGAATCATATCTATAATCTCCTCTGGAAGTAGCTGGGCTAACCTCACCAAATCCCAACATCCTTCTGCTATAGCA	1	47259048	47259157	1	47259130	47259130	1_47259130
1_47259103_47259212	AGCTGGGCTAACCTCACCAAATCCCAACATCCTTCTGCTATAGCATAGGTTGCTAAATCCTCGTCAGCTCTATCTTTTTCGAATTATTCCAGTGATAACT	1	47259103	47259212	1	47259130	47259130	1_47259130
1_47293235_47293344	GTGTCTTCTAAAAGTCCAATTGACTGAACTCAAAAGAAAGAAGAGTTACGGCCCATCAACTTCTACCGAACAAAATTGACACCAACACATAAAAAAAGAA	1	47293235	47293344	1	47293317	47293317	1_47293317
1_47293250_47293359	CCAATTGACTGAACTCAAAAGAAAGAAGAGTTACGGCCCATCAACTTCTACCGAACAAAATTGACACCAACACATAAAAAAAGAAAATACAAATATTTTT	1	47293250	47293359	1	47293317	47293317	1_47293317
1_47309540_47309649	TTTTGTTCCTCATGGTATGCACAACCTCTTGGGCAACTGAAATATTATCTGAGCTGACCCTGCCAGGCACAAAACTAGATTGAGTGTTAGAAATTAAAGT	1	47309540	47309649	1	47309622	47309622	1_47309622
1_47309555_47309664	TATGCACAACCTCTTGGGCAACTGAAATATTATCTGAGCTGACCCTGCCAGGCACAAAACTAGATTGAGTGTTAGAAATTAAAGTAGGCATAAATATTTT	1	47309555	47309664	1	47309622	47309622	1_47309622
1_47334514_47334623	CCATCCTTGTGTCATGTCCTATCCTTGGCCCGAACCCTTCAGTTCTTCGCAAATCGAGGTACTAGCAATCTTTCTCCAACAATTTTTCGTGCAATGAAGA	1	47334514	47334623	1	47334606	47334606	1_47334606
1_47334559_47334668	TTCGCAAATCGAGGTACTAGCAATCTTTCTCCAACAATTTTTCGTGCAATGAAGATCCGATTCCGTTGTGCCATGTTCCTCTGGAGATAGTATGGAAAAA	1	47334559	47334668	1	47334606	47334606	1_47334606
1_47358549_47358658	TCCTCTTTGGTACAATAAGTATTTATATTCCGGAACCCTCGCCGTTAGTATTCTATTATAGTTTGTTGAGAATTTTGCGACATTAACGTCTCAGGGTTGG	1	47358549	47358658	1	47358631	47358631	1_47358631
1_47358604_47358713	TTATAGTTTGTTGAGAATTTTGCGACATTAACGTCTCAGGGTTGGGTTACTGTTGCTACATTCCACGTTTGATGTTGTTGCAGCACTATGGCGGAGTTTC	1	47358604	47358713	1	47358631	47358631	1_47358631
1_47416385_47416494	TTTCCACTGGGGTTTGCGTGTTTTAAATATGAGTTTTGTAAACCACCCTCTGCTGAATTGCTGATCACTTCGATCTTTGTTCTCATTATTTAGCTATCAC	1	47416385	47416494	1	47416432	47416432	1_47416432
1_47416385_47416494	TTTCCACTGGGGTTTGCGTGTTTTAAATATGAGTTTTGTAAACCACCCTCTGCTGAATTGCTGATCACTTCGATCTTTGTTCTCATTATTTAGCTATCAC	1	47416385	47416494	1	47416432	47416432	1_47416432
1_47417669_47417778	AGGTATCATTAACATTTTATTTCATCCCCATCCCCATCCCCAAGATCTGCACATAAAGGAATTGAGAGGCAAATTTGGTTTTGTTGCCTCTTTTCTTCAG	1	47417669	47417778	1	47417751	47417751	1_47417751
1_47417684_47417793	TTTATTTCATCCCCATCCCCATCCCCAAGATCTGCACATAAAGGAATTGAGAGGCAAATTTGGTTTTGTTGCCTCTTTTCTTCAGTTACCTGTTCTTCAA	1	47417684	47417793	1	47417751	47417751	1_47417751
1_47439654_47439763	GCACTTCTTTTCACCAAAAGTTCGGCCACACCACGGATGAATGTGTGGTGGCTAAGGACACATTGGAAAGACTGGCAAGACAAGGATTGCAAGACAATTA	1	47439654	47439763	1	47439681	47439681	1_47439681
1_47439654_47439763	GCACTTCTTTTCACCAAAAGTTCGGCCACACCACGGATGAATGTGTGGTGGCTAAGGACACATTGGAAAGACTGGCAAGACAAGGATTGCAAGACAATTA	1	47439654	47439763	1	47439681	47439681	1_47439681
1_47442666_47442775	CTGACCTTTGCTCAAGTGTCTAGGAGATGAAAAAGCCACCCTAGCAATGGTAGAAACGCATAAAGGAATCTGTGGCACACATACTGGAGGCCGAAGCCTC	1	47442666	47442775	1	47442748	47442748	1_47442748
1_47442711_47442820	AATGGTAGAAACGCATAAAGGAATCTGTGGCACACATACTGGAGGCCGAAGCCTCGCAACAAAAATACTAAGGGCAGGATATATACTACTAGCTGACATT	1	47442711	47442820	1	47442748	47442748	1_47442748
1_47465432_47465541	TTAGCTTTGTAGAGTGCATGGCTGTAAAAGCATAGAGAATAAATTGAGATATGGATTATGGATATTGATTACCATAACTGATGCATGCATGCTATAAAGC	1	47465432	47465541	1	47465514	47465514	1_47465514
1_47465477_47465586	GAGATATGGATTATGGATATTGATTACCATAACTGATGCATGCATGCTATAAAGCAAAGTTATGGCTCTAAGGTGGCATACCTGTGTCCTATACATCATG	1	47465477	47465586	1	47465514	47465514	1_47465514
1_47466170_47466279	CAGTGACAGAGATGGCATGGTCTAGTACAAACAACACATGGTGTAGTTTCTCGGATTTGGTGGGAGCGGTGAATAAGCTTCAGGAGAATGTAAAGAATAT	1	47466170	47466279	1	47466252	47466252	1_47466252
1_47466215_47466324	GTTTCTCGGATTTGGTGGGAGCGGTGAATAAGCTTCAGGAGAATGTAAAGAATATCGAGAAGAATTTCGATGGTGCTCTTGGGCTTGAAGAAAATTTTGA	1	47466215	47466324	1	47466252	47466252	1_47466252
1_47524194_47524303	AGTATTGTTCACAATTTTGCGCACCAGTGATGCGTACGCACAAGTCCTGTTTTTTCAATTAAACTCTGATTTTAATTGTTTTGCTTTTTTAGCAAGTTTG	1	47524194	47524303	1	47524286	47524286	1_47524286
1_47524259_47524368	CTGATTTTAATTGTTTTGCTTTTTTAGCAAGTTTGTAACCTTTTGTAATCCCCAATTAAGATCCAATACCTAGGTTTTAGACTCTGGAATGAGTGTCAGT	1	47524259	47524368	1	47524286	47524286	1_47524286
1_47527323_47527432	CAAGCTTTGCTTCGGCGGGTCGAGGTCATACGAGGTAACCACTACTCGGAGTACCCTCCCAAAAGGAAAAAGATGTGTCTGTCGGGTTCGGTTCGTCTTA	1	47527323	47527432	1	47527405	47527405	1_47527405
1_47527378_47527487	CTCCCAAAAGGAAAAAGATGTGTCTGTCGGGTTCGGTTCGTCTTAGTTGAGTTGGGCGGGTTCGACCAGAAATGCTATGCTTACGCACAAGACTACCCCT	1	47527378	47527487	1	47527405	47527405	1_47527405
1_47532876_47532985	AAAGTTCTGCACACTGTGCGTATGCACCCAGCTGTGCAGACGCACACCAGCCTATATGCCCTCTGTTGAGAGCACTCGCACGCTTTGTGCGTGCACACCT	1	47532876	47532985	1	47532958	47532958	1_47532958
1_47532901_47533010	ACCCAGCTGTGCAGACGCACACCAGCCTATATGCCCTCTGTTGAGAGCACTCGCACGCTTTGTGCGTGCACACCTCCCTCTATTTTGCGTTCTGAGCGTG	1	47532901	47533010	1	47532958	47532958	1_47532958
1_47609641_47609750	CCATATAACAACCTTTGATGAGAGATTAATCACATGTGCTTATATCGACGTCTAGTGGTCGAACACTAGATTGATATTCCTTGAAGCTAACATTCATATG	1	47609641	47609750	1	47609743	47609743	1_47609743
1_47609726_47609835	GCTAACATTCATATGTTTGACATAGCAAGGTCCATCGCCAGCTTCGATCTCTCCAATCCTTCCATCTTCATCCGTTTGCCCCAGAAAGAAATCTAGCACA	1	47609726	47609835	1	47609743	47609743	1_47609743
1_47618027_47618136	AATATCGATTCATCATCAGCCACGGTGCCACTGTAGTGGAAATCGATAAACTCCTAGGGTAGCGACAATAGCGCAATCATGACGGAGCAACGGTGACAAT	1	47618027	47618136	1	47618109	47618109	1_47618109
1_47618082_47618191	AGGGTAGCGACAATAGCGCAATCATGACGGAGCAACGGTGACAATGGGGCAACGTAACAGGGTGAGTTGAAGGGGAAGATGAGAGCAACCACGACGAGGT	1	47618082	47618191	1	47618109	47618109	1_47618109
1_47793900_47794009	TGAACAGAGAATTGTGCGAACGCGAGGCTACCCTCGCTCCAGTAGCACAAAATGCGTCATGTGTCCGCGTCGCTTGCACCGCACAGCTTACCCTAAATTG	1	47793900	47794009	1	47793982	47793982	1_47793982
1_47793900_47794009	TGAACAGAGAATTGTGCGAACGCGAGGCTACCCTCGCTCCAGTAGCACAAAATGCGTCATGTGTCCGCGTCGCTTGCACCGCACAGCTTACCCTAAATTG	1	47793900	47794009	1	47793982	47793982	1_47793982
1_47801203_47801312	TCTTACAAGTTGAGAAAGAGAATATTAAGGTTACCGAATTTTGGAACAGTAACTTCAAAACCACATATCTCAAGACTCCGAAACTCTTTGAACGTTCAAC	1	47801203	47801312	1	47801285	47801285	1_47801285
1_47801258_47801367	CAAAACCACATATCTCAAGACTCCGAAACTCTTTGAACGTTCAACCAAAGAGGGGTGAAAGATGGATTTTGTATGATATAATATTTTGATTTTTCCTAGT	1	47801258	47801367	1	47801285	47801285	1_47801285
1_47965688_47965797	TTAACAAAATGCTCTAAATTCATCACAAGATAAACCCTAAAAACGGGGTTTATCGGATGCTCATCACGCGTATGCGTCGCTTGGACTCTAGACTAGCCAT	1	47965688	47965797	1	47965770	47965770	1_47965770
1_47965713_47965822	CAAGATAAACCCTAAAAACGGGGTTTATCGGATGCTCATCACGCGTATGCGTCGCTTGGACTCTAGACTAGCCATGCGTAGGCGTCAGCCATGCGTGGGC	1	47965713	47965822	1	47965770	47965770	1_47965770
1_48037476_48037585	AAATAGAGTGGAGGAAAAGGAGAGAGAGAGAGAGAGAGAGAGAGAGAGAGAGAGAGAGAAAGGAGATGGGTGATAAATCCCGCTTTTAGGGTTTATCTTG	1	48037476	48037585	1	48037558	48037558	1_48037558
1_48037501_48037610	GAGAGAGAGAGAGAGAGAGAGAGAGAGAGAGAGAAAGGAGATGGGTGATAAATCCCGCTTTTAGGGTTTATCTTGTATTTCAAGGGTTTTATCAATGATT	1	48037501	48037610	1	48037558	48037558	1_48037558
1_48230833_48230942	GTTTGAAGTATAATAAGGATGAGAGGGTTACAGTTTCAAAAATGGAGGAATCGGAACCAGAATAGCAACTCCGGTGTTCTTTTCCAGCATCAAGGGCAAC	1	48230833	48230942	1	48230890	48230890	1_48230890
1_48230833_48230942	GTTTGAAGTATAATAAGGATGAGAGGGTTACAGTTTCAAAAATGGAGGAATCGGAACCAGAATAGCAACTCCGGTGTTCTTTTCCAGCATCAAGGGCAAC	1	48230833	48230942	1	48230890	48230890	1_48230890
1_48238977_48239086	CATTTCCTTCTTGCTTGCCTTGTCTATTATGATTGAACTTTCTGTGATTTCTCGTGGTAGTTCACCACCTGAAGTTTGTGGGTCTTGCTCCATAATTTCT	1	48238977	48239086	1	48239059	48239059	1_48239059
1_48238992_48239101	TGCCTTGTCTATTATGATTGAACTTTCTGTGATTTCTCGTGGTAGTTCACCACCTGAAGTTTGTGGGTCTTGCTCCATAATTTCTTCACAGTGTTCCTCT	1	48238992	48239101	1	48239059	48239059	1_48239059
1_48337608_48337717	ACGGTGACACGGGCTTCGGCGACGGCTCCATCATTGGAAGCGGCAGCAACTGGCGCGACGATGGCTCTGAATGGTGCGCAGCGTAACCTCCTCTCTCTCC	1	48337608	48337717	1	48337690	48337690	1_48337690
1_48337643_48337752	GGAAGCGGCAGCAACTGGCGCGACGATGGCTCTGAATGGTGCGCAGCGTAACCTCCTCTCTCTCCCTCGCGAGTTCGTCCCTCTCTCTCTCCTGACGCTC	1	48337643	48337752	1	48337690	48337690	1_48337690
1_48344408_48344517	AAAAGAAGGTGGGTGAAACAGCATTAGAAATCGCTCTAGAAATCGCTGGCCACGAGTTGCGTTTAGTAAATCACATGCACCAATCGATGCACACGAATAT	1	48344408	48344517	1	48344465	48344465	1_48344465
1_48344408_48344517	AAAAGAAGGTGGGTGAAACAGCATTAGAAATCGCTCTAGAAATCGCTGGCCACGAGTTGCGTTTAGTAAATCACATGCACCAATCGATGCACACGAATAT	1	48344408	48344517	1	48344465	48344465	1_48344465
1_48446359_48446468	AACCGGCCCGGTTCAGTTCTAAAGTGTTTAAAGTTGAAAACATGTGTGAACCGATCAAAATCGATCAACAAAAAAAATTTAAAATTTCAGAAAGAATGGT	1	48446359	48446468	1	48446441	48446441	1_48446441
1_48446414_48446523	CAAAATCGATCAACAAAAAAAATTTAAAATTTCAGAAAGAATGGTTCAAATTCAGGGTCTCCAAATTACACAGTATTCAGTTTGCCACCTTGCTGCGATG	1	48446414	48446523	1	48446441	48446441	1_48446441
1_48477052_48477161	AATGCCCAAATTCCAAAAGCAATGCCTGGCACTCCAAGCTTAAAAACTCCATGGATACAACAATTTCCAATGCCCGACTCCAATAATACAATCATGGAAA	1	48477052	48477161	1	48477134	48477134	1_48477134
1_48477077_48477186	CTGGCACTCCAAGCTTAAAAACTCCATGGATACAACAATTTCCAATGCCCGACTCCAATAATACAATCATGGAAATCCTTAATCTCATCTGAAGATTCAA	1	48477077	48477186	1	48477134	48477134	1_48477134
1_48503864_48503973	GCTTCGAGTTGAGGTTGTTTGTCGCCAGTGGCCTCTGCTCCTCCGCATTGGCAGCTTCCTCTGCCTCTGCCAACAGCTCTGTCGATCCCCAGGAAGTTGT	1	48503864	48503973	1	48503921	48503921	1_48503921
1_48503864_48503973	GCTTCGAGTTGAGGTTGTTTGTCGCCAGTGGCCTCTGCTCCTCCGCATTGGCAGCTTCCTCTGCCTCTGCCAACAGCTCTGTCGATCCCCAGGAAGTTGT	1	48503864	48503973	1	48503921	48503921	1_48503921
1_48515509_48515618	GCTTCAAAAGTGTGGCTATATGTACACTTTTTGGTACGATTTTAAAGCATAGCTATATGGGTACATACGGCCACGTTTTTAAGTGTGATAATAGATGAAA	1	48515509	48515618	1	48515601	48515601	1_48515601
1_48515574_48515683	TACGGCCACGTTTTTAAGTGTGATAATAGATGAAAGCATGGCAAAAAAAAACGCGTACTGGTATATTGGCAAAAGCATACCGATAGAACAACCATCACAC	1	48515574	48515683	1	48515601	48515601	1_48515601
1_48522068_48522177	AAACTTTGGTGCCAACGCCACCCAAGTGACATTAGCATCCACTAGTAGCCTAGAAGGCATGAAAAAGCCCAATACTGGAGCCTTAGATGATTCACAATCC	1	48522068	48522177	1	48522150	48522150	1_48522150
1_48522103_48522212	CATCCACTAGTAGCCTAGAAGGCATGAAAAAGCCCAATACTGGAGCCTTAGATGATTCACAATCCCACACTACCTCTCTAACCTCCTTAGGAGTCGGTTG	1	48522103	48522212	1	48522150	48522150	1_48522150
1_48571762_48571871	CCCACGCGTACGTGTGGGCTATGCTCACGCGTCGCTTCCCTCTGCTGCATCCCACGCGTAAGCATGGGCGATGCTTACGCGTCGCGGCCCTGTTTCTCCT	1	48571762	48571871	1	48571844	48571844	1_48571844
1_48571777_48571886	GGGCTATGCTCACGCGTCGCTTCCCTCTGCTGCATCCCACGCGTAAGCATGGGCGATGCTTACGCGTCGCGGCCCTGTTTCTCCTCCTTTCTCCTTTCTT	1	48571777	48571886	1	48571844	48571844	1_48571844
1_48594410_48594519	TTAAGGTTTCTTATCGAAATTGGTTATTGGGCTTTGTAGAGCTCAACATGCTGAACACATGGTTGCAAACGGTGCGGCGACCAAAGCTTGAAGCAGAAAG	1	48594410	48594519	1	48594492	48594492	1_48594492
1_48594445_48594554	GTAGAGCTCAACATGCTGAACACATGGTTGCAAACGGTGCGGCGACCAAAGCTTGAAGCAGAAAGTTATGGAGGTTTGATTGAATGCTAGGGTTGGAACC	1	48594445	48594554	1	48594492	48594492	1_48594492
1_48600315_48600424	CCCCGTATTTGATACACTTCCACTCAGCAAAATCCTCTAGAGCACCTTGACAGATGCGAGAGAATCGGCGTAGCTCTTCGAACTTATTAGTATAGTCGGT	1	48600315	48600424	1	48600362	48600362	1_48600362
1_48600315_48600424	CCCCGTATTTGATACACTTCCACTCAGCAAAATCCTCTAGAGCACCTTGACAGATGCGAGAGAATCGGCGTAGCTCTTCGAACTTATTAGTATAGTCGGT	1	48600315	48600424	1	48600362	48600362	1_48600362
1_48689125_48689234	ACAATGCCATCGAACAACTTGCAAAGGTATTGACATAACCCTAATGCAATAATGTCTCAAAATTCTCAATCAACCACTACAACAAATATGGCCTTTAGCA	1	48689125	48689234	1	48689207	48689207	1_48689207
1_48689150_48689259	GGTATTGACATAACCCTAATGCAATAATGTCTCAAAATTCTCAATCAACCACTACAACAAATATGGCCTTTAGCAACACCAAATTTTGAAACGCCTTAAA	1	48689150	48689259	1	48689207	48689207	1_48689207
1_49104416_49104525	CTGTGGTTGAGGTATACGTCGGCTATGCGTTGGTCTGTGTTCGACAGGTTTGCCTGAGCCGATGATATCCTTGTGAAGTAGGACCCGAGCGTGGTACCTG	1	49104416	49104525	1	49104498	49104498	1_49104498
1_49104471_49104580	GAGCCGATGATATCCTTGTGAAGTAGGACCCGAGCGTGGTACCTGAAAAAGGAACTCCGCCCAAGTTAGTATATGAATGAGATAAATAATTAATAGATAA	1	49104471	49104580	1	49104498	49104498	1_49104498
1_49105951_49106060	GATCAGGGTGGGGAAGTCAAAGAAGGAAACAAGGCAAAGAAAGAGAATCCACGAAAGCATGGCAGGTCCAGCAGTGATTCGTTTGTTGAACATCCAAAAG	1	49105951	49106060	1	49106033	49106033	1_49106033
1_49106006_49106115	AGCATGGCAGGTCCAGCAGTGATTCGTTTGTTGAACATCCAAAAGGAGGAATCGAAGGTAATGGGAAGCTGTTGGTTGGTACTTTTGCTTTTTCTTTTCC	1	49106006	49106115	1	49106033	49106033	1_49106033
1_49146851_49146960	ACGTTGGCGCACCAACGTTGTCTCCAACGCTCGTTTCAAACGCTAGCAACAAGGGTCACGCGTACGCGTCGTTCATGCTTACGCGTGACCGGGAAAACGT	1	49146851	49146960	1	49146933	49146933	1_49146933
1_49146906_49147015	TCACGCGTACGCGTCGTTCATGCTTACGCGTGACCGGGAAAACGTTGGTGACAACGTTTGCATGCTAATGGTGATTCAAACGCTGAAGAGGGCATGAGAG	1	49146906	49147015	1	49146933	49146933	1_49146933
1_49169565_49169674	CTAGGAATGAGTTGATATTTGAGTAGCGAAAGAAAATTTCATGGATATGTCTCGAAGAAGCTTGAAGGACAGCAAGTGAGAGACCAAGAACATGTTAAAT	1	49169565	49169674	1	49169647	49169647	1_49169647
1_49169600_49169709	ATTTCATGGATATGTCTCGAAGAAGCTTGAAGGACAGCAAGTGAGAGACCAAGAACATGTTAAATCCTTAAAATTAAGTTTCTTGTAATTATTACAGGTT	1	49169600	49169709	1	49169647	49169647	1_49169647
1_49204468_49204577	TTGAAGGAAAGGATTTTTACTGCTCCTGTACTTGAACTTTCAAACTTTGATTCCATGTTTGAAGTTATTTGTGATGCTTCAAATGTTGATATTGGTGCTG	1	49204468	49204577	1	49204570	49204570	1_49204570
1_49204503_49204612	ACTTTCAAACTTTGATTCCATGTTTGAAGTTATTTGTGATGCTTCAAATGTTGATATTGGTGCTGTGCTTTCTCAAGAAGGTTGTCCGATTACTTTCTTC	1	49204503	49204612	1	49204570	49204570	1_49204570
1_49220910_49221019	AAGGTCGCTGGTCTTATCCCACTTGTTCCTGGTTATGGTGTGGTGTGAGGACGATGGTGTTGTCCCACTCGCAGATAGGCAATTGAGGATGGAGGATTCC	1	49220910	49221019	1	49220992	49220992	1_49220992
1_49220955_49221064	TGAGGACGATGGTGTTGTCCCACTCGCAGATAGGCAATTGAGGATGGAGGATTCCCTCTCTTGCTGTGATAAACAAGTTGAGGACGAAGGATTTTTTCTC	1	49220955	49221064	1	49220992	49220992	1_49220992
1_49241646_49241755	AATTGGTCATTTTATTTCGTATTGCAGAGAGGCTGATATGCCAATGTCTTTTTTGGCCTCGCTTAATGATGCAACTTGTTCGAAATGTGTTGTAGGTCTC	1	49241646	49241755	1	49241728	49241728	1_49241728
1_49241661_49241770	TTCGTATTGCAGAGAGGCTGATATGCCAATGTCTTTTTTGGCCTCGCTTAATGATGCAACTTGTTCGAAATGTGTTGTAGGTCTCTTTTTTAGCCAAGAA	1	49241661	49241770	1	49241728	49241728	1_49241728
1_49283043_49283152	TAAACCATTAAATCATGAACCATAGGTACGAAACAATTCAATCTCAATACCTAGTCACTATACCGTGAACACTAAACCGTACCACGTAAAACCTTAAACC	1	49283043	49283152	1	49283125	49283125	1_49283125
1_49283058_49283167	TGAACCATAGGTACGAAACAATTCAATCTCAATACCTAGTCACTATACCGTGAACACTAAACCGTACCACGTAAAACCTTAAACCTGAACACTGTACCGT	1	49283058	49283167	1	49283125	49283125	1_49283125
1_49328671_49328780	ACATTCTGATCAAATCCAAAGCCCAATCTCTAAATGGCCAAGGTTTTATAATCGAGTGCAACTCAAGCAAGAATCTGTTGTATTACACCATGCCCCTGAC	1	49328671	49328780	1	49328773	49328773	1_49328773
1_49328716_49328825	TTATAATCGAGTGCAACTCAAGCAAGAATCTGTTGTATTACACCATGCCCCTGACACTCTTGACATGCTTTCGCATAATCAATACAATCTTTGACCATAG	1	49328716	49328825	1	49328773	49328773	1_49328773
1_49531006_49531115	ACCAGAAAAGTTACTGCAAATAGATATATTTTCAAGGAACATCAATAAACACCACCAAGAAATCATTTTTTCACACAGATATAAAAATGAACAACCTCAG	1	49531006	49531115	1	49531088	49531088	1_49531088
1_49531041_49531150	GGAACATCAATAAACACCACCAAGAAATCATTTTTTCACACAGATATAAAAATGAACAACCTCAGAAGCACAAATGCATTATCTAGTAAGAAACATGGAT	1	49531041	49531150	1	49531088	49531088	1_49531088
1_49539086_49539195	AACTCCATGTGCCTGGTGCAGCTCCTCGGATGAGCGACCTAGCCAACCCTAACACAGCAGCAACATGACCAAGTGCAGCACGGCTACGTCGAGGAGGAAA	1	49539086	49539195	1	49539168	49539168	1_49539168
1_49539141_49539250	AGCAGCAACATGACCAAGTGCAGCACGGCTACGTCGAGGAGGAAATGGAGCTTACGGCAATGGAAGCTCTGAGTTGTGCCATCACACAAGACAAGGCCAA	1	49539141	49539250	1	49539168	49539168	1_49539168
1_49730161_49730270	CCCTAACAAACTTCCCCTTTTCTGCCGACTTGGTTGCAAGATCCACCTTGACGGATTTGCTTATAGCCGAAGCAATCCGCATAATGGCTGTTTCATTATA	1	49730161	49730270	1	49730243	49730243	1_49730243
1_49730186_49730295	CGACTTGGTTGCAAGATCCACCTTGACGGATTTGCTTATAGCCGAAGCAATCCGCATAATGGCTGTTTCATTATAATACCATATGCCGGACCCTATAATC	1	49730186	49730295	1	49730243	49730243	1_49730243
1_49747808_49747917	CCCTATTTTATCTCTGTGTGCTAATTTGGGAAACGCTTCCTTGGACGAATGCCGACGACATCATCCCGAATGCTGGCGTTATCAATGTTAGTGCCAAGAA	1	49747808	49747917	1	49747890	49747890	1_49747890
1_49747863_49747972	CGACATCATCCCGAATGCTGGCGTTATCAATGTTAGTGCCAAGAAGGCCATGACACCGATGTTGTTGAGAACAACGGTGAAGGGGAAGAGCAAGATTACA	1	49747863	49747972	1	49747890	49747890	1_49747890
1_49751588_49751697	CCCTTTATCTCCTTCATCATCTTCTTCTTCTTCATCTTCTTCATCTTCACTTCCACGCGATATAGAGAAGATATTACCAATTCATAATCCTAAACCACTA	1	49751588	49751697	1	49751670	49751670	1_49751670
1_49751633_49751742	TTCACTTCCACGCGATATAGAGAAGATATTACCAATTCATAATCCTAAACCACTACTACCCTAGCTACTATCTCCAACCCTTTTCTTTCCACTTGAACTT	1	49751633	49751742	1	49751670	49751670	1_49751670
1_49756262_49756371	GCTGTCGTCTCCACTGGTTCAGCGTCTTCGTCGTCGTGTCGCATCATTTTTGTTCAGCCGCGTCGTCTCTGTTTAGCGGCCGTCTTTTGTTCCAATTCCG	1	49756262	49756371	1	49756344	49756344	1_49756344
1_49756317_49756426	AGCCGCGTCGTCTCTGTTTAGCGGCCGTCTTTTGTTCCAATTCCGTCGCCTGTGTCTTCCTCCTCAGTTCTCCCATGCTCCCTCTTCCTCATCTCAGTTT	1	49756317	49756426	1	49756344	49756344	1_49756344
1_49822125_49822234	CGCTCACTGCCGAAGTTGCATCAAAGCTCGCTAGAGAAGGGGCTGGTGCCAGAGATGGGAGAGACGAGAGGGTTAGAGAGAGAGAGTGAGAGATGAGAGA	1	49822125	49822234	1	49822207	49822207	1_49822207
1_49822140_49822249	TTGCATCAAAGCTCGCTAGAGAAGGGGCTGGTGCCAGAGATGGGAGAGACGAGAGGGTTAGAGAGAGAGAGTGAGAGATGAGAGAGCGATAGAGTGTCTA	1	49822140	49822249	1	49822207	49822207	1_49822207
1_49953547_49953656	AAAATCCCCCAAATTAAGCATAAAATAAACCACGAAATCGGGGTTTATCACTACCCTGGTGACGTCACAGGTTGCGGGTGCATCAAAACAGCCGTTCATC	1	49953547	49953656	1	49953629	49953629	1_49953629
1_49953562_49953671	AAGCATAAAATAAACCACGAAATCGGGGTTTATCACTACCCTGGTGACGTCACAGGTTGCGGGTGCATCAAAACAGCCGTTCATCATGGTGCCTAACCCA	1	49953562	49953671	1	49953629	49953629	1_49953629
1_49954363_49954472	CTCTTGAACGATATACTTTCATACATTGACTTGAGTATCAGAGTACTTTGTGCAGGTATTCACCCTCTTTATTCACTGCTGGTCCATTCACTGCGGATGT	1	49954363	49954472	1	49954445	49954445	1_49954445
1_49954418_49954527	GTATTCACCCTCTTTATTCACTGCTGGTCCATTCACTGCGGATGTTATAAATTTTCAATTACTAAGGAATTTCGCTTTGATGATAACTTTAACACCTTAT	1	49954418	49954527	1	49954445	49954445	1_49954445
1_49955652_49955761	AGGAGCAGTGTTGATGTTCTTTTCTACTCTACATTTCAAAAGATGAAACTAAGCAATCATATCCTGCAACCTTCTTCCAGTGTCTTAGTCAATTTCTCAG	1	49955652	49955761	1	49955734	49955734	1_49955734
1_49955707_49955816	ATCATATCCTGCAACCTTCTTCCAGTGTCTTAGTCAATTTCTCAGGTGAACATGTCCTTGTTATAGGGTCTGTGTAATTGCAAACCATATTGGGCGAGCA	1	49955707	49955816	1	49955734	49955734	1_49955734
1_50088306_50088415	ATTCGAAATCAAATATCCCTCTTATCTTAATGGATAACATAAGATAACTACCCCAAAATTTATAAATGGAAGCCAGAGACCACTCAAGTACGTTACTCAT	1	50088306	50088415	1	50088388	50088388	1_50088388
1_50088351_50088460	AACTACCCCAAAATTTATAAATGGAAGCCAGAGACCACTCAAGTACGTTACTCATTCCACTTACATATACCTCTTAGATCTATTCAGACTTGGGCGTCGG	1	50088351	50088460	1	50088388	50088388	1_50088388
1_50101349_50101458	ACCTTACTAACGGAAGCCTACTTGAGGATCCAAAAGAAGCAAAACGCATAAAATAGGAAGCAACGAAGTACACCATAATAGTGGGGGCAATTGTACAAGC	1	50101349	50101458	1	50101441	50101441	1_50101441
1_50101404_50101513	GGAAGCAACGAAGTACACCATAATAGTGGGGGCAATTGTACAAGCGTAGACTATCACAACCCCTCCTCAAATGCATAGAACTCGACGACACAAACTACAT	1	50101404	50101513	1	50101441	50101441	1_50101441
1_50103493_50103602	CGTCGTCACAGTCATGGAAAAACTCCACTGTGCTAGGTAAGAGATACTGGTCAATGAAGGCCAGAGCATCAAAATTCCAGTACATTACGGAGGGCACCGA	1	50103493	50103602	1	50103575	50103575	1_50103575
1_50103548_50103657	GAAGGCCAGAGCATCAAAATTCCAGTACATTACGGAGGGCACCGATGTTTCCTCCTCCACGTTCTCCCCGCTACTCCCTTCTTCCACCCTCCTCTGCTTC	1	50103548	50103657	1	50103575	50103575	1_50103575
1_50454885_50454994	CGACTGGGATGACGGCGTCGACCCCGGAGGTGAGCCGGTAGAGGGCTTTGCCGGTAGATGATTGGGGGTGGTTCTGTATGACCATTGACTGAGGCAAGTT	1	50454885	50454994	1	50454942	50454942	1_50454942
1_50454885_50454994	CGACTGGGATGACGGCGTCGACCCCGGAGGTGAGCCGGTAGAGGGCTTTGCCGGTAGATGATTGGGGGTGGTTCTGTATGACCATTGACTGAGGCAAGTT	1	50454885	50454994	1	50454942	50454942	1_50454942
1_50458429_50458538	TTTCTCAATGCCTCAATGACGGTCTGGAGGTCGCTTATCAATTTGCTCGGCTCTGCTATTTTTCCTAAGATGTCGTCAACATATACCTCTACTGTTTTGC	1	50458429	50458538	1	50458511	50458511	1_50458511
1_50458444_50458553	ATGACGGTCTGGAGGTCGCTTATCAATTTGCTCGGCTCTGCTATTTTTCCTAAGATGTCGTCAACATATACCTCTACTGTTTTGCCTACGAGGTCATGGA	1	50458444	50458553	1	50458511	50458511	1_50458511
1_50717464_50717573	GATGGATTTCATAGGTGCATTATGCCTAGAATGGTTAATATAGCTTAGGTATTAAAAAACTACATTCTTTTTTATCCATCACATCTCATGCCCCTAAAGT	1	50717464	50717573	1	50717511	50717511	1_50717511
1_50717464_50717573	GATGGATTTCATAGGTGCATTATGCCTAGAATGGTTAATATAGCTTAGGTATTAAAAAACTACATTCTTTTTTATCCATCACATCTCATGCCCCTAAAGT	1	50717464	50717573	1	50717511	50717511	1_50717511
1_50756253_50756362	GGAGCAAGGCCCAAGTGTGCAACAATGGAAGGGGCGTTCAGTAAAGTGAACGCCACGTTCACCAATGTGAACGTTTTCGGCCTCTTGGCGAAGGAAAGTA	1	50756253	50756362	1	50756335	50756335	1_50756335
1_50756308_50756417	CGTTCACCAATGTGAACGTTTTCGGCCTCTTGGCGAAGGAAAGTAAAGGGTAGCACTCACCAAATATGCGCTGGCCAAGGTTCGAAGAGGGAGCATGCAC	1	50756308	50756417	1	50756335	50756335	1_50756335
1_50936164_50936273	TGGTGCCAATTACCTGATCAAGATTACCTACGATGCGTTAGGTCGGGAGAACCAATAGATCACTGACGTTTTACTGGCAATTTTGGTTCTATGAATCTTA	1	50936164	50936273	1	50936246	50936246	1_50936246
1_50936209_50936318	GGAGAACCAATAGATCACTGACGTTTTACTGGCAATTTTGGTTCTATGAATCTTAAACCTCATTTGTTGATGGGCGATCAGGAATCCGTTTGCGAGTGCA	1	50936209	50936318	1	50936246	50936246	1_50936246
1_50943769_50943878	AGTGAACTTACCCACCCAGGGAAACGGCTTGAAATATTTCCCAGATGTACCCTCTCTTGACACTTCCTTAGGTCTTTTGGTGTTTCTGATTTGATGAGCT	1	50943769	50943878	1	50943851	50943851	1_50943851
1_50943784_50943893	CCAGGGAAACGGCTTGAAATATTTCCCAGATGTACCCTCTCTTGACACTTCCTTAGGTCTTTTGGTGTTTCTGATTTGATGAGCTGATTGATTGGGTAAC	1	50943784	50943893	1	50943851	50943851	1_50943851
1_50980638_50980747	TTCAAGGGTGGCGCCAAACTAGCAAAACTAGTTTGGTGCCAAGAGAAGGAAATTGTTGCTGGGCATGCAGCTCCAAACGCCAGGTTTTCCAAGTTTGGCG	1	50980638	50980747	1	50980720	50980720	1_50980720
1_50980693_50980802	TTGCTGGGCATGCAGCTCCAAACGCCAGGTTTTCCAAGTTTGGCGCCAGCAAAGTTTTTTTAGACCTCTTTGTCCAAATCTTTTCAATTGTGAAACTGAA	1	50980693	50980802	1	50980720	50980720	1_50980720
1_51017915_51018024	TGCTGCTCGGCGACCAGAGTGCTGTTCCGCTTAGGGTTTGTTGCCACGGCTTATGACTGGACGGCGACTTCGAGCGACGGTGGAGGACGCGAACCGGATG	1	51017915	51018024	1	51017997	51017997	1_51017997
1_51017970_51018079	ACTGGACGGCGACTTCGAGCGACGGTGGAGGACGCGAACCGGATGATGCTTCTGGGCTTCTGGCTTCACGATGGCGTTGCTCTTTGCTATGCATACGAGT	1	51017970	51018079	1	51017997	51017997	1_51017997
1_51024426_51024535	ACAACGAAGTTCACAAGAAAAAAGACACCCAATCCGGTCTTTGATATTTTTTTAGGACTGATTAACTCCTGTACCAAAAAAACAACTTAGATTTTTTTGG	1	51024426	51024535	1	51024528	51024528	1_51024528
1_51024491_51024600	CTCCTGTACCAAAAAAACAACTTAGATTTTTTTGGCACAGGAGCCTCGTTGTCCTTTCGAGGTAATTGTCAGGGACTAAATTTTTTTTTTTGTTAAGGGT	1	51024491	51024600	1	51024528	51024528	1_51024528
1_51025307_51025416	CATTCTCCCCAAAACAGCAGTGGAACTCAACATTCTCAGTCATACAGAACCATTGTCACCGACACCACACGATTGCCATCTCATCAACGGGTCTTCCGCG	1	51025307	51025416	1	51025334	51025334	1_51025334
1_51025307_51025416	CATTCTCCCCAAAACAGCAGTGGAACTCAACATTCTCAGTCATACAGAACCATTGTCACCGACACCACACGATTGCCATCTCATCAACGGGTCTTCCGCG	1	51025307	51025416	1	51025334	51025334	1_51025334
[truncated: 78,105 more rows]

## Sheet: Table S5
Table S5 Results for the GWAS of peanut pod size
[truncated: 81 more rows]

[truncated: 1 more sheets: Table S6]
